# Supplementary material for: Activation of autophagy reverses progressive and deleterious protein aggregation in PRPF31 patient‐induced pluripotent stem cell‐derived retinal pigment epithelium cells
Source: Clin Transl Med. 2022 Mar 16;12(3):e759. doi: 10.1002/ctm2.759 (PMC8926896; doi:10.1002/ctm2.759)
Supplement: Supplementary file 10 — Supporting Information [file CTM2-12-e759-s005.xlsx]

## Sheet: PRPF31 RPE - all proteins
Accession	Description	Protein name	Mean log2 ratio RP11/Ctrls	MW [kDa]
Q9NRN5	Olfactomedin-like protein 3 OS=Homo sapiens GN=OLFML3 PE=2 SV=1	OLFML3	-2.4826	46
O00300	Tumor necrosis factor receptor superfamily member 11B OS=Homo sapiens GN=TNFRSF11B PE=1 SV=3	TNFRSF11B	-2.4551	46
P16403	Histone H1.2 OS=Homo sapiens GN=HIST1H1C PE=1 SV=2	H1-2	-2.19784	21.4
P05114	Non-histone chromosomal protein HMG-14 OS=Homo sapiens GN=HMGN1 PE=1 SV=3	HMGN1	-2.11452	10.7
Q969G5	Caveolae-associated protein 3 OS=Homo sapiens GN=CAVIN3 PE=1 SV=3	CAVIN3	-2.09394	27.7
P08729	Keratin, type II cytoskeletal 7 OS=Homo sapiens GN=KRT7 PE=1 SV=5	KRT7	-2.04689	51.4
A5A6L7	Annexin A8 OS=Pan troglodytes GN=ANXA8 PE=2 SV=1	ANXA8	-1.98788	36.9
P04908	Histone H2A type 1-B/E OS=Homo sapiens GN=HIST1H2AB PE=1 SV=2	HIST1H2AB	-1.96911	14.1
P05204	Non-histone chromosomal protein HMG-17 OS=Homo sapiens GN=HMGN2 PE=1 SV=3	HMGN2	-1.92977	9.4
Q9BXX0	EMILIN-2 OS=Homo sapiens GN=EMILIN2 PE=1 SV=3	EMILIN2	-1.92436	115.6
Q6WVG3	BTB/POZ domain-containing protein KCTD12 OS=Mus musculus GN=Kctd12 PE=1 SV=1	Kctd12	-1.91624	35.9
Q06828	Fibromodulin OS=Homo sapiens GN=FMOD PE=1 SV=2	FMOD	-1.91373	43.2
O60869	Endothelial differentiation-related factor 1 OS=Homo sapiens GN=EDF1 PE=1 SV=1	EDF1	-1.87067	16.4
Q64523	Histone H2A type 2-C OS=Mus musculus GN=Hist2h2ac PE=1 SV=3	H2ac20	-1.83717	14
P20774	Mimecan OS=Homo sapiens GN=OGN PE=1 SV=1	OGN	-1.7935	33.9
Q2TB90	Putative hexokinase HKDC1 OS=Homo sapiens GN=HKDC1 PE=1 SV=3	HKDC1	-1.76021	102.5
P12110	Collagen alpha-2(VI) chain OS=Homo sapiens GN=COL6A2 PE=1 SV=4	COL6A2	-1.72725	108.5
P21741	Midkine OS=Homo sapiens GN=MDK PE=1 SV=1	MDK	-1.71115	15.6
P55935	40S ribosomal protein S9 OS=Drosophila melanogaster GN=RpS9 PE=1 SV=2	RpS9	-1.68882	22.6
Q96MK3	Pseudokinase FAM20A OS=Homo sapiens GN=FAM20A PE=1 SV=4	FAM20A	-1.66392	61.4
Q05682	Caldesmon OS=Homo sapiens GN=CALD1 PE=1 SV=3	CALD1	-1.66278	93.2
P08727	Keratin, type I cytoskeletal 19 OS=Homo sapiens GN=KRT19 PE=1 SV=4	KRT19	-1.65959	44.1
P08670	Vimentin OS=Homo sapiens GN=VIM PE=1 SV=4	VIM	-1.65057	53.6
P35637	RNA-binding protein FUS OS=Homo sapiens GN=FUS PE=1 SV=1	FUS	-1.61789	53.4
P02545	Prelamin-A/C OS=Homo sapiens GN=LMNA PE=1 SV=1	LMNA	-1.61121	74.1
P62328	Thymosin beta-4 OS=Homo sapiens GN=TMSB4X PE=1 SV=2	TMSB4X	-1.60147	5.1
O15229	Kynurenine 3-monooxygenase OS=Homo sapiens GN=KMO PE=1 SV=2	KMO	-1.59276	55.8
Q14011	Cold-inducible RNA-binding protein OS=Homo sapiens GN=CIRBP PE=1 SV=1	CIRBP	-1.58964	18.6
O02649	60 kDa heat shock protein, mitochondrial OS=Drosophila melanogaster GN=Hsp60 PE=1 SV=3	Hsp60A	-1.57474	60.8
Q6P179	Endoplasmic reticulum aminopeptidase 2 OS=Homo sapiens GN=ERAP2 PE=1 SV=2	ERAP2	-1.57153	110.4
A0PJW8	Death-associated protein-like 1 OS=Homo sapiens GN=DAPL1 PE=1 SV=2	DAPL1	-1.52242	11.9
P39019	40S ribosomal protein S19 OS=Homo sapiens GN=RPS19 PE=1 SV=2	RPS19	-1.51682	16.1
P31009	40S ribosomal protein S2 OS=Drosophila melanogaster GN=RpS2 PE=1 SV=2	RpS2	-1.49996	28.9
P67936	Tropomyosin alpha-4 chain OS=Homo sapiens GN=TPM4 PE=1 SV=3	TPM4	-1.48747	28.5
O60437	Periplakin OS=Homo sapiens GN=PPL PE=1 SV=4	PPL	-1.47747	204.6
Q01844	RNA-binding protein EWS OS=Homo sapiens GN=EWSR1 PE=1 SV=1	EWSR1	-1.47021	68.4
P14209	CD99 antigen OS=Homo sapiens GN=CD99 PE=1 SV=1	CD99	-1.44696	18.8
Q9Y6F6	Protein MRVI1 OS=Homo sapiens GN=MRVI1 PE=1 SV=2	IRAG1	-1.44132	96.1
O15347	High mobility group protein B3 OS=Homo sapiens GN=HMGB3 PE=1 SV=4	HMGB3	-1.41342	23
O60237	Protein phosphatase 1 regulatory subunit 12B OS=Homo sapiens GN=PPP1R12B PE=1 SV=2	PPP1R12B	-1.36167	110.3
Q6NZI2	Caveolae-associated protein 1 OS=Homo sapiens GN=CAVIN1 PE=1 SV=1	CAVIN1	-1.35654	43.5
P07951	Tropomyosin beta chain OS=Homo sapiens GN=TPM2 PE=1 SV=1	TPM2	-1.35353	32.8
Q95PM9	Arginine kinase OS=Plodia interpunctella GN=ARGK PE=1 SV=1	ARGK	-1.35259	39.9
Q8IXM3	39S ribosomal protein L41, mitochondrial OS=Homo sapiens GN=MRPL41 PE=1 SV=1	MRPL41	-1.33276	15.4
Q6P6B1	Glutamate-rich protein 5 OS=Homo sapiens GN=ERICH5 PE=2 SV=1	ERICH5	-1.32052	39.9
P16402	Histone H1.3 OS=Homo sapiens GN=HIST1H1D PE=1 SV=2	H1-3	-1.3093	22.3
Q99715	Collagen alpha-1(XII) chain OS=Homo sapiens GN=COL12A1 PE=1 SV=2	COL12A1	-1.30338	332.9
P07355	Annexin A2 OS=Homo sapiens GN=ANXA2 PE=1 SV=2	ANXA2	-1.29907	38.6
P60903	Protein S100-A10 OS=Homo sapiens GN=S100A10 PE=1 SV=2	S100A10	-1.29769	11.2
Q86V48	Leucine zipper protein 1 OS=Homo sapiens GN=LUZP1 PE=1 SV=2	LUZP1	-1.27759	120.2
P07858	Cathepsin B OS=Homo sapiens GN=CTSB PE=1 SV=3	CTSB	-1.27465	37.8
P05787	Keratin, type II cytoskeletal 8 OS=Homo sapiens GN=KRT8 PE=1 SV=7	KRT8	-1.26785	53.7
Q5R1W8	Vimentin OS=Pan troglodytes GN=VIM PE=2 SV=4	VIM	-1.2664	53.6
Q7Z5L7	Podocan OS=Homo sapiens GN=PODN PE=1 SV=2	PODN	-1.26403	68.9
P16104	Histone H2AX OS=Homo sapiens GN=H2AFX PE=1 SV=2	H2AX	-1.26255	15.1
Q96NC0	Zinc finger matrin-type protein 2 OS=Homo sapiens GN=ZMAT2 PE=1 SV=1	ZMAT2	-1.24798	23.6
Q13393	Phospholipase D1 OS=Homo sapiens GN=PLD1 PE=1 SV=1	PLD1	-1.24138	124.1
P26367	Paired box protein Pax-6 OS=Homo sapiens GN=PAX6 PE=1 SV=2	PAX6	-1.22597	46.7
Q9H3H9	Transcription elongation factor A protein-like 2 OS=Homo sapiens GN=TCEAL2 PE=2 SV=1	TCEAL2	-1.22289	25.8
Q96IZ0	PRKC apoptosis WT1 regulator protein OS=Homo sapiens GN=PAWR PE=1 SV=1	PAWR	-1.22015	36.5
P06748	Nucleophosmin OS=Homo sapiens GN=NPM1 PE=1 SV=2	NPM1	-1.19637	32.6
O95816	BAG family molecular chaperone regulator 2 OS=Homo sapiens GN=BAG2 PE=1 SV=1	BAG2	-1.16992	23.8
P09429	High mobility group protein B1 OS=Homo sapiens GN=HMGB1 PE=1 SV=3	HMGB1	-1.15458	24.9
P20290	Transcription factor BTF3 OS=Homo sapiens GN=BTF3 PE=1 SV=1	BTF3	-1.1538	22.2
P41093	60S ribosomal protein L18a OS=Drosophila melanogaster GN=RpL18A PE=1 SV=1	RpL18A	-1.14136	21
O75531	Barrier-to-autointegration factor OS=Homo sapiens GN=BANF1 PE=1 SV=1	BANF1	-1.14067	10.1
O14979	Heterogeneous nuclear ribonucleoprotein D-like OS=Homo sapiens GN=HNRNPDL PE=1 SV=3	HNRNPDL	-1.13499	46.4
P07585	Decorin OS=Homo sapiens GN=DCN PE=1 SV=1	DCN	-1.13244	39.7
P10412	Histone H1.4 OS=Homo sapiens GN=HIST1H1E PE=1 SV=2	H1-4	-1.13099	21.9
P52758	2-iminobutanoate/2-iminopropanoate deaminase OS=Homo sapiens GN=RIDA PE=1 SV=1	RIDA	-1.12583	14.5
P62844	40S ribosomal protein S15 OS=Sus scrofa GN=RPS15 PE=1 SV=2	RPS15	-1.12562	17
P12429	Annexin A3 OS=Homo sapiens GN=ANXA3 PE=1 SV=3	ANXA3	-1.11653	36.4
Q99584	Protein S100-A13 OS=Homo sapiens GN=S100A13 PE=1 SV=1	S100A13	-1.10884	11.5
P17302	Gap junction alpha-1 protein OS=Homo sapiens GN=GJA1 PE=1 SV=2	GJA1	-1.10567	43
P09493	Tropomyosin alpha-1 chain OS=Homo sapiens GN=TPM1 PE=1 SV=2	TPM1	-1.09907	32.7
P09234	U1 small nuclear ribonucleoprotein C OS=Homo sapiens GN=SNRPC PE=1 SV=1	SNRPC	-1.09837	17.4
P53999	Activated RNA polymerase II transcriptional coactivator p15 OS=Homo sapiens GN=SUB1 PE=1 SV=3	SUB1	-1.0979	14.4
P27487	Dipeptidyl peptidase 4 OS=Homo sapiens GN=DPP4 PE=1 SV=2	DPP4	-1.09496	88.2
P30453	HLA class I histocompatibility antigen, A-34 alpha chain OS=Homo sapiens GN=HLA-A PE=1 SV=1	HLA-A	-1.09478	41
P36222	Chitinase-3-like protein 1 OS=Homo sapiens GN=CHI3L1 PE=1 SV=2	CHI3L1	-1.09285	42.6
Q14978	Nucleolar and coiled-body phosphoprotein 1 OS=Homo sapiens GN=NOLC1 PE=1 SV=2	NOLC1	-1.09022	73.6
Q15424	Scaffold attachment factor B1 OS=Homo sapiens GN=SAFB PE=1 SV=4	SAFB	-1.08978	102.6
Q01105	Protein SET OS=Homo sapiens GN=SET PE=1 SV=3	SET	-1.075	33.5
Q92804	TATA-binding protein-associated factor 2N OS=Homo sapiens GN=TAF15 PE=1 SV=1	TAF15	-1.06554	61.8
P12109	Collagen alpha-1(VI) chain OS=Homo sapiens GN=COL6A1 PE=1 SV=3	COL6A1	-1.0625	108.5
Q13573	SNW domain-containing protein 1 OS=Homo sapiens GN=SNW1 PE=1 SV=1	SNW1	-1.06134	61.5
Q07666	KH domain-containing, RNA-binding, signal transduction-associated protein 1 OS=Homo sapiens GN=KHDRBS1 PE=1 SV=1	KHDRBS1	-1.05971	48.2
Q6DKI1	60S ribosomal protein L7-like 1 OS=Homo sapiens GN=RPL7L1 PE=1 SV=1	RPL7L1	-1.05597	28.6
O75937	DnaJ homolog subfamily C member 8 OS=Homo sapiens GN=DNAJC8 PE=1 SV=2	DNAJC8	-1.05517	29.8
Q8IVF2	Protein AHNAK2 OS=Homo sapiens GN=AHNAK2 PE=1 SV=2	AHNAK2	-1.05264	616.2
P17096	High mobility group protein HMG-I/HMG-Y OS=Homo sapiens GN=HMGA1 PE=1 SV=3	HMGA1	-1.04744	11.7
O75934	Pre-mRNA-splicing factor SPF27 OS=Homo sapiens GN=BCAS2 PE=1 SV=1	BCAS2	-1.03963	26.1
Q9UII2	ATPase inhibitor, mitochondrial OS=Homo sapiens GN=ATPIF1 PE=1 SV=1	ATP5IF1	-1.03875	12.2
Q63ZY3	KN motif and ankyrin repeat domain-containing protein 2 OS=Homo sapiens GN=KANK2 PE=1 SV=1	KANK2	-1.03443	91.1
P20962	Parathymosin OS=Homo sapiens GN=PTMS PE=1 SV=2	PTMS	-1.03063	11.5
Q9UMS4	Pre-mRNA-processing factor 19 OS=Homo sapiens GN=PRPF19 PE=1 SV=1	PRPF19	-1.02791	55.1
Q99439	Calponin-2 OS=Homo sapiens GN=CNN2 PE=1 SV=4	CNN2	-1.02731	33.7
P40121	Macrophage-capping protein OS=Homo sapiens GN=CAPG PE=1 SV=2	CAPG	-1.02635	38.5
Q9NRR5	Ubiquilin-4 OS=Homo sapiens GN=UBQLN4 PE=1 SV=2	UBQLN4	-1.02521	63.8
P06753	Tropomyosin alpha-3 chain OS=Homo sapiens GN=TPM3 PE=1 SV=2	TPM3	-1.02385	32.9
Q92688	Acidic leucine-rich nuclear phosphoprotein 32 family member B OS=Homo sapiens GN=ANP32B PE=1 SV=1	ANP32B	-1.02311	28.8
Q14684	Ribosomal RNA processing protein 1 homolog B OS=Homo sapiens GN=RRP1B PE=1 SV=3	RRP1B	-1.02238	84.4
O00483	Cytochrome c oxidase subunit NDUFA4 OS=Homo sapiens GN=NDUFA4 PE=1 SV=1	NDUFA4	-1.02195	9.4
Q96K17	Transcription factor BTF3 homolog 4 OS=Homo sapiens GN=BTF3L4 PE=1 SV=1	BTF3L4	-1.0188	17.3
Q9HB21	Pleckstrin homology domain-containing family A member 1 OS=Homo sapiens GN=PLEKHA1 PE=1 SV=2	PLEKHA1	-1.01521	45.5
P19338	Nucleolin OS=Homo sapiens GN=NCL PE=1 SV=3	NCL	-0.996398	76.6
Q99459	Cell division cycle 5-like protein OS=Homo sapiens GN=CDC5L PE=1 SV=2	CDC5L	-0.995359	92.2
Q9Y6U3	Adseverin OS=Homo sapiens GN=SCIN PE=1 SV=4	SCIN	-0.995192	80.4
Q14241	Elongin-A OS=Homo sapiens GN=ELOA PE=1 SV=2	ELOA	-0.994837	89.9
P22626	Heterogeneous nuclear ribonucleoproteins A2/B1 OS=Homo sapiens GN=HNRNPA2B1 PE=1 SV=2	HNRNPA2B1	-0.989366	37.4
Q8N3V7	Synaptopodin OS=Homo sapiens GN=SYNPO PE=1 SV=2	SYNPO	-0.989082	99.4
Q03252	Lamin-B2 OS=Homo sapiens GN=LMNB2 PE=1 SV=4	LMNB2	-0.984858	69.9
P51888	Prolargin OS=Homo sapiens GN=PRELP PE=1 SV=1	PRELP	-0.973425	43.8
Q9Y680	Peptidyl-prolyl cis-trans isomerase FKBP7 OS=Homo sapiens GN=FKBP7 PE=1 SV=1	FKBP7	-0.973178	30
Q09666	Neuroblast differentiation-associated protein AHNAK OS=Homo sapiens GN=AHNAK PE=1 SV=2	AHNAK	-0.970122	628.7
Q93097	Protein Wnt-2b OS=Homo sapiens GN=WNT2B PE=1 SV=2	WNT2B	-0.969603	43.7
Q96P44	Collagen alpha-1(XXI) chain OS=Homo sapiens GN=COL21A1 PE=2 SV=1	COL21A1	-0.966924	99.3
Q99729	Heterogeneous nuclear ribonucleoprotein A/B OS=Homo sapiens GN=HNRNPAB PE=1 SV=2	HNRNPAB	-0.956789	36.2
Q14116	Interleukin-18 OS=Homo sapiens GN=IL18 PE=1 SV=1	IL18	-0.953148	22.3
Q8WTT2	Nucleolar complex protein 3 homolog OS=Homo sapiens GN=NOC3L PE=1 SV=1	NOC3L	-0.950749	92.5
Q07065	Cytoskeleton-associated protein 4 OS=Homo sapiens GN=CKAP4 PE=1 SV=2	CKAP4	-0.940195	66
Q9NR12	PDZ and LIM domain protein 7 OS=Homo sapiens GN=PDLIM7 PE=1 SV=1	PDLIM7	-0.939961	49.8
Q8IY33	MICAL-like protein 2 OS=Homo sapiens GN=MICALL2 PE=1 SV=1	MICALL2	-0.937123	97.4
O94875	Sorbin and SH3 domain-containing protein 2 OS=Homo sapiens GN=SORBS2 PE=1 SV=3	SORBS2	-0.935667	124
Q15124	Phosphoglucomutase-like protein 5 OS=Homo sapiens GN=PGM5 PE=1 SV=2	PGM5	-0.932577	62.2
P50895	Basal cell adhesion molecule OS=Homo sapiens GN=BCAM PE=1 SV=2	BCAM	-0.929142	67.4
P29558	RNA-binding motif, single-stranded-interacting protein 1 OS=Homo sapiens GN=RBMS1 PE=1 SV=3	RBMS1	-0.925845	44.5
P25490	Transcriptional repressor protein YY1 OS=Homo sapiens GN=YY1 PE=1 SV=2	YY1	-0.924378	44.7
P46087	Probable 28S rRNA (cytosine(4447)-C(5))-methyltransferase OS=Homo sapiens GN=NOP2 PE=1 SV=2	NOP2	-0.923628	89.2
Q9NRB3	Carbohydrate sulfotransferase 12 OS=Homo sapiens GN=CHST12 PE=2 SV=2	CHST12	-0.922667	48.4
Q9GZL7	Ribosome biogenesis protein WDR12 OS=Homo sapiens GN=WDR12 PE=1 SV=2	WDR12	-0.92192	47.7
Q8NBJ7	Sulfatase-modifying factor 2 OS=Homo sapiens GN=SUMF2 PE=1 SV=2	SUMF2	-0.921659	33.8
Q5JVS0	Intracellular hyaluronan-binding protein 4 OS=Homo sapiens GN=HABP4 PE=1 SV=1	HABP4	-0.92083	45.8
Q53FA7	Quinone oxidoreductase PIG3 OS=Homo sapiens GN=TP53I3 PE=1 SV=2	TP53I3	-0.919022	35.5
Q15942	Zyxin OS=Homo sapiens GN=ZYX PE=1 SV=1	ZYX	-0.917157	61.2
P61952	Guanine nucleotide-binding protein G(I)/G(S)/G(O) subunit gamma-11 OS=Homo sapiens GN=GNG11 PE=1 SV=1	GNG11	-0.915311	8.5
P23284	Peptidyl-prolyl cis-trans isomerase B OS=Homo sapiens GN=PPIB PE=1 SV=2	PPIB	-0.911181	23.7
P83111	Serine beta-lactamase-like protein LACTB, mitochondrial OS=Homo sapiens GN=LACTB PE=1 SV=2	LACTB	-0.906799	60.7
P06681	Complement C2 OS=Homo sapiens GN=C2 PE=1 SV=2	C2	-0.906756	83.2
O75475	PC4 and SFRS1-interacting protein OS=Homo sapiens GN=PSIP1 PE=1 SV=1	PSIP1	-0.903756	60.1
Q13283	Ras GTPase-activating protein-binding protein 1 OS=Homo sapiens GN=G3BP1 PE=1 SV=1	G3BP1	-0.902092	52.1
Q9UFN0	Protein NipSnap homolog 3A OS=Homo sapiens GN=NIPSNAP3A PE=1 SV=2	NIPSNAP3A	-0.901264	28.4
P13647	Keratin, type II cytoskeletal 5 OS=Homo sapiens GN=KRT5 PE=1 SV=3	KRT5	-0.900233	62.3
Q5KU26	Collectin-12 OS=Homo sapiens GN=COLEC12 PE=1 SV=3	COLEC12	-0.898953	81.5
Q07157	Tight junction protein ZO-1 OS=Homo sapiens GN=TJP1 PE=1 SV=3	TJP1	-0.896925	195.3
P05783	Keratin, type I cytoskeletal 18 OS=Homo sapiens GN=KRT18 PE=1 SV=2	KRT18	-0.896684	48
Q96NT1	Nucleosome assembly protein 1-like 5 OS=Homo sapiens GN=NAP1L5 PE=1 SV=1	NAP1L5	-0.896172	19.6
Q9P016	Thymocyte nuclear protein 1 OS=Homo sapiens GN=THYN1 PE=1 SV=1	THYN1	-0.895718	25.7
P62857	40S ribosomal protein S28 OS=Homo sapiens GN=RPS28 PE=1 SV=1	RPS28	-0.892841	7.8
P00751	Complement factor B OS=Homo sapiens GN=CFB PE=1 SV=2	CFB	-0.892727	85.5
Q9NUQ6	SPATS2-like protein OS=Homo sapiens GN=SPATS2L PE=1 SV=2	SPATS2L	-0.88847	61.7
Q9BR39	Junctophilin-2 OS=Homo sapiens GN=JPH2 PE=1 SV=2	JPH2	-0.888369	74.2
Q9BQE5	Apolipoprotein L2 OS=Homo sapiens GN=APOL2 PE=1 SV=1	APOL2	-0.884309	37.1
O75781	Paralemmin-1 OS=Homo sapiens GN=PALM PE=1 SV=2	PALM	-0.879964	42.1
Q8N8S7	Protein enabled homolog OS=Homo sapiens GN=ENAH PE=1 SV=2	ENAH	-0.879197	66.5
P09669	Cytochrome c oxidase subunit 6C OS=Homo sapiens GN=COX6C PE=1 SV=2	COX6C	-0.878569	8.8
Q53F19	Nuclear cap-binding protein subunit 3 OS=Homo sapiens GN=NCBP3 PE=1 SV=2	NCBP3	-0.874995	70.5
Q99848	Probable rRNA-processing protein EBP2 OS=Homo sapiens GN=EBNA1BP2 PE=1 SV=2	EBNA1BP2	-0.872195	34.8
P21333	Filamin-A OS=Homo sapiens GN=FLNA PE=1 SV=4	FLNA	-0.870702	280.6
Q9Y2R4	Probable ATP-dependent RNA helicase DDX52 OS=Homo sapiens GN=DDX52 PE=1 SV=3	DDX52	-0.868846	67.5
P04179	Superoxide dismutase [Mn], mitochondrial OS=Homo sapiens GN=SOD2 PE=1 SV=2	SOD2	-0.867412	24.7
Q9HAN9	Nicotinamide/nicotinic acid mononucleotide adenylyltransferase 1 OS=Homo sapiens GN=NMNAT1 PE=1 SV=1	NMNAT1	-0.863684	31.9
P09012	U1 small nuclear ribonucleoprotein A OS=Homo sapiens GN=SNRPA PE=1 SV=3	SNRPA	-0.859515	31.3
P02769	Serum albumin OS=Bos taurus GN=ALB PE=1 SV=4	ALB	-0.857681	69.2
Q9H173	Nucleotide exchange factor SIL1 OS=Homo sapiens GN=SIL1 PE=1 SV=1	SIL1	-0.856426	52.1
Q6AZY7	Scavenger receptor class A member 3 OS=Homo sapiens GN=SCARA3 PE=1 SV=1	SCARA3	-0.856016	65.1
P19022	Cadherin-2 OS=Homo sapiens GN=CDH2 PE=1 SV=4	CDH2	-0.853883	99.7
P78509	Reelin OS=Homo sapiens GN=RELN PE=1 SV=3	RELN	-0.847035	388.1
Q14151	Scaffold attachment factor B2 OS=Homo sapiens GN=SAFB2 PE=1 SV=1	SAFB2	-0.845455	107.4
P23588	Eukaryotic translation initiation factor 4B OS=Homo sapiens GN=EIF4B PE=1 SV=2	EIF4B	-0.845038	69.1
Q92485	Acid sphingomyelinase-like phosphodiesterase 3b OS=Homo sapiens GN=SMPDL3B PE=1 SV=2	SMPDL3B	-0.844987	50.8
P19971	Thymidine phosphorylase OS=Homo sapiens GN=TYMP PE=1 SV=2	TYMP	-0.841982	49.9
Q00688	Peptidyl-prolyl cis-trans isomerase FKBP3 OS=Homo sapiens GN=FKBP3 PE=1 SV=1	FKBP3	-0.840509	25.2
O43707	Alpha-actinin-4 OS=Homo sapiens GN=ACTN4 PE=1 SV=2	ACTN4	-0.836672	104.8
Q9WUH4	Four and a half LIM domains protein 1 OS=Rattus norvegicus GN=Fhl1 PE=2 SV=1	Fhl1	-0.834028	31.9
Q5TZA2	Rootletin OS=Homo sapiens GN=CROCC PE=1 SV=1	CROCC	-0.826299	228.4
Q9UKS6	Protein kinase C and casein kinase substrate in neurons protein 3 OS=Homo sapiens GN=PACSIN3 PE=1 SV=2	PACSIN3	-0.824435	48.5
Q8NEY8	Periphilin-1 OS=Homo sapiens GN=PPHLN1 PE=1 SV=2	PPHLN1	-0.822749	52.7
Q9Y3E1	Hepatoma-derived growth factor-related protein 3 OS=Homo sapiens GN=HDGFL3 PE=1 SV=1	HDGFL3	-0.821203	22.6
P07910	Heterogeneous nuclear ribonucleoproteins C1/C2 OS=Homo sapiens GN=HNRNPC PE=1 SV=4	HNRNPC	-0.819366	33.7
P0C0S5	Histone H2A.Z OS=Homo sapiens GN=H2AFZ PE=1 SV=2	H2AZ1	-0.817084	13.5
P62269	40S ribosomal protein S18 OS=Homo sapiens GN=RPS18 PE=1 SV=3	RPS18	-0.816938	17.7
Q9NUL5	Repressor of yield of DENV protein OS=Homo sapiens GN=RYDEN PE=1 SV=2	SHFL	-0.813955	33.1
P0DMM1	Apolipoprotein E OS=Tursiops truncatus GN=APOE PE=3 SV=1	APOE	-0.81176	36.3
P51884	Lumican OS=Homo sapiens GN=LUM PE=1 SV=2	LUM	-0.811238	38.4
Q14247	Src substrate cortactin OS=Homo sapiens GN=CTTN PE=1 SV=2	CTTN	-0.809461	61.5
Q13976	cGMP-dependent protein kinase 1 OS=Homo sapiens GN=PRKG1 PE=1 SV=3	PRKG1	-0.80946	76.3
Q8NC51	Plasminogen activator inhibitor 1 RNA-binding protein OS=Homo sapiens GN=SERBP1 PE=1 SV=2	SERBP1	-0.809214	44.9
P17676	CCAAT/enhancer-binding protein beta OS=Homo sapiens GN=CEBPB PE=1 SV=2	CEBPB	-0.807911	36.1
P51991	Heterogeneous nuclear ribonucleoprotein A3 OS=Homo sapiens GN=HNRNPA3 PE=1 SV=2	HNRNPA3	-0.802979	39.6
P08123	Collagen alpha-2(I) chain OS=Homo sapiens GN=COL1A2 PE=1 SV=7	COL1A2	-0.80133	129.2
P23193	Transcription elongation factor A protein 1 OS=Homo sapiens GN=TCEA1 PE=1 SV=2	TCEA1	-0.798194	33.9
Q9BYD2	39S ribosomal protein L9, mitochondrial OS=Homo sapiens GN=MRPL9 PE=1 SV=2	MRPL9	-0.796374	30.2
Q9Y5S9	RNA-binding protein 8A OS=Homo sapiens GN=RBM8A PE=1 SV=1	RBM8A	-0.79544	19.9
P30040	Endoplasmic reticulum resident protein 29 OS=Homo sapiens GN=ERP29 PE=1 SV=4	ERP29	-0.794175	29
Q7Z4H8	KDEL motif-containing protein 2 OS=Homo sapiens GN=KDELC2 PE=1 SV=2	POGLUT3	-0.791504	58.5
Q00059	Transcription factor A, mitochondrial OS=Homo sapiens GN=TFAM PE=1 SV=1	TFAM	-0.790075	29.1
Q16678	Cytochrome P450 1B1 OS=Homo sapiens GN=CYP1B1 PE=1 SV=2	CYP1B1	-0.789698	60.8
Q13247	Serine/arginine-rich splicing factor 6 OS=Homo sapiens GN=SRSF6 PE=1 SV=2	SRSF6	-0.789598	39.6
Q12873	Chromodomain-helicase-DNA-binding protein 3 OS=Homo sapiens GN=CHD3 PE=1 SV=3	CHD3	-0.78677	226.5
O43852	Calumenin OS=Homo sapiens GN=CALU PE=1 SV=2	CALU	-0.783754	37.1
P12814	Alpha-actinin-1 OS=Homo sapiens GN=ACTN1 PE=1 SV=2	ACTN1	-0.783335	103
Q9Y3T9	Nucleolar complex protein 2 homolog OS=Homo sapiens GN=NOC2L PE=1 SV=4	NOC2L	-0.782919	84.9
Q12906	Interleukin enhancer-binding factor 3 OS=Homo sapiens GN=ILF3 PE=1 SV=3	ILF3	-0.782704	95.3
Q9NQ29	Putative RNA-binding protein Luc7-like 1 OS=Homo sapiens GN=LUC7L PE=1 SV=1	LUC7L	-0.780601	43.7
Q9UNN8	Endothelial protein C receptor OS=Homo sapiens GN=PROCR PE=1 SV=1	PROCR	-0.780509	26.7
P14854	Cytochrome c oxidase subunit 6B1 OS=Homo sapiens GN=COX6B1 PE=1 SV=2	COX6B1	-0.780099	10.2
Q8NEF9	Serum response factor-binding protein 1 OS=Homo sapiens GN=SRFBP1 PE=1 SV=1	SRFBP1	-0.77991	48.6
P37840	Alpha-synuclein OS=Homo sapiens GN=SNCA PE=1 SV=1	SNCA	-0.778483	14.5
Q13242	Serine/arginine-rich splicing factor 9 OS=Homo sapiens GN=SRSF9 PE=1 SV=1	SRSF9	-0.778142	25.5
Q96AY3	Peptidyl-prolyl cis-trans isomerase FKBP10 OS=Homo sapiens GN=FKBP10 PE=1 SV=1	FKBP10	-0.777977	64.2
Q6UWH4	Protein FAM198B OS=Homo sapiens GN=FAM198B PE=2 SV=1	GASK1B	-0.775642	57.5
O00193	Small acidic protein OS=Homo sapiens GN=SMAP PE=1 SV=1	SMAP	-0.773695	20.3
P62277	40S ribosomal protein S13 OS=Homo sapiens GN=RPS13 PE=1 SV=2	RPS13	-0.772771	17.2
Q9H1E3	Nuclear ubiquitous casein and cyclin-dependent kinase substrate 1 OS=Homo sapiens GN=NUCKS1 PE=1 SV=1	NUCKS1	-0.772563	27.3
Q9Z2E1	Methyl-CpG-binding domain protein 2 OS=Mus musculus GN=Mbd2 PE=2 SV=2	Mbd2	-0.771259	43.5
Q4R6F6	Zinc finger CCCH domain-containing protein 14 OS=Macaca fascicularis GN=ZC3H14 PE=2 SV=2	ZC3H14	-0.769101	82.9
Q13442	28 kDa heat- and acid-stable phosphoprotein OS=Homo sapiens GN=PDAP1 PE=1 SV=1	PDAP1	-0.76759	20.6
Q96GQ7	Probable ATP-dependent RNA helicase DDX27 OS=Homo sapiens GN=DDX27 PE=1 SV=2	DDX27	-0.767327	89.8
O43809	Cleavage and polyadenylation specificity factor subunit 5 OS=Homo sapiens GN=NUDT21 PE=1 SV=1	NUDT21	-0.767038	26.2
P21810	Biglycan OS=Homo sapiens GN=BGN PE=1 SV=2	BGN	-0.764347	41.6
P82979	SAP domain-containing ribonucleoprotein OS=Homo sapiens GN=SARNP PE=1 SV=3	SARNP	-0.762953	23.7
P31483	Nucleolysin TIA-1 isoform p40 OS=Homo sapiens GN=TIA1 PE=1 SV=3	TIA1	-0.762667	42.9
Q14444	Caprin-1 OS=Homo sapiens GN=CAPRIN1 PE=1 SV=2	CAPRIN1	-0.762512	78.3
P15259	Phosphoglycerate mutase 2 OS=Homo sapiens GN=PGAM2 PE=1 SV=3	PGAM2	-0.761427	28.7
Q9NZN4	EH domain-containing protein 2 OS=Homo sapiens GN=EHD2 PE=1 SV=2	EHD2	-0.756536	61.1
Q9UBR2	Cathepsin Z OS=Homo sapiens GN=CTSZ PE=1 SV=1	CTSZ	-0.754343	33.8
Q8ND56	Protein LSM14 homolog A OS=Homo sapiens GN=LSM14A PE=1 SV=3	LSM14A	-0.753278	50.5
Q13428	Treacle protein OS=Homo sapiens GN=TCOF1 PE=1 SV=3	TCOF1	-0.752505	152
Q9NYF8	Bcl-2-associated transcription factor 1 OS=Homo sapiens GN=BCLAF1 PE=1 SV=2	BCLAF1	-0.752309	106.1
Q52LJ0	Protein FAM98B OS=Homo sapiens GN=FAM98B PE=1 SV=1	FAM98B	-0.751172	37.2
Q9UIG0	Tyrosine-protein kinase BAZ1B OS=Homo sapiens GN=BAZ1B PE=1 SV=2	BAZ1B	-0.74937	170.8
Q9NWH9	SAFB-like transcription modulator OS=Homo sapiens GN=SLTM PE=1 SV=2	SLTM	-0.749204	117.1
Q16204	Coiled-coil domain-containing protein 6 OS=Homo sapiens GN=CCDC6 PE=1 SV=2	CCDC6	-0.748722	53.3
P09651	Heterogeneous nuclear ribonucleoprotein A1 OS=Homo sapiens GN=HNRNPA1 PE=1 SV=5	HNRNPA1	-0.748564	38.7
P83916	Chromobox protein homolog 1 OS=Homo sapiens GN=CBX1 PE=1 SV=1	CBX1	-0.747965	21.4
Q14103	Heterogeneous nuclear ribonucleoprotein D0 OS=Homo sapiens GN=HNRNPD PE=1 SV=1	HNRNPD	-0.746104	38.4
Q8IZQ5	Selenoprotein H OS=Homo sapiens GN=SELENOH PE=1 SV=2	SELENOH	-0.745792	13.4
Q8IXM2	Chromatin complexes subunit BAP18 OS=Homo sapiens GN=BAP18 PE=1 SV=1	BAP18	-0.745141	17.9
Q92466	DNA damage-binding protein 2 OS=Homo sapiens GN=DDB2 PE=1 SV=1	DDB2	-0.743436	47.8
Q9UHB6	LIM domain and actin-binding protein 1 OS=Homo sapiens GN=LIMA1 PE=1 SV=1	LIMA1	-0.74149	85.2
P17480	Nucleolar transcription factor 1 OS=Homo sapiens GN=UBTF PE=1 SV=1	UBTF	-0.740927	89.4
Q15050	Ribosome biogenesis regulatory protein homolog OS=Homo sapiens GN=RRS1 PE=1 SV=2	RRS1	-0.739992	41.2
Q5BKZ1	DBIRD complex subunit ZNF326 OS=Homo sapiens GN=ZNF326 PE=1 SV=2	ZNF326	-0.739968	65.6
Q08945	FACT complex subunit SSRP1 OS=Homo sapiens GN=SSRP1 PE=1 SV=1	SSRP1	-0.739736	81
Q9Y3B9	RRP15-like protein OS=Homo sapiens GN=RRP15 PE=1 SV=2	RRP15	-0.739494	31.5
O14950	Myosin regulatory light chain 12B OS=Homo sapiens GN=MYL12B PE=1 SV=2	MYL12B	-0.73872	19.8
P26599	Polypyrimidine tract-binding protein 1 OS=Homo sapiens GN=PTBP1 PE=1 SV=1	PTBP1	-0.738232	57.2
O95302	Peptidyl-prolyl cis-trans isomerase FKBP9 OS=Homo sapiens GN=FKBP9 PE=1 SV=2	FKBP9	-0.733897	63
P18754	Regulator of chromosome condensation OS=Homo sapiens GN=RCC1 PE=1 SV=1	RCC1	-0.733228	44.9
P29590	Protein PML OS=Homo sapiens GN=PML PE=1 SV=3	PML	-0.732893	97.5
Q9Y2P8	RNA 3'-terminal phosphate cyclase-like protein OS=Homo sapiens GN=RCL1 PE=1 SV=3	RCL1	-0.732114	40.8
Q92522	Histone H1x OS=Homo sapiens GN=H1FX PE=1 SV=1	H1-10	-0.731544	22.5
Q07955	Serine/arginine-rich splicing factor 1 OS=Homo sapiens GN=SRSF1 PE=1 SV=2	SRSF1	-0.729288	27.7
P06703	Protein S100-A6 OS=Homo sapiens GN=S100A6 PE=1 SV=1	S100A6	-0.727702	10.2
Q5JTV8	Torsin-1A-interacting protein 1 OS=Homo sapiens GN=TOR1AIP1 PE=1 SV=2	TOR1AIP1	-0.726906	66.2
Q9UKM9	RNA-binding protein Raly OS=Homo sapiens GN=RALY PE=1 SV=1	RALY	-0.725261	32.4
Q15404	Ras suppressor protein 1 OS=Homo sapiens GN=RSU1 PE=1 SV=3	RSU1	-0.724536	31.5
Q9UFW8	CGG triplet repeat-binding protein 1 OS=Homo sapiens GN=CGGBP1 PE=1 SV=2	CGGBP1	-0.724233	18.8
Q8WWY3	U4/U6 small nuclear ribonucleoprotein Prp31 OS=Homo sapiens GN=PRPF31 PE=1 SV=2	PRPF31	-0.722624	55.4
Q9Y2W2	WW domain-binding protein 11 OS=Homo sapiens GN=WBP11 PE=1 SV=1	WBP11	-0.72085	70
Q9NVP1	ATP-dependent RNA helicase DDX18 OS=Homo sapiens GN=DDX18 PE=1 SV=2	DDX18	-0.719206	75.4
Q9BZZ5	Apoptosis inhibitor 5 OS=Homo sapiens GN=API5 PE=1 SV=3	API5	-0.718618	59
Q9UJY1	Heat shock protein beta-8 OS=Homo sapiens GN=HSPB8 PE=1 SV=1	HSPB8	-0.718515	21.6
P26583	High mobility group protein B2 OS=Homo sapiens GN=HMGB2 PE=1 SV=2	HMGB2	-0.717872	24
Q7Z4V5	Hepatoma-derived growth factor-related protein 2 OS=Homo sapiens GN=HDGFL2 PE=1 SV=1	HDGFL2	-0.717785	74.3
Q86VM9	Zinc finger CCCH domain-containing protein 18 OS=Homo sapiens GN=ZC3H18 PE=1 SV=2	ZC3H18	-0.716274	106.3
P43353	Aldehyde dehydrogenase family 3 member B1 OS=Homo sapiens GN=ALDH3B1 PE=1 SV=1	ALDH3B1	-0.716157	51.8
P33240	Cleavage stimulation factor subunit 2 OS=Homo sapiens GN=CSTF2 PE=1 SV=1	CSTF2	-0.715081	60.9
P55899	IgG receptor FcRn large subunit p51 OS=Homo sapiens GN=FCGRT PE=1 SV=1	FCGRT	-0.71291	39.7
A0PJZ3	Glucoside xylosyltransferase 2 OS=Homo sapiens GN=GXYLT2 PE=2 SV=2	GXYLT2	-0.710339	51
Q6P587	Acylpyruvase FAHD1, mitochondrial OS=Homo sapiens GN=FAHD1 PE=1 SV=2	FAHD1	-0.709447	24.8
Q9GZY8	Mitochondrial fission factor OS=Homo sapiens GN=MFF PE=1 SV=1	MFF	-0.708503	38.4
P62736	Actin, aortic smooth muscle OS=Homo sapiens GN=ACTA2 PE=1 SV=1	ACTA2	-0.70835	42
Q9NQ50	39S ribosomal protein L40, mitochondrial OS=Homo sapiens GN=MRPL40 PE=1 SV=1	MRPL40	-0.704604	24.5
Q0VF96	Cingulin-like protein 1 OS=Homo sapiens GN=CGNL1 PE=1 SV=2	CGNL1	-0.704421	149
O43293	Death-associated protein kinase 3 OS=Homo sapiens GN=DAPK3 PE=1 SV=1	DAPK3	-0.702922	52.5
Q9GZU8	Protein FAM192A OS=Homo sapiens GN=FAM192A PE=1 SV=1	PSME3IP1	-0.701637	28.9
Q8N129	Protein canopy homolog 4 OS=Homo sapiens GN=CNPY4 PE=2 SV=1	CNPY4	-0.699151	28.3
C9JLW8	Mapk-regulated corepressor-interacting protein 1 OS=Homo sapiens GN=MCRIP1 PE=1 SV=1	MCRIP1	-0.698624	10.9
P55809	Succinyl-CoA:3-ketoacid coenzyme A transferase 1, mitochondrial OS=Homo sapiens GN=OXCT1 PE=1 SV=1	OXCT1	-0.695184	56.1
P55081	Microfibrillar-associated protein 1 OS=Homo sapiens GN=MFAP1 PE=1 SV=2	MFAP1	-0.694544	51.9
Q9Y2D5	A-kinase anchor protein 2 OS=Homo sapiens GN=AKAP2 PE=1 SV=3	AKAP2	-0.694453	94.6
Q12884	Prolyl endopeptidase FAP OS=Homo sapiens GN=FAP PE=1 SV=5	FAP	-0.693525	87.7
Q15059	Bromodomain-containing protein 3 OS=Homo sapiens GN=BRD3 PE=1 SV=1	BRD3	-0.693292	79.5
Q13151	Heterogeneous nuclear ribonucleoprotein A0 OS=Homo sapiens GN=HNRNPA0 PE=1 SV=1	HNRNPA0	-0.692608	30.8
Q9Y5A9	YTH domain-containing family protein 2 OS=Homo sapiens GN=YTHDF2 PE=1 SV=2	YTHDF2	-0.692586	62.3
Q9H7B2	Ribosome production factor 2 homolog OS=Homo sapiens GN=RPF2 PE=1 SV=2	RPF2	-0.692473	35.6
O60506	Heterogeneous nuclear ribonucleoprotein Q OS=Homo sapiens GN=SYNCRIP PE=1 SV=2	SYNCRIP	-0.692375	69.6
Q9Y6D0	Selenoprotein K OS=Homo sapiens GN=SELENOK PE=1 SV=3	SELENOK	-0.691011	10.6
O75094	Slit homolog 3 protein OS=Homo sapiens GN=SLIT3 PE=2 SV=3	SLIT3	-0.689507	167.6
Q8WUP2	Filamin-binding LIM protein 1 OS=Homo sapiens GN=FBLIM1 PE=1 SV=2	FBLIM1	-0.689488	40.6
O95218	Zinc finger Ran-binding domain-containing protein 2 OS=Homo sapiens GN=ZRANB2 PE=1 SV=2	ZRANB2	-0.68906	37.4
P50552	Vasodilator-stimulated phosphoprotein OS=Homo sapiens GN=VASP PE=1 SV=3	VASP	-0.688769	39.8
P01033	Metalloproteinase inhibitor 1 OS=Homo sapiens GN=TIMP1 PE=1 SV=1	TIMP1	-0.688218	23.2
Q03701	CCAAT/enhancer-binding protein zeta OS=Homo sapiens GN=CEBPZ PE=1 SV=3	CEBPZ	-0.687975	120.9
Q01831	DNA repair protein complementing XP-C cells OS=Homo sapiens GN=XPC PE=1 SV=4	XPC	-0.68559	105.9
P84090	Enhancer of rudimentary homolog OS=Homo sapiens GN=ERH PE=1 SV=1	ERH	-0.685409	12.3
Q3U9G9	Lamin-B receptor OS=Mus musculus GN=Lbr PE=1 SV=2	Lbr	-0.685101	71.4
Q9NZI8	Insulin-like growth factor 2 mRNA-binding protein 1 OS=Homo sapiens GN=IGF2BP1 PE=1 SV=2	IGF2BP1	-0.684379	63.4
Q6Y7W6	GRB10-interacting GYF protein 2 OS=Homo sapiens GN=GIGYF2 PE=1 SV=1	GIGYF2	-0.683973	150
Q9UKD2	mRNA turnover protein 4 homolog OS=Homo sapiens GN=MRTO4 PE=1 SV=2	MRTO4	-0.683495	27.5
Q9NYL9	Tropomodulin-3 OS=Homo sapiens GN=TMOD3 PE=1 SV=1	TMOD3	-0.683132	39.6
O43660	Pleiotropic regulator 1 OS=Homo sapiens GN=PLRG1 PE=1 SV=1	PLRG1	-0.683083	57.2
Q13185	Chromobox protein homolog 3 OS=Homo sapiens GN=CBX3 PE=1 SV=4	CBX3	-0.682865	20.8
Q01658	Protein Dr1 OS=Homo sapiens GN=DR1 PE=1 SV=1	DR1	-0.680144	19.4
Q9H0B8	Cysteine-rich secretory protein LCCL domain-containing 2 OS=Homo sapiens GN=CRISPLD2 PE=2 SV=1	CRISPLD2	-0.677249	55.9
Q15637	Splicing factor 1 OS=Homo sapiens GN=SF1 PE=1 SV=4	SF1	-0.675935	68.3
P35659	Protein DEK OS=Homo sapiens GN=DEK PE=1 SV=1	DEK	-0.675615	42.6
Q9Y2B0	Protein canopy homolog 2 OS=Homo sapiens GN=CNPY2 PE=1 SV=1	CNPY2	-0.673127	20.6
Q14573	Inositol 1,4,5-trisphosphate receptor type 3 OS=Homo sapiens GN=ITPR3 PE=1 SV=2	ITPR3	-0.672306	303.9
P28799	Granulins OS=Homo sapiens GN=GRN PE=1 SV=2	GRN	-0.672144	63.5
Q16881	Thioredoxin reductase 1, cytoplasmic OS=Homo sapiens GN=TXNRD1 PE=1 SV=3	TXNRD1	-0.668035	70.9
Q9NY93	Probable ATP-dependent RNA helicase DDX56 OS=Homo sapiens GN=DDX56 PE=1 SV=1	DDX56	-0.667136	61.6
Q12905	Interleukin enhancer-binding factor 2 OS=Homo sapiens GN=ILF2 PE=1 SV=2	ILF2	-0.665947	43
O14641	Segment polarity protein dishevelled homolog DVL-2 OS=Homo sapiens GN=DVL2 PE=1 SV=1	DVL2	-0.66508	78.9
P39687	Acidic leucine-rich nuclear phosphoprotein 32 family member A OS=Homo sapiens GN=ANP32A PE=1 SV=1	ANP32A	-0.663817	28.6
Q15746	Myosin light chain kinase, smooth muscle OS=Homo sapiens GN=MYLK PE=1 SV=4	MYLK	-0.663725	210.6
Q9UI36	Dachshund homolog 1 OS=Homo sapiens GN=DACH1 PE=1 SV=3	DACH1	-0.663701	78.6
P11279	Lysosome-associated membrane glycoprotein 1 OS=Homo sapiens GN=LAMP1 PE=1 SV=3	LAMP1	-0.663568	44.9
Q03135	Caveolin-1 OS=Homo sapiens GN=CAV1 PE=1 SV=4	CAV1	-0.663328	20.5
P50454	Serpin H1 OS=Homo sapiens GN=SERPINH1 PE=1 SV=2	SERPINH1	-0.66306	46.4
Q14980	Nuclear mitotic apparatus protein 1 OS=Homo sapiens GN=NUMA1 PE=1 SV=2	NUMA1	-0.661906	238.1
P49750	YLP motif-containing protein 1 OS=Homo sapiens GN=YLPM1 PE=1 SV=3	YLPM1	-0.661563	219.8
P84103	Serine/arginine-rich splicing factor 3 OS=Homo sapiens GN=SRSF3 PE=1 SV=1	SRSF3	-0.660265	19.3
Q8TDB6	E3 ubiquitin-protein ligase DTX3L OS=Homo sapiens GN=DTX3L PE=1 SV=1	DTX3L	-0.660189	83.5
O00422	Histone deacetylase complex subunit SAP18 OS=Homo sapiens GN=SAP18 PE=1 SV=1	SAP18	-0.660126	17.6
P98155	Very low-density lipoprotein receptor OS=Homo sapiens GN=VLDLR PE=1 SV=1	VLDLR	-0.659641	96
P18615	Negative elongation factor E OS=Homo sapiens GN=NELFE PE=1 SV=3	NELFE	-0.659321	43.2
Q9NWB1	RNA binding protein fox-1 homolog 1 OS=Homo sapiens GN=RBFOX1 PE=1 SV=2	RBFOX1	-0.659116	42.8
Q9P0L0	Vesicle-associated membrane protein-associated protein A OS=Homo sapiens GN=VAPA PE=1 SV=3	VAPA	-0.658043	27.9
Q96G03	Phosphoglucomutase-2 OS=Homo sapiens GN=PGM2 PE=1 SV=4	PGM2	-0.657676	68.2
Q9Y2W1	Thyroid hormone receptor-associated protein 3 OS=Homo sapiens GN=THRAP3 PE=1 SV=2	THRAP3	-0.657398	108.6
O00425	Insulin-like growth factor 2 mRNA-binding protein 3 OS=Homo sapiens GN=IGF2BP3 PE=1 SV=2	IGF2BP3	-0.657397	63.7
Q96JX3	Protein SERAC1 OS=Homo sapiens GN=SERAC1 PE=1 SV=1	SERAC1	-0.657242	74.1
P42167	Lamina-associated polypeptide 2, isoforms beta/gamma OS=Homo sapiens GN=TMPO PE=1 SV=2	TMPO	-0.657118	50.6
Q13123	Protein Red OS=Homo sapiens GN=IK PE=1 SV=3	IK	-0.656735	65.6
Q96EI5	Transcription elongation factor A protein-like 4 OS=Homo sapiens GN=TCEAL4 PE=1 SV=2	TCEAL4	-0.656362	24.6
P40306	Proteasome subunit beta type-10 OS=Homo sapiens GN=PSMB10 PE=1 SV=1	PSMB10	-0.656174	28.9
Q8TED1	Probable glutathione peroxidase 8 OS=Homo sapiens GN=GPX8 PE=1 SV=2	GPX8	-0.655495	23.9
Q8IXK0	Polyhomeotic-like protein 2 OS=Homo sapiens GN=PHC2 PE=1 SV=1	PHC2	-0.655211	90.7
Q9BX67	Junctional adhesion molecule C OS=Homo sapiens GN=JAM3 PE=1 SV=1	JAM3	-0.655057	35
Q9HCD5	Nuclear receptor coactivator 5 OS=Homo sapiens GN=NCOA5 PE=1 SV=2	NCOA5	-0.654972	65.5
O15231	Zinc finger protein 185 OS=Homo sapiens GN=ZNF185 PE=1 SV=3	ZNF185	-0.654863	73.5
P27816	Microtubule-associated protein 4 OS=Homo sapiens GN=MAP4 PE=1 SV=3	MAP4	-0.654536	120.9
P08579	U2 small nuclear ribonucleoprotein B'' OS=Homo sapiens GN=SNRPB2 PE=1 SV=1	SNRPB2	-0.651934	25.5
P49822	Serum albumin OS=Canis lupus familiaris GN=ALB PE=1 SV=3	ALB	-0.650739	68.6
Q8IUX7	Adipocyte enhancer-binding protein 1 OS=Homo sapiens GN=AEBP1 PE=1 SV=1	AEBP1	-0.650089	130.8
O14548	Cytochrome c oxidase subunit 7A-related protein, mitochondrial OS=Homo sapiens GN=COX7A2L PE=1 SV=2	COX7A2L	-0.649885	12.6
O60568	Procollagen-lysine,2-oxoglutarate 5-dioxygenase 3 OS=Homo sapiens GN=PLOD3 PE=1 SV=1	PLOD3	-0.647379	84.7
O95292	Vesicle-associated membrane protein-associated protein B/C OS=Homo sapiens GN=VAPB PE=1 SV=3	VAPB	-0.647247	27.2
P30837	Aldehyde dehydrogenase X, mitochondrial OS=Homo sapiens GN=ALDH1B1 PE=1 SV=3	ALDH1B1	-0.64628	57.2
P45973	Chromobox protein homolog 5 OS=Homo sapiens GN=CBX5 PE=1 SV=1	CBX5	-0.645591	22.2
Q9BSJ8	Extended synaptotagmin-1 OS=Homo sapiens GN=ESYT1 PE=1 SV=1	ESYT1	-0.643716	122.8
P46783	40S ribosomal protein S10 OS=Homo sapiens GN=RPS10 PE=1 SV=1	RPS10	-0.642824	18.9
P07311	Acylphosphatase-1 OS=Homo sapiens GN=ACYP1 PE=1 SV=2	ACYP1	-0.641252	11.3
P17844	Probable ATP-dependent RNA helicase DDX5 OS=Homo sapiens GN=DDX5 PE=1 SV=1	DDX5	-0.64088	69.1
Q4L180	Filamin A-interacting protein 1-like OS=Homo sapiens GN=FILIP1L PE=1 SV=2	FILIP1L	-0.640722	130.3
O60504	Vinexin OS=Homo sapiens GN=SORBS3 PE=1 SV=2	SORBS3	-0.640484	75.3
O00151	PDZ and LIM domain protein 1 OS=Homo sapiens GN=PDLIM1 PE=1 SV=4	PDLIM1	-0.63937	36
O95400	CD2 antigen cytoplasmic tail-binding protein 2 OS=Homo sapiens GN=CD2BP2 PE=1 SV=1	CD2BP2	-0.639341	37.6
P25445	Tumor necrosis factor receptor superfamily member 6 OS=Homo sapiens GN=FAS PE=1 SV=1	FAS	-0.639271	37.7
P10606	Cytochrome c oxidase subunit 5B, mitochondrial OS=Homo sapiens GN=COX5B PE=1 SV=2	COX5B	-0.638725	13.7
Q96ST3	Paired amphipathic helix protein Sin3a OS=Homo sapiens GN=SIN3A PE=1 SV=2	SIN3A	-0.638262	145.1
P0DMV8	Heat shock 70 kDa protein 1A OS=Homo sapiens GN=HSPA1A PE=1 SV=1	HSPA1A	-0.638035	70
Q9Y2X3	Nucleolar protein 58 OS=Homo sapiens GN=NOP58 PE=1 SV=1	NOP58	-0.637578	59.5
Q13895	Bystin OS=Homo sapiens GN=BYSL PE=1 SV=3	BYSL	-0.637557	49.6
Q13243	Serine/arginine-rich splicing factor 5 OS=Homo sapiens GN=SRSF5 PE=1 SV=1	SRSF5	-0.637275	31.2
Q9Y608	Leucine-rich repeat flightless-interacting protein 2 OS=Homo sapiens GN=LRRFIP2 PE=1 SV=1	LRRFIP2	-0.637266	82.1
Q9HAV0	Guanine nucleotide-binding protein subunit beta-4 OS=Homo sapiens GN=GNB4 PE=1 SV=3	GNB4	-0.636513	37.5
Q13263	Transcription intermediary factor 1-beta OS=Homo sapiens GN=TRIM28 PE=1 SV=5	TRIM28	-0.635746	88.5
Q9P0M6	Core histone macro-H2A.2 OS=Homo sapiens GN=H2AFY2 PE=1 SV=3	MACROH2A2	-0.634167	40
Q9Y5B9	FACT complex subunit SPT16 OS=Homo sapiens GN=SUPT16H PE=1 SV=1	SUPT16H	-0.633548	119.8
Q9BRK3	Matrix remodeling-associated protein 8 OS=Homo sapiens GN=MXRA8 PE=1 SV=1	MXRA8	-0.633281	49.1
Q8IY81	pre-rRNA processing protein FTSJ3 OS=Homo sapiens GN=FTSJ3 PE=1 SV=2	FTSJ3	-0.63055	96.5
P48061	Stromal cell-derived factor 1 OS=Homo sapiens GN=CXCL12 PE=1 SV=1	CXCL12	-0.628817	10.7
Q9NW13	RNA-binding protein 28 OS=Homo sapiens GN=RBM28 PE=1 SV=3	RBM28	-0.628017	85.7
O76021	Ribosomal L1 domain-containing protein 1 OS=Homo sapiens GN=RSL1D1 PE=1 SV=3	RSL1D1	-0.627957	54.9
P51858	Hepatoma-derived growth factor OS=Homo sapiens GN=HDGF PE=1 SV=1	HDGF	-0.627391	26.8
Q9NZN8	CCR4-NOT transcription complex subunit 2 OS=Homo sapiens GN=CNOT2 PE=1 SV=1	CNOT2	-0.626332	59.7
Q5JTH9	RRP12-like protein OS=Homo sapiens GN=RRP12 PE=1 SV=2	RRP12	-0.625877	143.6
Q9Y4Z0	U6 snRNA-associated Sm-like protein LSm4 OS=Homo sapiens GN=LSM4 PE=1 SV=1	LSM4	-0.62537	15.3
Q96C01	Protein FAM136A OS=Homo sapiens GN=FAM136A PE=1 SV=1	FAM136A	-0.625346	15.6
Q86W92	Liprin-beta-1 OS=Homo sapiens GN=PPFIBP1 PE=1 SV=2	PPFIBP1	-0.625186	114
Q9UP38	Frizzled-1 OS=Homo sapiens GN=FZD1 PE=1 SV=2	FZD1	-0.624988	71.1
Q8NFH5	Nucleoporin NUP53 OS=Homo sapiens GN=NUP35 PE=1 SV=1	NUP35	-0.623868	34.8
Q12888	TP53-binding protein 1 OS=Homo sapiens GN=TP53BP1 PE=1 SV=2	TP53BP1	-0.623793	213.4
O14974	Protein phosphatase 1 regulatory subunit 12A OS=Homo sapiens GN=PPP1R12A PE=1 SV=1	PPP1R12A	-0.623456	115.2
P05387	60S acidic ribosomal protein P2 OS=Homo sapiens GN=RPLP2 PE=1 SV=1	RPLP2	-0.62073	11.7
P82909	28S ribosomal protein S36, mitochondrial OS=Homo sapiens GN=MRPS36 PE=1 SV=2	MRPS36	-0.620243	11.5
O75190	DnaJ homolog subfamily B member 6 OS=Homo sapiens GN=DNAJB6 PE=1 SV=2	DNAJB6	-0.618848	36.1
Q16629	Serine/arginine-rich splicing factor 7 OS=Homo sapiens GN=SRSF7 PE=1 SV=1	SRSF7	-0.617815	27.4
Q9C0C2	182 kDa tankyrase-1-binding protein OS=Homo sapiens GN=TNKS1BP1 PE=1 SV=4	TNKS1BP1	-0.615904	181.7
Q13823	Nucleolar GTP-binding protein 2 OS=Homo sapiens GN=GNL2 PE=1 SV=1	GNL2	-0.615778	83.6
P12956	X-ray repair cross-complementing protein 6 OS=Homo sapiens GN=XRCC6 PE=1 SV=2	XRCC6	-0.615475	69.8
P31949	Protein S100-A11 OS=Homo sapiens GN=S100A11 PE=1 SV=2	S100A11	-0.615151	11.7
Q9BVC5	Ashwin OS=Homo sapiens GN=C2orf49 PE=1 SV=1	C2orf49	-0.614746	25.8
Q01130	Serine/arginine-rich splicing factor 2 OS=Homo sapiens GN=SRSF2 PE=1 SV=4	SRSF2	-0.613513	25.5
P20674	Cytochrome c oxidase subunit 5A, mitochondrial OS=Homo sapiens GN=COX5A PE=1 SV=2	COX5A	-0.612287	16.8
P13060	Elongation factor 2 OS=Drosophila melanogaster GN=EF2 PE=1 SV=4	eEF2	-0.611546	94.4
O95817	BAG family molecular chaperone regulator 3 OS=Homo sapiens GN=BAG3 PE=1 SV=3	BAG3	-0.611253	61.6
O95793	Double-stranded RNA-binding protein Staufen homolog 1 OS=Homo sapiens GN=STAU1 PE=1 SV=2	STAU1	-0.605981	63.1
Q9UQ53	Alpha-1,3-mannosyl-glycoprotein 4-beta-N-acetylglucosaminyltransferase B OS=Homo sapiens GN=MGAT4B PE=1 SV=1	MGAT4B	-0.605819	63.2
Q02818	Nucleobindin-1 OS=Homo sapiens GN=NUCB1 PE=1 SV=4	NUCB1	-0.605157	53.8
P08651	Nuclear factor 1 C-type OS=Homo sapiens GN=NFIC PE=1 SV=2	NFIC	-0.604188	55.6
Q16363	Laminin subunit alpha-4 OS=Homo sapiens GN=LAMA4 PE=1 SV=4	LAMA4	-0.603761	202.4
P42226	Signal transducer and activator of transcription 6 OS=Homo sapiens GN=STAT6 PE=1 SV=1	STAT6	-0.603317	94.1
O75494	Serine/arginine-rich splicing factor 10 OS=Homo sapiens GN=SRSF10 PE=1 SV=1	SRSF10	-0.60285	31.3
Q9NXW2	DnaJ homolog subfamily B member 12 OS=Homo sapiens GN=DNAJB12 PE=1 SV=4	DNAJB12	-0.601063	41.8
P13073	Cytochrome c oxidase subunit 4 isoform 1, mitochondrial OS=Homo sapiens GN=COX4I1 PE=1 SV=1	COX4I1	-0.600938	19.6
P60027	General transcription factor IIH subunit 4 OS=Pan troglodytes GN=GTF2H4 PE=3 SV=1	GTF2H4	-0.599805	52.2
Q8WX93	Palladin OS=Homo sapiens GN=PALLD PE=1 SV=3	PALLD	-0.599392	150.5
O95025	Semaphorin-3D OS=Homo sapiens GN=SEMA3D PE=2 SV=2	SEMA3D	-0.599021	89.6
P55769	NHP2-like protein 1 OS=Homo sapiens GN=SNU13 PE=1 SV=3	SNU13	-0.598966	14.2
Q96SI9	Spermatid perinuclear RNA-binding protein OS=Homo sapiens GN=STRBP PE=1 SV=1	STRBP	-0.598402	73.6
O00541	Pescadillo homolog OS=Homo sapiens GN=PES1 PE=1 SV=1	PES1	-0.596484	68
P50281	Matrix metalloproteinase-14 OS=Homo sapiens GN=MMP14 PE=1 SV=3	MMP14	-0.596353	65.9
Q9BRK5	45 kDa calcium-binding protein OS=Homo sapiens GN=SDF4 PE=1 SV=1	SDF4	-0.595073	41.8
P52272	Heterogeneous nuclear ribonucleoprotein M OS=Homo sapiens GN=HNRNPM PE=1 SV=3	HNRNPM	-0.594128	77.5
Q69YQ0	Cytospin-A OS=Homo sapiens GN=SPECC1L PE=1 SV=2	SPECC1L	-0.593791	124.5
Q13435	Splicing factor 3B subunit 2 OS=Homo sapiens GN=SF3B2 PE=1 SV=2	SF3B2	-0.59098	100.2
P41208	Centrin-2 OS=Homo sapiens GN=CETN2 PE=1 SV=1	CETN2	-0.59094	19.7
Q5M775	Cytospin-B OS=Homo sapiens GN=SPECC1 PE=1 SV=1	SPECC1	-0.585671	118.5
Q13438	Protein OS-9 OS=Homo sapiens GN=OS9 PE=1 SV=1	OS9	-0.584956	75.5
Q9UHI5	Large neutral amino acids transporter small subunit 2 OS=Homo sapiens GN=SLC7A8 PE=1 SV=1	SLC7A8	-0.582013	58.3
Q6KB66	Keratin, type II cytoskeletal 80 OS=Homo sapiens GN=KRT80 PE=1 SV=2	KRT80	-0.581606	50.5
P40222	Alpha-taxilin OS=Homo sapiens GN=TXLNA PE=1 SV=3	TXLNA	-0.58068	61.9
P23497	Nuclear autoantigen Sp-100 OS=Homo sapiens GN=SP100 PE=1 SV=3	SP100	-0.580017	100.4
Q92576	PHD finger protein 3 OS=Homo sapiens GN=PHF3 PE=1 SV=3	PHF3	-0.577485	229.3
Q99614	Tetratricopeptide repeat protein 1 OS=Homo sapiens GN=TTC1 PE=1 SV=1	TTC1	-0.577043	33.5
P06746	DNA polymerase beta OS=Homo sapiens GN=POLB PE=1 SV=3	POLB	-0.575978	38.2
Q9BT09	Protein canopy homolog 3 OS=Homo sapiens GN=CNPY3 PE=1 SV=1	CNPY3	-0.574323	30.7
P83876	Thioredoxin-like protein 4A OS=Homo sapiens GN=TXNL4A PE=1 SV=1	TXNL4A	-0.574155	16.8
P49321	Nuclear autoantigenic sperm protein OS=Homo sapiens GN=NASP PE=1 SV=2	NASP	-0.573639	85.2
P63165	Small ubiquitin-related modifier 1 OS=Homo sapiens GN=SUMO1 PE=1 SV=1	SUMO1	-0.573589	11.6
P78310	Coxsackievirus and adenovirus receptor OS=Homo sapiens GN=CXADR PE=1 SV=1	CXADR	-0.573017	40
Q15397	Pumilio homolog 3 OS=Homo sapiens GN=PUM3 PE=1 SV=3	PUM3	-0.572042	73.5
Q13084	39S ribosomal protein L28, mitochondrial OS=Homo sapiens GN=MRPL28 PE=1 SV=4	MRPL28	-0.571314	30.1
Q9UQE7	Structural maintenance of chromosomes protein 3 OS=Homo sapiens GN=SMC3 PE=1 SV=2	SMC3	-0.570745	141.5
O15400	Syntaxin-7 OS=Homo sapiens GN=STX7 PE=1 SV=4	STX7	-0.569766	29.8
Q9BYT8	Neurolysin, mitochondrial OS=Homo sapiens GN=NLN PE=1 SV=1	NLN	-0.569613	80.6
P02649	Apolipoprotein E OS=Homo sapiens GN=APOE PE=1 SV=1	APOE	-0.569069	36.1
Q53TN4	Cytochrome b reductase 1 OS=Homo sapiens GN=CYBRD1 PE=1 SV=1	CYBRD1	-0.568392	31.6
P61769	Beta-2-microglobulin OS=Homo sapiens GN=B2M PE=1 SV=1	B2M	-0.568089	13.7
P28347	Transcriptional enhancer factor TEF-1 OS=Homo sapiens GN=TEAD1 PE=1 SV=2	TEAD1	-0.566814	47.9
Q00978	Interferon regulatory factor 9 OS=Homo sapiens GN=IRF9 PE=1 SV=1	IRF9	-0.566528	43.7
Q9Y3B4	Splicing factor 3B subunit 6 OS=Homo sapiens GN=SF3B6 PE=1 SV=1	SF3B6	-0.566081	14.6
P10316	HLA class I histocompatibility antigen, A-69 alpha chain OS=Homo sapiens GN=HLA-A PE=1 SV=2	HLA-A	-0.565959	41
Q8N668	COMM domain-containing protein 1 OS=Homo sapiens GN=COMMD1 PE=1 SV=1	COMMD1	-0.565757	21.2
Q9C005	Protein dpy-30 homolog OS=Homo sapiens GN=DPY30 PE=1 SV=1	DPY30	-0.564565	11.2
P04259	Keratin, type II cytoskeletal 6B OS=Homo sapiens GN=KRT6B PE=1 SV=5	KRT6B	-0.564431	60
Q9Y5J5	Pleckstrin homology-like domain family A member 3 OS=Homo sapiens GN=PHLDA3 PE=1 SV=1	PHLDA3	-0.563061	13.9
Q96AG4	Leucine-rich repeat-containing protein 59 OS=Homo sapiens GN=LRRC59 PE=1 SV=1	LRRC59	-0.562739	34.9
Q08170	Serine/arginine-rich splicing factor 4 OS=Homo sapiens GN=SRSF4 PE=1 SV=2	SRSF4	-0.562165	56.6
P24844	Myosin regulatory light polypeptide 9 OS=Homo sapiens GN=MYL9 PE=1 SV=4	MYL9	-0.561199	19.8
A1YFX9	Oxidoreductase HTATIP2 OS=Pan paniscus GN=HTATIP2 PE=3 SV=1	HTATIP2	-0.561058	27
Q6NUK1	Calcium-binding mitochondrial carrier protein SCaMC-1 OS=Homo sapiens GN=SLC25A24 PE=1 SV=2	SLC25A24	-0.56084	53.3
Q9P2B4	CTTNBP2 N-terminal-like protein OS=Homo sapiens GN=CTTNBP2NL PE=1 SV=2	CTTNBP2NL	-0.55953	70.1
P23246	Splicing factor, proline- and glutamine-rich OS=Homo sapiens GN=SFPQ PE=1 SV=2	SFPQ	-0.559114	76.1
O60934	Nibrin OS=Homo sapiens GN=NBN PE=1 SV=1	NBN	-0.558967	84.9
Q8IUD2	ELKS/Rab6-interacting/CAST family member 1 OS=Homo sapiens GN=ERC1 PE=1 SV=1	ERC1	-0.558242	128
Q9NWB6	Arginine and glutamate-rich protein 1 OS=Homo sapiens GN=ARGLU1 PE=1 SV=1	ARGLU1	-0.558114	33.2
P05386	60S acidic ribosomal protein P1 OS=Homo sapiens GN=RPLP1 PE=1 SV=1	RPLP1	-0.557211	11.5
Q13405	39S ribosomal protein L49, mitochondrial OS=Homo sapiens GN=MRPL49 PE=1 SV=1	MRPL49	-0.556365	19.2
P30410	Insulin OS=Pan troglodytes GN=INS PE=1 SV=1	INS	-0.556305	12
Q15326	Zinc finger MYND domain-containing protein 11 OS=Homo sapiens GN=ZMYND11 PE=1 SV=2	ZMYND11	-0.554704	70.9
O43395	U4/U6 small nuclear ribonucleoprotein Prp3 OS=Homo sapiens GN=PRPF3 PE=1 SV=2	PRPF3	-0.554416	77.5
Q86XP3	ATP-dependent RNA helicase DDX42 OS=Homo sapiens GN=DDX42 PE=1 SV=1	DDX42	-0.554356	102.9
Q9BXV9	EKC/KEOPS complex subunit GON7 OS=Homo sapiens GN=GON7 PE=1 SV=2	GON7	-0.552824	10.9
Q8NBS9	Thioredoxin domain-containing protein 5 OS=Homo sapiens GN=TXNDC5 PE=1 SV=2	TXNDC5	-0.552659	47.6
Q8WVY7	Ubiquitin-like domain-containing CTD phosphatase 1 OS=Homo sapiens GN=UBLCP1 PE=1 SV=2	UBLCP1	-0.552459	36.8
Q8WYA6	Beta-catenin-like protein 1 OS=Homo sapiens GN=CTNNBL1 PE=1 SV=1	CTNNBL1	-0.552237	65.1
Q9UKV3	Apoptotic chromatin condensation inducer in the nucleus OS=Homo sapiens GN=ACIN1 PE=1 SV=2	ACIN1	-0.551479	151.8
P06454	Prothymosin alpha OS=Homo sapiens GN=PTMA PE=1 SV=2	PTMA	-0.551289	12.2
Q5T2T1	MAGUK p55 subfamily member 7 OS=Homo sapiens GN=MPP7 PE=1 SV=1	MPP7	-0.549122	65.5
Q9UK45	U6 snRNA-associated Sm-like protein LSm7 OS=Homo sapiens GN=LSM7 PE=1 SV=1	LSM7	-0.548935	11.6
Q16540	39S ribosomal protein L23, mitochondrial OS=Homo sapiens GN=MRPL23 PE=1 SV=1	MRPL23	-0.54887	17.8
P46937	Transcriptional coactivator YAP1 OS=Homo sapiens GN=YAP1 PE=1 SV=2	YAP1	-0.5482	54.4
Q04837	Single-stranded DNA-binding protein, mitochondrial OS=Homo sapiens GN=SSBP1 PE=1 SV=1	SSBP1	-0.547777	17.2
Q9NXR1	Nuclear distribution protein nudE homolog 1 OS=Homo sapiens GN=NDE1 PE=1 SV=2	NDE1	-0.547552	38.8
Q9Y520	Protein PRRC2C OS=Homo sapiens GN=PRRC2C PE=1 SV=4	PRRC2C	-0.547258	316.7
Q9H019	Mitochondrial fission regulator 1-like OS=Homo sapiens GN=MTFR1L PE=1 SV=2	MTFR1L	-0.547246	31.9
P61289	Proteasome activator complex subunit 3 OS=Homo sapiens GN=PSME3 PE=1 SV=1	PSME3	-0.547194	29.5
Q14320	Protein FAM50A OS=Homo sapiens GN=FAM50A PE=1 SV=2	FAM50A	-0.546617	40.2
P08174	Complement decay-accelerating factor OS=Homo sapiens GN=CD55 PE=1 SV=4	CD55	-0.544113	41.4
Q13563	Polycystin-2 OS=Homo sapiens GN=PKD2 PE=1 SV=3	PKD2	-0.54341	109.6
P21127	Cyclin-dependent kinase 11B OS=Homo sapiens GN=CDK11B PE=1 SV=3	CDK11B	-0.542552	92.7
Q99986	Serine/threonine-protein kinase VRK1 OS=Homo sapiens GN=VRK1 PE=1 SV=1	VRK1	-0.542374	45.4
O75915	PRA1 family protein 3 OS=Homo sapiens GN=ARL6IP5 PE=1 SV=1	ARL6IP5	-0.54205	21.6
Q86V81	THO complex subunit 4 OS=Homo sapiens GN=ALYREF PE=1 SV=3	ALYREF	-0.540929	26.9
Q96QD9	UAP56-interacting factor OS=Homo sapiens GN=FYTTD1 PE=1 SV=3	FYTTD1	-0.540094	35.8
P07711	Cathepsin L1 OS=Homo sapiens GN=CTSL PE=1 SV=2	CTSL	-0.540059	37.5
Q96I25	Splicing factor 45 OS=Homo sapiens GN=RBM17 PE=1 SV=1	RBM17	-0.539256	44.9
Q9BQ39	ATP-dependent RNA helicase DDX50 OS=Homo sapiens GN=DDX50 PE=1 SV=1	DDX50	-0.538988	82.5
Q9HD33	39S ribosomal protein L47, mitochondrial OS=Homo sapiens GN=MRPL47 PE=1 SV=2	MRPL47	-0.537913	29.4
P14406	Cytochrome c oxidase subunit 7A2, mitochondrial OS=Homo sapiens GN=COX7A2 PE=1 SV=1	COX7A2	-0.537438	9.4
P02452	Collagen alpha-1(I) chain OS=Homo sapiens GN=COL1A1 PE=1 SV=5	COL1A1	-0.535876	138.9
Q9Y663	Heparan sulfate glucosamine 3-O-sulfotransferase 3A1 OS=Homo sapiens GN=HS3ST3A1 PE=1 SV=1	HS3ST3A1	-0.535103	44.9
Q9BWJ5	Splicing factor 3B subunit 5 OS=Homo sapiens GN=SF3B5 PE=1 SV=1	SF3B5	-0.534766	10.1
P12270	Nucleoprotein TPR OS=Homo sapiens GN=TPR PE=1 SV=3	TPR	-0.53457	267.1
P37108	Signal recognition particle 14 kDa protein OS=Homo sapiens GN=SRP14 PE=1 SV=2	SRP14	-0.534122	14.6
Q9Y383	Putative RNA-binding protein Luc7-like 2 OS=Homo sapiens GN=LUC7L2 PE=1 SV=2	LUC7L2	-0.534067	46.5
Q8TCC3	39S ribosomal protein L30, mitochondrial OS=Homo sapiens GN=MRPL30 PE=1 SV=1	MRPL30	-0.533716	18.5
Q9NR30	Nucleolar RNA helicase 2 OS=Homo sapiens GN=DDX21 PE=1 SV=5	DDX21	-0.533272	87.3
Q6P1J9	Parafibromin OS=Homo sapiens GN=CDC73 PE=1 SV=1	CDC73	-0.532883	60.5
P26368	Splicing factor U2AF 65 kDa subunit OS=Homo sapiens GN=U2AF2 PE=1 SV=4	U2AF2	-0.53286	53.5
O00712	Nuclear factor 1 B-type OS=Homo sapiens GN=NFIB PE=1 SV=2	NFIB	-0.532494	47.4
P51397	Death-associated protein 1 OS=Homo sapiens GN=DAP PE=1 SV=3	DAP	-0.531356	11.2
Q96KC8	DnaJ homolog subfamily C member 1 OS=Homo sapiens GN=DNAJC1 PE=1 SV=1	DNAJC1	-0.530963	63.8
O43920	NADH dehydrogenase [ubiquinone] iron-sulfur protein 5 OS=Homo sapiens GN=NDUFS5 PE=1 SV=3	NDUFS5	-0.530634	12.5
Q8N7H5	RNA polymerase II-associated factor 1 homolog OS=Homo sapiens GN=PAF1 PE=1 SV=2	PAF1	-0.530115	59.9
Q16527	Cysteine and glycine-rich protein 2 OS=Homo sapiens GN=CSRP2 PE=1 SV=3	CSRP2	-0.530003	20.9
P14866	Heterogeneous nuclear ribonucleoprotein L OS=Homo sapiens GN=HNRNPL PE=1 SV=2	HNRNPL	-0.529997	64.1
P33908	Mannosyl-oligosaccharide 1,2-alpha-mannosidase IA OS=Homo sapiens GN=MAN1A1 PE=1 SV=3	MAN1A1	-0.529658	72.9
O00255	Menin OS=Homo sapiens GN=MEN1 PE=1 SV=4	MEN1	-0.529531	68
Q15427	Splicing factor 3B subunit 4 OS=Homo sapiens GN=SF3B4 PE=1 SV=1	SF3B4	-0.528162	44.4
Q96TA2	ATP-dependent zinc metalloprotease YME1L1 OS=Homo sapiens GN=YME1L1 PE=1 SV=2	YME1L1	-0.526975	86.4
Q8N684	Cleavage and polyadenylation specificity factor subunit 7 OS=Homo sapiens GN=CPSF7 PE=1 SV=1	CPSF7	-0.526577	52
Q86U86	Protein polybromo-1 OS=Homo sapiens GN=PBRM1 PE=1 SV=1	PBRM1	-0.526475	192.8
Q96CN4	EVI5-like protein OS=Homo sapiens GN=EVI5L PE=1 SV=1	EVI5L	-0.526379	91.3
Q8N4U5	T-complex protein 11-like protein 2 OS=Homo sapiens GN=TCP11L2 PE=2 SV=1	TCP11L2	-0.525342	58.1
Q8IXK2	Polypeptide N-acetylgalactosaminyltransferase 12 OS=Homo sapiens GN=GALNT12 PE=1 SV=3	GALNT12	-0.52393	66.9
P49790	Nuclear pore complex protein Nup153 OS=Homo sapiens GN=NUP153 PE=1 SV=2	NUP153	-0.522822	153.8
P30876	DNA-directed RNA polymerase II subunit RPB2 OS=Homo sapiens GN=POLR2B PE=1 SV=1	POLR2B	-0.522773	133.8
Q9P2N5	RNA-binding protein 27 OS=Homo sapiens GN=RBM27 PE=1 SV=2	RBM27	-0.520779	118.6
P26006	Integrin alpha-3 OS=Homo sapiens GN=ITGA3 PE=1 SV=5	ITGA3	-0.520533	116.5
Q96KR1	Zinc finger RNA-binding protein OS=Homo sapiens GN=ZFR PE=1 SV=2	ZFR	-0.520366	116.9
O95232	Luc7-like protein 3 OS=Homo sapiens GN=LUC7L3 PE=1 SV=2	LUC7L3	-0.519357	51.4
Q9NX63	MICOS complex subunit MIC19 OS=Homo sapiens GN=CHCHD3 PE=1 SV=1	CHCHD3	-0.518709	26.1
Q9H307	Pinin OS=Homo sapiens GN=PNN PE=1 SV=4	PNN	-0.517664	81.6
Q8WXF1	Paraspeckle component 1 OS=Homo sapiens GN=PSPC1 PE=1 SV=1	PSPC1	-0.517543	58.7
Q06587	E3 ubiquitin-protein ligase RING1 OS=Homo sapiens GN=RING1 PE=1 SV=2	RING1	-0.517364	42.4
Q92841	Probable ATP-dependent RNA helicase DDX17 OS=Homo sapiens GN=DDX17 PE=1 SV=2	DDX17	-0.517337	80.2
Q68CQ7	Glycosyltransferase 8 domain-containing protein 1 OS=Homo sapiens GN=GLT8D1 PE=1 SV=2	GLT8D1	-0.516836	41.9
Q8TAQ2	SWI/SNF complex subunit SMARCC2 OS=Homo sapiens GN=SMARCC2 PE=1 SV=1	SMARCC2	-0.516709	132.8
Q01085	Nucleolysin TIAR OS=Homo sapiens GN=TIAL1 PE=1 SV=1	TIAL1	-0.516535	41.6
O60832	H/ACA ribonucleoprotein complex subunit 4 OS=Homo sapiens GN=DKC1 PE=1 SV=3	DKC1	-0.516084	57.6
Q9UK61	Protein TASOR OS=Homo sapiens GN=FAM208A PE=1 SV=3	TASOR	-0.514747	188.9
Q9NPA8	Transcription and mRNA export factor ENY2 OS=Homo sapiens GN=ENY2 PE=1 SV=1	ENY2	-0.513695	11.5
P98082	Disabled homolog 2 OS=Homo sapiens GN=DAB2 PE=1 SV=3	DAB2	-0.511856	82.4
Q8IX12	Cell division cycle and apoptosis regulator protein 1 OS=Homo sapiens GN=CCAR1 PE=1 SV=2	CCAR1	-0.511561	132.7
Q9BUQ8	Probable ATP-dependent RNA helicase DDX23 OS=Homo sapiens GN=DDX23 PE=1 SV=3	DDX23	-0.511128	95.5
Q12959	Disks large homolog 1 OS=Homo sapiens GN=DLG1 PE=1 SV=2	DLG1	-0.510914	100.4
P61088	Ubiquitin-conjugating enzyme E2 N OS=Homo sapiens GN=UBE2N PE=1 SV=1	UBE2N	-0.510689	17.1
Q96LZ7	Regulator of microtubule dynamics protein 2 OS=Homo sapiens GN=RMDN2 PE=1 SV=2	RMDN2	-0.509844	47.4
Q7YRD0	RNA-binding protein PNO1 OS=Bos taurus GN=PNO1 PE=2 SV=1	PNO1	-0.508899	27.9
P54289	Voltage-dependent calcium channel subunit alpha-2/delta-1 OS=Homo sapiens GN=CACNA2D1 PE=1 SV=3	CACNA2D1	-0.508729	124.5
Q14683	Structural maintenance of chromosomes protein 1A OS=Homo sapiens GN=SMC1A PE=1 SV=2	SMC1A	-0.508686	143.1
Q9NVU7	Protein SDA1 homolog OS=Homo sapiens GN=SDAD1 PE=1 SV=3	SDAD1	-0.5084	79.8
Q9UKJ3	G patch domain-containing protein 8 OS=Homo sapiens GN=GPATCH8 PE=1 SV=2	GPATCH8	-0.507876	164.1
Q9Y4E1	WASH complex subunit 2C OS=Homo sapiens GN=WASHC2C PE=1 SV=3	WASHC2C	-0.507185	144.6
Q13501	Sequestosome-1 OS=Homo sapiens GN=SQSTM1 PE=1 SV=1	SQSTM1	-0.507095	47.7
P35579	Myosin-9 OS=Homo sapiens GN=MYH9 PE=1 SV=4	MYH9	-0.507009	226.4
Q8WU90	Zinc finger CCCH domain-containing protein 15 OS=Homo sapiens GN=ZC3H15 PE=1 SV=1	ZC3H15	-0.506305	48.6
P51531	Probable global transcription activator SNF2L2 OS=Homo sapiens GN=SMARCA2 PE=1 SV=2	SMARCA2	-0.506136	181.2
Q96JM3	Chromosome alignment-maintaining phosphoprotein 1 OS=Homo sapiens GN=CHAMP1 PE=1 SV=2	CHAMP1	-0.505764	89
Q9Y3B7	39S ribosomal protein L11, mitochondrial OS=Homo sapiens GN=MRPL11 PE=1 SV=1	MRPL11	-0.505305	20.7
P35070	Probetacellulin OS=Homo sapiens GN=BTC PE=1 SV=1	BTC	-0.503682	19.7
Q05707	Collagen alpha-1(XIV) chain OS=Homo sapiens GN=COL14A1 PE=1 SV=3	COL14A1	-0.503339	193.4
Q2TAY7	WD40 repeat-containing protein SMU1 OS=Homo sapiens GN=SMU1 PE=1 SV=2	SMU1	-0.503276	57.5
P29083	General transcription factor IIE subunit 1 OS=Homo sapiens GN=GTF2E1 PE=1 SV=2	GTF2E1	-0.502984	49.4
O14678	ATP-binding cassette sub-family D member 4 OS=Homo sapiens GN=ABCD4 PE=1 SV=1	ABCD4	-0.502784	68.6
P16220	Cyclic AMP-responsive element-binding protein 1 OS=Homo sapiens GN=CREB1 PE=1 SV=2	CREB1	-0.502418	36.7
O60264	SWI/SNF-related matrix-associated actin-dependent regulator of chromatin subfamily A member 5 OS=Homo sapiens GN=SMARCA5 PE=1 SV=1	SMARCA5	-0.50198	121.8
P84157	Matrix-remodeling-associated protein 7 OS=Homo sapiens GN=MXRA7 PE=1 SV=1	MXRA7	-0.501624	21.5
P62166	Neuronal calcium sensor 1 OS=Homo sapiens GN=NCS1 PE=1 SV=2	NCS1	-0.501528	21.9
Q92945	Far upstream element-binding protein 2 OS=Homo sapiens GN=KHSRP PE=1 SV=4	KHSRP	-0.499857	73.1
Q9BV36	Melanophilin OS=Homo sapiens GN=MLPH PE=1 SV=1	MLPH	-0.499261	65.9
Q8WXA9	Splicing regulatory glutamine/lysine-rich protein 1 OS=Homo sapiens GN=SREK1 PE=1 SV=1	SREK1	-0.498481	59.3
P56730	Neurotrypsin OS=Homo sapiens GN=PRSS12 PE=2 SV=2	PRSS12	-0.497758	97
P62256	Ubiquitin-conjugating enzyme E2 H OS=Homo sapiens GN=UBE2H PE=1 SV=1	UBE2H	-0.49732	20.6
Q8WVM7	Cohesin subunit SA-1 OS=Homo sapiens GN=STAG1 PE=1 SV=3	STAG1	-0.496935	144.3
Q86SF2	N-acetylgalactosaminyltransferase 7 OS=Homo sapiens GN=GALNT7 PE=1 SV=1	GALNT7	-0.496837	75.3
O95881	Thioredoxin domain-containing protein 12 OS=Homo sapiens GN=TXNDC12 PE=1 SV=1	TXNDC12	-0.496754	19.2
Q9N291	Lactosylceramide 4-alpha-galactosyltransferase OS=Pan troglodytes GN=A4GALT PE=3 SV=1	A4GALT	-0.496231	40.5
O43299	AP-5 complex subunit zeta-1 OS=Homo sapiens GN=AP5Z1 PE=1 SV=2	AP5Z1	-0.496151	88.5
P43243	Matrin-3 OS=Homo sapiens GN=MATR3 PE=1 SV=2	MATR3	-0.496093	94.6
P18649	Apolipoprotein E OS=Canis lupus familiaris GN=APOE PE=1 SV=2	APOE	-0.494024	35.3
A4D1E9	GTP-binding protein 10 OS=Homo sapiens GN=GTPBP10 PE=1 SV=1	GTPBP10	-0.493737	42.9
P55061	Bax inhibitor 1 OS=Homo sapiens GN=TMBIM6 PE=1 SV=2	TMBIM6	-0.493162	26.5
Q96PU8	Protein quaking OS=Homo sapiens GN=QKI PE=1 SV=1	QKI	-0.492549	37.6
P30050	60S ribosomal protein L12 OS=Homo sapiens GN=RPL12 PE=1 SV=1	RPL12	-0.492452	17.8
Q96CG8	Collagen triple helix repeat-containing protein 1 OS=Homo sapiens GN=CTHRC1 PE=1 SV=1	CTHRC1	-0.491581	26.2
O15382	Branched-chain-amino-acid aminotransferase, mitochondrial OS=Homo sapiens GN=BCAT2 PE=1 SV=2	BCAT2	-0.491204	44.3
P17040	Zinc finger and SCAN domain-containing protein 20 OS=Homo sapiens GN=ZSCAN20 PE=2 SV=3	ZSCAN20	-0.489872	117.5
Q8NI60	Atypical kinase COQ8A, mitochondrial OS=Homo sapiens GN=COQ8A PE=1 SV=1	COQ8A	-0.489539	71.9
P46100	Transcriptional regulator ATRX OS=Homo sapiens GN=ATRX PE=1 SV=5	ATRX	-0.488322	282.4
O75400	Pre-mRNA-processing factor 40 homolog A OS=Homo sapiens GN=PRPF40A PE=1 SV=2	PRPF40A	-0.487463	108.7
Q6NUQ4	Transmembrane protein 214 OS=Homo sapiens GN=TMEM214 PE=1 SV=2	TMEM214	-0.487051	77.1
P14314	Glucosidase 2 subunit beta OS=Homo sapiens GN=PRKCSH PE=1 SV=2	PRKCSH	-0.486845	59.4
Q6UW63	KDEL motif-containing protein 1 OS=Homo sapiens GN=KDELC1 PE=1 SV=1	POGLUT2	-0.486753	58
P24043	Laminin subunit alpha-2 OS=Homo sapiens GN=LAMA2 PE=1 SV=4	LAMA2	-0.486604	343.7
P63220	40S ribosomal protein S21 OS=Homo sapiens GN=RPS21 PE=1 SV=1	RPS21	-0.486465	9.1
Q96FQ6	Protein S100-A16 OS=Homo sapiens GN=S100A16 PE=1 SV=1	S100A16	-0.485352	11.8
Q53H47	Histone-lysine N-methyltransferase SETMAR OS=Homo sapiens GN=SETMAR PE=1 SV=2	SETMAR	-0.48525	78
P62318	Small nuclear ribonucleoprotein Sm D3 OS=Homo sapiens GN=SNRPD3 PE=1 SV=1	SNRPD3	-0.48444	13.9
Q3ZCQ8	Mitochondrial import inner membrane translocase subunit TIM50 OS=Homo sapiens GN=TIMM50 PE=1 SV=2	TIMM50	-0.483482	39.6
Q9UDY2	Tight junction protein ZO-2 OS=Homo sapiens GN=TJP2 PE=1 SV=2	TJP2	-0.483212	133.9
Q92805	Golgin subfamily A member 1 OS=Homo sapiens GN=GOLGA1 PE=1 SV=3	GOLGA1	-0.482811	88.1
Q96CB8	Integrator complex subunit 12 OS=Homo sapiens GN=INTS12 PE=1 SV=1	INTS12	-0.482334	48.8
Q96I15	Selenocysteine lyase OS=Homo sapiens GN=SCLY PE=1 SV=4	SCLY	-0.48187	48.1
Q9NZ08	Endoplasmic reticulum aminopeptidase 1 OS=Homo sapiens GN=ERAP1 PE=1 SV=3	ERAP1	-0.478991	107.2
P07942	Laminin subunit beta-1 OS=Homo sapiens GN=LAMB1 PE=1 SV=2	LAMB1	-0.476949	197.9
Q14137	Ribosome biogenesis protein BOP1 OS=Homo sapiens GN=BOP1 PE=1 SV=2	BOP1	-0.476908	83.6
Q14119	Vascular endothelial zinc finger 1 OS=Homo sapiens GN=VEZF1 PE=1 SV=2	VEZF1	-0.476728	56.9
Q5H9L2	Transcription elongation factor A protein-like 5 OS=Homo sapiens GN=TCEAL5 PE=1 SV=1	TCEAL5	-0.476594	23.3
P16949	Stathmin OS=Homo sapiens GN=STMN1 PE=1 SV=3	STMN1	-0.475822	17.3
P62995	Transformer-2 protein homolog beta OS=Homo sapiens GN=TRA2B PE=1 SV=1	TRA2B	-0.474674	33.6
Q92997	Segment polarity protein dishevelled homolog DVL-3 OS=Homo sapiens GN=DVL3 PE=1 SV=2	DVL3	-0.4742	78
Q14919	Dr1-associated corepressor OS=Homo sapiens GN=DRAP1 PE=1 SV=3	DRAP1	-0.473772	22.3
P20700	Lamin-B1 OS=Homo sapiens GN=LMNB1 PE=1 SV=2	LMNB1	-0.473433	66.4
Q9UHV9	Prefoldin subunit 2 OS=Homo sapiens GN=PFDN2 PE=1 SV=1	PFDN2	-0.473235	16.6
Q92692	Nectin-2 OS=Homo sapiens GN=NECTIN2 PE=1 SV=1	NECTIN2	-0.472626	57.7
O60313	Dynamin-like 120 kDa protein, mitochondrial OS=Homo sapiens GN=OPA1 PE=1 SV=3	OPA1	-0.472456	111.6
P60660	Myosin light polypeptide 6 OS=Homo sapiens GN=MYL6 PE=1 SV=2	MYL6	-0.471891	16.9
Q8N8A6	ATP-dependent RNA helicase DDX51 OS=Homo sapiens GN=DDX51 PE=1 SV=3	DDX51	-0.471846	72.4
O00567	Nucleolar protein 56 OS=Homo sapiens GN=NOP56 PE=1 SV=4	NOP56	-0.470362	66
Q9Y224	UPF0568 protein C14orf166 OS=Homo sapiens GN=C14orf166 PE=1 SV=1	C14orf166	-0.470357	28.1
Q14BN4	Sarcolemmal membrane-associated protein OS=Homo sapiens GN=SLMAP PE=1 SV=1	SLMAP	-0.469946	95.1
O15355	Protein phosphatase 1G OS=Homo sapiens GN=PPM1G PE=1 SV=1	PPM1G	-0.468601	59.2
Q15388	Mitochondrial import receptor subunit TOM20 homolog OS=Homo sapiens GN=TOMM20 PE=1 SV=1	TOMM20	-0.467856	16.3
Q9Y2U8	Inner nuclear membrane protein Man1 OS=Homo sapiens GN=LEMD3 PE=1 SV=2	LEMD3	-0.467852	99.9
Q9BWE0	Replication initiator 1 OS=Homo sapiens GN=REPIN1 PE=1 SV=1	REPIN1	-0.467832	63.5
Q5NDL2	EGF domain-specific O-linked N-acetylglucosamine transferase OS=Homo sapiens GN=EOGT PE=1 SV=1	EOGT	-0.466386	62
Q15061	WD repeat-containing protein 43 OS=Homo sapiens GN=WDR43 PE=1 SV=3	WDR43	-0.465754	74.8
P32856	Syntaxin-2 OS=Homo sapiens GN=STX2 PE=1 SV=3	STX2	-0.465523	33.3
Q96MG7	Non-structural maintenance of chromosomes element 3 homolog OS=Homo sapiens GN=NSMCE3 PE=1 SV=1	NSMCE3	-0.465333	34.3
P54727	UV excision repair protein RAD23 homolog B OS=Homo sapiens GN=RAD23B PE=1 SV=1	RAD23B	-0.464712	43.1
Q8N4Q1	Mitochondrial intermembrane space import and assembly protein 40 OS=Homo sapiens GN=CHCHD4 PE=1 SV=1	CHCHD4	-0.464504	16
P23470	Receptor-type tyrosine-protein phosphatase gamma OS=Homo sapiens GN=PTPRG PE=1 SV=4	PTPRG	-0.464427	161.9
Q7YR38	Serine/threonine-protein phosphatase 1 regulatory subunit 10 OS=Pan troglodytes GN=PPP1R10 PE=3 SV=1	PPP1R10	-0.46427	99.1
Q9H0S4	Probable ATP-dependent RNA helicase DDX47 OS=Homo sapiens GN=DDX47 PE=1 SV=1	DDX47	-0.463895	50.6
Q01995	Transgelin OS=Homo sapiens GN=TAGLN PE=1 SV=4	TAGLN	-0.46303	22.6
Q8N108	Mesoderm induction early response protein 1 OS=Homo sapiens GN=MIER1 PE=1 SV=2	MIER1	-0.462173	57.9
Q53FT3	Protein Hikeshi OS=Homo sapiens GN=HIKESHI PE=1 SV=2	HIKESHI	-0.461985	21.6
Q08629	Testican-1 OS=Homo sapiens GN=SPOCK1 PE=1 SV=1	SPOCK1	-0.461722	49.1
P33316	Deoxyuridine 5'-triphosphate nucleotidohydrolase, mitochondrial OS=Homo sapiens GN=DUT PE=1 SV=4	DUT	-0.461496	26.5
Q12983	BCL2/adenovirus E1B 19 kDa protein-interacting protein 3 OS=Homo sapiens GN=BNIP3 PE=1 SV=3	BNIP3	-0.461311	27.8
Q86YQ8	Copine-8 OS=Homo sapiens GN=CPNE8 PE=1 SV=2	CPNE8	-0.459799	63.1
Q02880	DNA topoisomerase 2-beta OS=Homo sapiens GN=TOP2B PE=1 SV=3	TOP2B	-0.459776	183.2
Q86Y07	Serine/threonine-protein kinase VRK2 OS=Homo sapiens GN=VRK2 PE=1 SV=3	VRK2	-0.459481	58.1
Q9Y3B8	Oligoribonuclease, mitochondrial OS=Homo sapiens GN=REXO2 PE=1 SV=3	REXO2	-0.458992	26.8
O75954	Tetraspanin-9 OS=Homo sapiens GN=TSPAN9 PE=1 SV=1	TSPAN9	-0.458489	26.8
Q13769	THO complex subunit 5 homolog OS=Homo sapiens GN=THOC5 PE=1 SV=2	THOC5	-0.457761	78.5
Q7Z417	Nuclear fragile X mental retardation-interacting protein 2 OS=Homo sapiens GN=NUFIP2 PE=1 SV=1	NUFIP2	-0.457239	76.1
O16797	60S ribosomal protein L3 OS=Drosophila melanogaster GN=RpL3 PE=1 SV=3	RpL3	-0.457064	46.9
Q86U38	Nucleolar protein 9 OS=Homo sapiens GN=NOP9 PE=1 SV=1	NOP9	-0.456905	69.4
Q92733	Proline-rich protein PRCC OS=Homo sapiens GN=PRCC PE=1 SV=1	PRCC	-0.4554	52.4
Q6NWY9	Pre-mRNA-processing factor 40 homolog B OS=Homo sapiens GN=PRPF40B PE=1 SV=1	PRPF40B	-0.454262	99.3
Q9NXX6	Non-structural maintenance of chromosomes element 4 homolog A OS=Homo sapiens GN=NSMCE4A PE=1 SV=2	NSMCE4A	-0.453989	44.3
Q96AT1	Uncharacterized protein KIAA1143 OS=Homo sapiens GN=KIAA1143 PE=1 SV=2	KIAA1143	-0.453695	17.5
Q96EP5	DAZ-associated protein 1 OS=Homo sapiens GN=DAZAP1 PE=1 SV=1	DAZAP1	-0.45368	43.4
Q15269	Periodic tryptophan protein 2 homolog OS=Homo sapiens GN=PWP2 PE=2 SV=2	PWP2	-0.453417	102.4
Q9GZR7	ATP-dependent RNA helicase DDX24 OS=Homo sapiens GN=DDX24 PE=1 SV=1	DDX24	-0.453101	96.3
Q9H3M7	Thioredoxin-interacting protein OS=Homo sapiens GN=TXNIP PE=1 SV=1	TXNIP	-0.453026	43.6
Q9BVP2	Guanine nucleotide-binding protein-like 3 OS=Homo sapiens GN=GNL3 PE=1 SV=2	GNL3	-0.452028	62
Q9BXK5	Bcl-2-like protein 13 OS=Homo sapiens GN=BCL2L13 PE=1 SV=1	BCL2L13	-0.451672	52.7
P22087	rRNA 2'-O-methyltransferase fibrillarin OS=Homo sapiens GN=FBL PE=1 SV=2	FBL	-0.451661	33.8
Q14669	E3 ubiquitin-protein ligase TRIP12 OS=Homo sapiens GN=TRIP12 PE=1 SV=1	TRIP12	-0.451654	220.3
O00264	Membrane-associated progesterone receptor component 1 OS=Homo sapiens GN=PGRMC1 PE=1 SV=3	PGRMC1	-0.450736	21.7
P62316	Small nuclear ribonucleoprotein Sm D2 OS=Homo sapiens GN=SNRPD2 PE=1 SV=1	SNRPD2	-0.449598	13.5
Q12980	GATOR complex protein NPRL3 OS=Homo sapiens GN=NPRL3 PE=1 SV=1	NPRL3	-0.448894	63.6
Q9BYX4	Interferon-induced helicase C domain-containing protein 1 OS=Homo sapiens GN=IFIH1 PE=1 SV=3	IFIH1	-0.448817	116.6
Q8N183	NADH dehydrogenase [ubiquinone] 1 alpha subcomplex assembly factor 2 OS=Homo sapiens GN=NDUFAF2 PE=1 SV=1	NDUFAF2	-0.448617	19.8
O95319	CUGBP Elav-like family member 2 OS=Homo sapiens GN=CELF2 PE=1 SV=1	CELF2	-0.447943	54.3
Q9Y3D3	28S ribosomal protein S16, mitochondrial OS=Homo sapiens GN=MRPS16 PE=1 SV=1	MRPS16	-0.447883	15.3
Q62376	U1 small nuclear ribonucleoprotein 70 kDa OS=Mus musculus GN=Snrnp70 PE=1 SV=2	Snrnp70	-0.446539	52
P48634	Protein PRRC2A OS=Homo sapiens GN=PRRC2A PE=1 SV=3	PRRC2A	-0.446193	228.7
Q96ED9	Protein Hook homolog 2 OS=Homo sapiens GN=HOOK2 PE=1 SV=3	HOOK2	-0.445926	83.2
P51636	Caveolin-2 OS=Homo sapiens GN=CAV2 PE=1 SV=2	CAV2	-0.445441	18.3
Q8N6T3	ADP-ribosylation factor GTPase-activating protein 1 OS=Homo sapiens GN=ARFGAP1 PE=1 SV=2	ARFGAP1	-0.445248	44.6
Q9Y5K6	CD2-associated protein OS=Homo sapiens GN=CD2AP PE=1 SV=1	CD2AP	-0.445032	71.4
P08842	Steryl-sulfatase OS=Homo sapiens GN=STS PE=1 SV=2	STS	-0.444086	65.5
Q9NQT4	Exosome complex component RRP46 OS=Homo sapiens GN=EXOSC5 PE=1 SV=1	EXOSC5	-0.443736	25.2
Q96GG9	DCN1-like protein 1 OS=Homo sapiens GN=DCUN1D1 PE=1 SV=1	DCUN1D1	-0.443729	30.1
P49959	Double-strand break repair protein MRE11 OS=Homo sapiens GN=MRE11 PE=1 SV=3	MRE11	-0.443666	80.5
P54922	[Protein ADP-ribosylarginine] hydrolase OS=Homo sapiens GN=ADPRH PE=1 SV=1	ADPRH	-0.443261	39.5
Q9UBI6	Guanine nucleotide-binding protein G(I)/G(S)/G(O) subunit gamma-12 OS=Homo sapiens GN=GNG12 PE=1 SV=3	GNG12	-0.442922	8
O43823	A-kinase anchor protein 8 OS=Homo sapiens GN=AKAP8 PE=1 SV=1	AKAP8	-0.442914	76.1
P63104	14-3-3 protein zeta/delta OS=Homo sapiens GN=YWHAZ PE=1 SV=1	YWHAZ	-0.442508	27.7
O95707	Ribonuclease P protein subunit p29 OS=Homo sapiens GN=POP4 PE=1 SV=2	POP4	-0.4417	25.4
O43399	Tumor protein D54 OS=Homo sapiens GN=TPD52L2 PE=1 SV=2	TPD52L2	-0.441287	22.2
P43121	Cell surface glycoprotein MUC18 OS=Homo sapiens GN=MCAM PE=1 SV=2	MCAM	-0.440789	71.6
Q5T5P2	Sickle tail protein homolog OS=Homo sapiens GN=KIAA1217 PE=1 SV=2	KIAA1217	-0.440473	214
Q8TED0	U3 small nucleolar RNA-associated protein 15 homolog OS=Homo sapiens GN=UTP15 PE=1 SV=3	UTP15	-0.439612	58.4
Q86U42	Polyadenylate-binding protein 2 OS=Homo sapiens GN=PABPN1 PE=1 SV=3	PABPN1	-0.439441	32.7
Q8NHQ8	Ras association domain-containing protein 8 OS=Homo sapiens GN=RASSF8 PE=1 SV=2	RASSF8	-0.437559	48.3
Q15717	ELAV-like protein 1 OS=Homo sapiens GN=ELAVL1 PE=1 SV=2	ELAVL1	-0.436513	36.1
Q9UBS4	DnaJ homolog subfamily B member 11 OS=Homo sapiens GN=DNAJB11 PE=1 SV=1	DNAJB11	-0.436195	40.5
Q9GZT3	SRA stem-loop-interacting RNA-binding protein, mitochondrial OS=Homo sapiens GN=SLIRP PE=1 SV=1	SLIRP	-0.435556	12.3
Q9Y2K7	Lysine-specific demethylase 2A OS=Homo sapiens GN=KDM2A PE=1 SV=3	KDM2A	-0.43551	132.7
Q9UNW1	Multiple inositol polyphosphate phosphatase 1 OS=Homo sapiens GN=MINPP1 PE=1 SV=1	MINPP1	-0.435435	55
Q96BR5	Cytochrome c oxidase assembly factor 7 OS=Homo sapiens GN=COA7 PE=1 SV=2	COA7	-0.435372	25.7
O43294	Transforming growth factor beta-1-induced transcript 1 protein OS=Homo sapiens GN=TGFB1I1 PE=1 SV=2	TGFB1I1	-0.434406	49.8
Q96T23	Remodeling and spacing factor 1 OS=Homo sapiens GN=RSF1 PE=1 SV=2	RSF1	-0.434149	163.7
P09661	U2 small nuclear ribonucleoprotein A' OS=Homo sapiens GN=SNRPA1 PE=1 SV=2	SNRPA1	-0.433567	28.4
Q8IYB3	Serine/arginine repetitive matrix protein 1 OS=Homo sapiens GN=SRRM1 PE=1 SV=2	SRRM1	-0.433213	102.3
Q9BQ67	Glutamate-rich WD repeat-containing protein 1 OS=Homo sapiens GN=GRWD1 PE=1 SV=1	GRWD1	-0.432723	49.4
Q9NPL8	Complex I assembly factor TIMMDC1, mitochondrial OS=Homo sapiens GN=TIMMDC1 PE=1 SV=2	TIMMDC1	-0.432189	32.2
P23434	Glycine cleavage system H protein, mitochondrial OS=Homo sapiens GN=GCSH PE=1 SV=2	GCSH	-0.431331	18.9
Q9UKY7	Protein CDV3 homolog OS=Homo sapiens GN=CDV3 PE=1 SV=1	CDV3	-0.43118	27.3
Q5XKP0	MICOS complex subunit MIC13 OS=Homo sapiens GN=MIC13 PE=1 SV=1	MICOS13	-0.431004	13.1
Q9UKX2	Myosin-2 OS=Homo sapiens GN=MYH2 PE=1 SV=1	MYH2	-0.430829	222.9
Q9H0D6	5'-3' exoribonuclease 2 OS=Homo sapiens GN=XRN2 PE=1 SV=1	XRN2	-0.43055	108.5
Q96IK1	Biorientation of chromosomes in cell division protein 1 OS=Homo sapiens GN=BOD1 PE=1 SV=2	BOD1	-0.430267	19.2
Q53EL6	Programmed cell death protein 4 OS=Homo sapiens GN=PDCD4 PE=1 SV=2	PDCD4	-0.430254	51.7
Q9H0P0	Cytosolic 5'-nucleotidase 3A OS=Homo sapiens GN=NT5C3A PE=1 SV=3	NT5C3A	-0.430214	37.9
Q9UFG5	UPF0449 protein C19orf25 OS=Homo sapiens GN=C19orf25 PE=1 SV=2	C19orf25	-0.429137	12.9
Q92626	Peroxidasin homolog OS=Homo sapiens GN=PXDN PE=1 SV=2	PXDN	-0.428739	165.2
P40123	Adenylyl cyclase-associated protein 2 OS=Homo sapiens GN=CAP2 PE=1 SV=1	CAP2	-0.427739	52.8
P49458	Signal recognition particle 9 kDa protein OS=Homo sapiens GN=SRP9 PE=1 SV=2	SRP9	-0.427346	10.1
Q4LAL5	Chromosomal replication initiator protein DnaA OS=Staphylococcus haemolyticus (strain JCSC1435) GN=dnaA PE=3 SV=1	dnaA	-0.426859	52.1
Q15005	Signal peptidase complex subunit 2 OS=Homo sapiens GN=SPCS2 PE=1 SV=3	SPCS2	-0.426751	25
Q9P0P8	Uncharacterized protein C6orf203 OS=Homo sapiens GN=C6orf203 PE=1 SV=1	MTRES1	-0.426594	27.9
P52948	Nuclear pore complex protein Nup98-Nup96 OS=Homo sapiens GN=NUP98 PE=1 SV=4	NUP98	-0.426307	197.5
Q14690	Protein RRP5 homolog OS=Homo sapiens GN=PDCD11 PE=1 SV=3	PDCD11	-0.426102	208.6
Q8NI08	Nuclear receptor coactivator 7 OS=Homo sapiens GN=NCOA7 PE=1 SV=2	NCOA7	-0.424532	106.1
P05423	DNA-directed RNA polymerase III subunit RPC4 OS=Homo sapiens GN=POLR3D PE=1 SV=2	POLR3D	-0.423888	44.4
Q8NBJ4	Golgi membrane protein 1 OS=Homo sapiens GN=GOLM1 PE=1 SV=1	GOLM1	-0.423821	45.3
Q12841	Follistatin-related protein 1 OS=Homo sapiens GN=FSTL1 PE=1 SV=1	FSTL1	-0.423579	35
Q96B36	Proline-rich AKT1 substrate 1 OS=Homo sapiens GN=AKT1S1 PE=1 SV=1	AKT1S1	-0.423578	27.4
Q8WX92	Negative elongation factor B OS=Homo sapiens GN=NELFB PE=1 SV=1	NELFB	-0.42338	65.7
Q9NZM1	Myoferlin OS=Homo sapiens GN=MYOF PE=1 SV=1	MYOF	-0.423179	234.6
O43252	Bifunctional 3'-phosphoadenosine 5'-phosphosulfate synthase 1 OS=Homo sapiens GN=PAPSS1 PE=1 SV=2	PAPSS1	-0.423029	70.8
P50402	Emerin OS=Homo sapiens GN=EMD PE=1 SV=1	EMD	-0.422495	29
Q6UXH1	Cysteine-rich with EGF-like domain protein 2 OS=Homo sapiens GN=CRELD2 PE=1 SV=1	CRELD2	-0.421738	38.2
Q8WUY8	N-acetyltransferase 14 OS=Homo sapiens GN=NAT14 PE=1 SV=1	NAT14	-0.420899	21.6
Q5JTJ3	Cytochrome c oxidase assembly factor 6 homolog OS=Homo sapiens GN=COA6 PE=1 SV=1	COA6	-0.420681	14.1
Q13601	KRR1 small subunit processome component homolog OS=Homo sapiens GN=KRR1 PE=1 SV=4	KRR1	-0.420222	43.6
Q15056	Eukaryotic translation initiation factor 4H OS=Homo sapiens GN=EIF4H PE=1 SV=5	EIF4H	-0.419789	27.4
Q09028	Histone-binding protein RBBP4 OS=Homo sapiens GN=RBBP4 PE=1 SV=3	RBBP4	-0.419682	47.6
Q9UN86	Ras GTPase-activating protein-binding protein 2 OS=Homo sapiens GN=G3BP2 PE=1 SV=2	G3BP2	-0.419606	54.1
Q69YN4	Protein virilizer homolog OS=Homo sapiens GN=KIAA1429 PE=1 SV=2	VIRMA	-0.419281	201.9
Q96LJ7	Dehydrogenase/reductase SDR family member 1 OS=Homo sapiens GN=DHRS1 PE=1 SV=1	DHRS1	-0.419156	33.9
Q01780	Exosome component 10 OS=Homo sapiens GN=EXOSC10 PE=1 SV=2	EXOSC10	-0.418793	100.8
A1YFA7	Polyglutamine-binding protein 1 OS=Gorilla gorilla gorilla GN=PQBP1 PE=3 SV=1	PQBP1	-0.416543	30.5
P31946	14-3-3 protein beta/alpha OS=Homo sapiens GN=YWHAB PE=1 SV=3	YWHAB	-0.416385	28.1
Q96BJ3	Axin interactor, dorsalization-associated protein OS=Homo sapiens GN=AIDA PE=1 SV=1	AIDA	-0.416155	35
P78345	Ribonuclease P protein subunit p38 OS=Homo sapiens GN=RPP38 PE=1 SV=2	RPP38	-0.415952	31.8
O14737	Programmed cell death protein 5 OS=Homo sapiens GN=PDCD5 PE=1 SV=3	PDCD5	-0.415244	14.3
O14653	Golgi SNAP receptor complex member 2 OS=Homo sapiens GN=GOSR2 PE=1 SV=2	GOSR2	-0.414251	24.8
P00735	Prothrombin OS=Bos taurus GN=F2 PE=1 SV=2	F2	-0.414145	70.5
Q96DV4	39S ribosomal protein L38, mitochondrial OS=Homo sapiens GN=MRPL38 PE=1 SV=2	MRPL38	-0.413725	44.6
P18206	Vinculin OS=Homo sapiens GN=VCL PE=1 SV=4	VCL	-0.413674	123.7
Q9NP81	Serine--tRNA ligase, mitochondrial OS=Homo sapiens GN=SARS2 PE=1 SV=1	SARS2	-0.413356	58.2
Q68E01	Integrator complex subunit 3 OS=Homo sapiens GN=INTS3 PE=1 SV=1	INTS3	-0.412544	118
Q96SL4	Glutathione peroxidase 7 OS=Homo sapiens GN=GPX7 PE=1 SV=1	GPX7	-0.412543	21
Q05519	Serine/arginine-rich splicing factor 11 OS=Homo sapiens GN=SRSF11 PE=1 SV=1	SRSF11	-0.412532	53.5
P53671	LIM domain kinase 2 OS=Homo sapiens GN=LIMK2 PE=1 SV=1	LIMK2	-0.412296	72.2
Q9BYX2	TBC1 domain family member 2A OS=Homo sapiens GN=TBC1D2 PE=1 SV=3	TBC1D2	-0.412162	105.3
Q9Y6X4	Soluble lamin-associated protein of 75 kDa OS=Homo sapiens GN=FAM169A PE=1 SV=2	FAM169A	-0.411776	74.9
Q92765	Secreted frizzled-related protein 3 OS=Homo sapiens GN=FRZB PE=1 SV=2	FRZB	-0.410625	36.2
O60762	Dolichol-phosphate mannosyltransferase subunit 1 OS=Homo sapiens GN=DPM1 PE=1 SV=1	DPM1	-0.41036	29.6
Q13505	Metaxin-1 OS=Homo sapiens GN=MTX1 PE=1 SV=2	MTX1	-0.409669	51.4
P0C0L4	Complement C4-A OS=Homo sapiens GN=C4A PE=1 SV=2	C4A	-0.409576	192.7
Q9Y4G6	Talin-2 OS=Homo sapiens GN=TLN2 PE=1 SV=4	TLN2	-0.408936	271.4
Q96CV9	Optineurin OS=Homo sapiens GN=OPTN PE=1 SV=2	OPTN	-0.407678	65.9
P62312	U6 snRNA-associated Sm-like protein LSm6 OS=Homo sapiens GN=LSM6 PE=1 SV=1	LSM6	-0.407651	9.1
Q92925	SWI/SNF-related matrix-associated actin-dependent regulator of chromatin subfamily D member 2 OS=Homo sapiens GN=SMARCD2 PE=1 SV=3	SMARCD2	-0.406305	58.9
P51572	B-cell receptor-associated protein 31 OS=Homo sapiens GN=BCAP31 PE=1 SV=3	BCAP31	-0.406222	28
Q9Y6A9	Signal peptidase complex subunit 1 OS=Homo sapiens GN=SPCS1 PE=1 SV=4	SPCS1	-0.405583	11.8
Q8NF91	Nesprin-1 OS=Homo sapiens GN=SYNE1 PE=1 SV=4	SYNE1	-0.405364	1010.5
Q9BTE3	Mini-chromosome maintenance complex-binding protein OS=Homo sapiens GN=MCMBP PE=1 SV=2	MCMBP	-0.405068	72.9
Q7Z739	YTH domain-containing family protein 3 OS=Homo sapiens GN=YTHDF3 PE=1 SV=1	YTHDF3	-0.404865	63.8
P18583	Protein SON OS=Homo sapiens GN=SON PE=1 SV=4	SON	-0.404558	263.7
O95619	YEATS domain-containing protein 4 OS=Homo sapiens GN=YEATS4 PE=1 SV=1	YEATS4	-0.403724	26.5
P13010	X-ray repair cross-complementing protein 5 OS=Homo sapiens GN=XRCC5 PE=1 SV=3	XRCC5	-0.403618	82.7
P35237	Serpin B6 OS=Homo sapiens GN=SERPINB6 PE=1 SV=3	SERPINB6	-0.403321	42.6
Q9Y6N5	Sulfide:quinone oxidoreductase, mitochondrial OS=Homo sapiens GN=SQOR PE=1 SV=1	SQOR	-0.403078	49.9
P49711	Transcriptional repressor CTCF OS=Homo sapiens GN=CTCF PE=1 SV=1	CTCF	-0.402979	82.7
Q9H792	Pseudopodium-enriched atypical kinase 1 OS=Homo sapiens GN=PEAK1 PE=1 SV=4	PEAK1	-0.40292	193
P49406	39S ribosomal protein L19, mitochondrial OS=Homo sapiens GN=MRPL19 PE=1 SV=2	MRPL19	-0.402492	33.5
Q13888	General transcription factor IIH subunit 2 OS=Homo sapiens GN=GTF2H2 PE=1 SV=1	GTF2H2	-0.402296	44.4
P12081	Histidine--tRNA ligase, cytoplasmic OS=Homo sapiens GN=HARS PE=1 SV=2	HARS1	-0.401037	57.4
O75821	Eukaryotic translation initiation factor 3 subunit G OS=Homo sapiens GN=EIF3G PE=1 SV=2	EIF3G	-0.400693	35.6
Q92541	RNA polymerase-associated protein RTF1 homolog OS=Homo sapiens GN=RTF1 PE=1 SV=4	RTF1	-0.400064	80.3
P80162	C-X-C motif chemokine 6 OS=Homo sapiens GN=CXCL6 PE=1 SV=4	CXCL6	-0.399883	11.9
Q9UHQ4	B-cell receptor-associated protein 29 OS=Homo sapiens GN=BCAP29 PE=1 SV=2	BCAP29	-0.399057	28.3
Q8N5C6	S1 RNA-binding domain-containing protein 1 OS=Homo sapiens GN=SRBD1 PE=1 SV=2	SRBD1	-0.398918	111.7
Q5PSV4	Breast cancer metastasis-suppressor 1-like protein OS=Homo sapiens GN=BRMS1L PE=1 SV=2	BRMS1L	-0.398316	37.6
P42285	Superkiller viralicidic activity 2-like 2 OS=Homo sapiens GN=SKIV2L2 PE=1 SV=3	MTREX	-0.397446	117.7
Q9NQG5	Regulation of nuclear pre-mRNA domain-containing protein 1B OS=Homo sapiens GN=RPRD1B PE=1 SV=1	RPRD1B	-0.397445	36.9
P67809	Nuclease-sensitive element-binding protein 1 OS=Homo sapiens GN=YBX1 PE=1 SV=3	YBX1	-0.397298	35.9
Q9NXG2	THUMP domain-containing protein 1 OS=Homo sapiens GN=THUMPD1 PE=1 SV=2	THUMPD1	-0.397137	39.3
Q9UNA0	A disintegrin and metalloproteinase with thrombospondin motifs 5 OS=Homo sapiens GN=ADAMTS5 PE=1 SV=2	ADAMTS5	-0.396892	101.7
Q96JI7	Spatacsin OS=Homo sapiens GN=SPG11 PE=1 SV=3	SPG11	-0.396742	278.7
Q96A72	Protein mago nashi homolog 2 OS=Homo sapiens GN=MAGOHB PE=1 SV=1	MAGOHB	-0.396695	17.3
P62979	Ubiquitin-40S ribosomal protein S27a OS=Homo sapiens GN=RPS27A PE=1 SV=2	RPS27A	-0.396672	18
A5A6J9	Interferon-induced protein with tetratricopeptide repeats 3 OS=Pan troglodytes GN=IFIT3 PE=2 SV=1	IFIT3	-0.39517	55.9
Q16891	MICOS complex subunit MIC60 OS=Homo sapiens GN=IMMT PE=1 SV=1	IMMT	-0.395083	83.6
Q8NBL1	Protein O-glucosyltransferase 1 OS=Homo sapiens GN=POGLUT1 PE=1 SV=1	POGLUT1	-0.39507	46.2
Q9UMS6	Synaptopodin-2 OS=Homo sapiens GN=SYNPO2 PE=1 SV=2	SYNPO2	-0.395046	117.4
Q14839	Chromodomain-helicase-DNA-binding protein 4 OS=Homo sapiens GN=CHD4 PE=1 SV=2	CHD4	-0.394594	217.9
Q8IWU5	Extracellular sulfatase Sulf-2 OS=Homo sapiens GN=SULF2 PE=1 SV=1	SULF2	-0.394495	100.4
P49788	Retinoic acid receptor responder protein 1 OS=Homo sapiens GN=RARRES1 PE=1 SV=2	RARRES1	-0.393122	33.3
Q92673	Sortilin-related receptor OS=Homo sapiens GN=SORL1 PE=1 SV=2	SORL1	-0.392784	248.3
O60573	Eukaryotic translation initiation factor 4E type 2 OS=Homo sapiens GN=EIF4E2 PE=1 SV=1	EIF4E2	-0.392748	28.3
Q01974	Tyrosine-protein kinase transmembrane receptor ROR2 OS=Homo sapiens GN=ROR2 PE=1 SV=2	ROR2	-0.392737	104.7
P09525	Annexin A4 OS=Homo sapiens GN=ANXA4 PE=1 SV=4	ANXA4	-0.392488	35.9
P35269	General transcription factor IIF subunit 1 OS=Homo sapiens GN=GTF2F1 PE=1 SV=2	GTF2F1	-0.392196	58.2
Q12972	Nuclear inhibitor of protein phosphatase 1 OS=Homo sapiens GN=PPP1R8 PE=1 SV=2	PPP1R8	-0.392123	38.5
Q9NQC3	Reticulon-4 OS=Homo sapiens GN=RTN4 PE=1 SV=2	RTN4	-0.392065	129.9
Q9H583	HEAT repeat-containing protein 1 OS=Homo sapiens GN=HEATR1 PE=1 SV=3	HEATR1	-0.392047	242.2
O94842	TOX high mobility group box family member 4 OS=Homo sapiens GN=TOX4 PE=1 SV=1	TOX4	-0.39181	66.2
Q8NFQ8	Torsin-1A-interacting protein 2 OS=Homo sapiens GN=TOR1AIP2 PE=1 SV=1	TOR1AIP2	-0.3915	51.2
Q9Y6D9	Mitotic spindle assembly checkpoint protein MAD1 OS=Homo sapiens GN=MAD1L1 PE=1 SV=2	MAD1L1	-0.390804	83
P51532	Transcription activator BRG1 OS=Homo sapiens GN=SMARCA4 PE=1 SV=2	SMARCA4	-0.389757	184.5
Q7Z434	Mitochondrial antiviral-signaling protein OS=Homo sapiens GN=MAVS PE=1 SV=2	MAVS	-0.389263	56.5
Q8NFU3	Thiosulfate sulfurtransferase/rhodanese-like domain-containing protein 1 OS=Homo sapiens GN=TSTD1 PE=1 SV=3	TSTD1	-0.389241	12.5
Q9UBL3	Set1/Ash2 histone methyltransferase complex subunit ASH2 OS=Homo sapiens GN=ASH2L PE=1 SV=1	ASH2L	-0.388485	68.7
Q9H2P0	Activity-dependent neuroprotector homeobox protein OS=Homo sapiens GN=ADNP PE=1 SV=1	ADNP	-0.388334	123.5
Q641Q2	WASH complex subunit 2A OS=Homo sapiens GN=WASHC2A PE=1 SV=3	WASHC2A	-0.387416	147.1
Q9NUL3	Double-stranded RNA-binding protein Staufen homolog 2 OS=Homo sapiens GN=STAU2 PE=1 SV=1	STAU2	-0.386586	62.6
P04062	Glucosylceramidase OS=Homo sapiens GN=GBA PE=1 SV=3	GBA	-0.386559	59.7
Q9BVI4	Nucleolar complex protein 4 homolog OS=Homo sapiens GN=NOC4L PE=1 SV=1	NOC4L	-0.386385	58.4
Q9UQR1	Zinc finger protein 148 OS=Homo sapiens GN=ZNF148 PE=1 SV=2	ZNF148	-0.386261	88.9
Q9BV38	WD repeat-containing protein 18 OS=Homo sapiens GN=WDR18 PE=1 SV=2	WDR18	-0.386032	47.4
P20810	Calpastatin OS=Homo sapiens GN=CAST PE=1 SV=4	CAST	-0.385706	76.5
P52815	39S ribosomal protein L12, mitochondrial OS=Homo sapiens GN=MRPL12 PE=1 SV=2	MRPL12	-0.385457	21.3
P11940	Polyadenylate-binding protein 1 OS=Homo sapiens GN=PABPC1 PE=1 SV=2	PABPC1	-0.385348	70.6
P61247	40S ribosomal protein S3a OS=Homo sapiens GN=RPS3A PE=1 SV=2	RPS3A	-0.384658	29.9
Q8NI22	Multiple coagulation factor deficiency protein 2 OS=Homo sapiens GN=MCFD2 PE=1 SV=1	MCFD2	-0.38459	16.4
P13984	General transcription factor IIF subunit 2 OS=Homo sapiens GN=GTF2F2 PE=1 SV=2	GTF2F2	-0.383826	28.4
P32297	Neuronal acetylcholine receptor subunit alpha-3 OS=Homo sapiens GN=CHRNA3 PE=1 SV=4	CHRNA3	-0.383747	57.4
Q14966	Zinc finger protein 638 OS=Homo sapiens GN=ZNF638 PE=1 SV=2	ZNF638	-0.383264	220.5
P48454	Serine/threonine-protein phosphatase 2B catalytic subunit gamma isoform OS=Homo sapiens GN=PPP3CC PE=1 SV=3	PPP3CC	-0.382035	58.1
P00741	Coagulation factor IX OS=Bos taurus GN=F9 PE=1 SV=2	F9	-0.381954	52
Q9BXF6	Rab11 family-interacting protein 5 OS=Homo sapiens GN=RAB11FIP5 PE=1 SV=1	RAB11FIP5	-0.380274	70.4
Q9H446	RWD domain-containing protein 1 OS=Homo sapiens GN=RWDD1 PE=1 SV=1	RWDD1	-0.379846	27.9
P09874	Poly [ADP-ribose] polymerase 1 OS=Homo sapiens GN=PARP1 PE=1 SV=4	PARP1	-0.379031	113
Q15075	Early endosome antigen 1 OS=Homo sapiens GN=EEA1 PE=1 SV=2	EEA1	-0.378644	162.4
Q9NX55	Huntingtin-interacting protein K OS=Homo sapiens GN=HYPK PE=1 SV=2	HYPK	-0.378074	14.7
Q96I24	Far upstream element-binding protein 3 OS=Homo sapiens GN=FUBP3 PE=1 SV=2	FUBP3	-0.377426	61.6
Q93062	RNA-binding protein with multiple splicing OS=Homo sapiens GN=RBPMS PE=1 SV=1	RBPMS	-0.377303	21.8
P82970	High mobility group nucleosome-binding domain-containing protein 5 OS=Homo sapiens GN=HMGN5 PE=1 SV=1	HMGN5	-0.377261	31.5
Q9BWS9	Chitinase domain-containing protein 1 OS=Homo sapiens GN=CHID1 PE=1 SV=1	CHID1	-0.375987	44.9
P09497	Clathrin light chain B OS=Homo sapiens GN=CLTB PE=1 SV=1	CLTB	-0.375555	25.2
Q9Y333	U6 snRNA-associated Sm-like protein LSm2 OS=Homo sapiens GN=LSM2 PE=1 SV=1	LSM2	-0.374898	10.8
Q13523	Serine/threonine-protein kinase PRP4 homolog OS=Homo sapiens GN=PRPF4B PE=1 SV=3	PRPF4B	-0.374798	116.9
Q9NYI0	PH and SEC7 domain-containing protein 3 OS=Homo sapiens GN=PSD3 PE=1 SV=2	PSD3	-0.373763	116
P82933	28S ribosomal protein S9, mitochondrial OS=Homo sapiens GN=MRPS9 PE=1 SV=2	MRPS9	-0.373717	45.8
O94888	UBX domain-containing protein 7 OS=Homo sapiens GN=UBXN7 PE=1 SV=2	UBXN7	-0.373312	54.8
Q8WWX9	Selenoprotein M OS=Homo sapiens GN=SELENOM PE=1 SV=3	SELENOM	-0.373276	16.2
P51114	Fragile X mental retardation syndrome-related protein 1 OS=Homo sapiens GN=FXR1 PE=1 SV=3	FXR1	-0.373213	69.7
Q9P2K5	Myelin expression factor 2 OS=Homo sapiens GN=MYEF2 PE=1 SV=3	MYEF2	-0.373094	64.1
Q9BY50	Signal peptidase complex catalytic subunit SEC11C OS=Homo sapiens GN=SEC11C PE=1 SV=3	SEC11C	-0.372915	21.5
Q9UMS0	NFU1 iron-sulfur cluster scaffold homolog, mitochondrial OS=Homo sapiens GN=NFU1 PE=1 SV=2	NFU1	-0.37273	28.4
P46821	Microtubule-associated protein 1B OS=Homo sapiens GN=MAP1B PE=1 SV=2	MAP1B	-0.372588	270.5
Q9BYD1	39S ribosomal protein L13, mitochondrial OS=Homo sapiens GN=MRPL13 PE=1 SV=1	MRPL13	-0.369179	20.7
Q9UMX5	Neudesin OS=Homo sapiens GN=NENF PE=1 SV=1	NENF	-0.36888	18.8
Q16576	Histone-binding protein RBBP7 OS=Homo sapiens GN=RBBP7 PE=1 SV=1	RBBP7	-0.368284	47.8
Q96DB5	Regulator of microtubule dynamics protein 1 OS=Homo sapiens GN=RMDN1 PE=1 SV=1	RMDN1	-0.367852	35.8
Q9BQ75	Protein CMSS1 OS=Homo sapiens GN=CMSS1 PE=1 SV=2	CMSS1	-0.366468	31.9
Q6UN15	Pre-mRNA 3'-end-processing factor FIP1 OS=Homo sapiens GN=FIP1L1 PE=1 SV=1	FIP1L1	-0.366312	66.5
Q13464	Rho-associated protein kinase 1 OS=Homo sapiens GN=ROCK1 PE=1 SV=1	ROCK1	-0.366185	158.1
P28065	Proteasome subunit beta type-9 OS=Homo sapiens GN=PSMB9 PE=1 SV=2	PSMB9	-0.366154	23.3
Q9BWF3	RNA-binding protein 4 OS=Homo sapiens GN=RBM4 PE=1 SV=1	RBM4	-0.365677	40.3
Q9Y305	Acyl-coenzyme A thioesterase 9, mitochondrial OS=Homo sapiens GN=ACOT9 PE=1 SV=2	ACOT9	-0.365518	49.9
P04632	Calpain small subunit 1 OS=Homo sapiens GN=CAPNS1 PE=1 SV=1	CAPNS1	-0.364969	28.3
Q99807	5-demethoxyubiquinone hydroxylase, mitochondrial OS=Homo sapiens GN=COQ7 PE=1 SV=3	COQ7	-0.364699	24.3
O00748	Cocaine esterase OS=Homo sapiens GN=CES2 PE=1 SV=1	CES2	-0.364635	61.8
Q9UBU9	Nuclear RNA export factor 1 OS=Homo sapiens GN=NXF1 PE=1 SV=1	NXF1	-0.364616	70.1
Q9H4G4	Golgi-associated plant pathogenesis-related protein 1 OS=Homo sapiens GN=GLIPR2 PE=1 SV=3	GLIPR2	-0.364287	17.2
Q96T60	Bifunctional polynucleotide phosphatase/kinase OS=Homo sapiens GN=PNKP PE=1 SV=1	PNKP	-0.364048	57
P28062	Proteasome subunit beta type-8 OS=Homo sapiens GN=PSMB8 PE=1 SV=3	PSMB8	-0.363812	30.3
Q6WCQ1	Myosin phosphatase Rho-interacting protein OS=Homo sapiens GN=MPRIP PE=1 SV=3	MPRIP	-0.363676	116.5
O43819	Protein SCO2 homolog, mitochondrial OS=Homo sapiens GN=SCO2 PE=1 SV=3	SCO2	-0.363433	29.8
Q8NI36	WD repeat-containing protein 36 OS=Homo sapiens GN=WDR36 PE=1 SV=1	WDR36	-0.363004	105.3
Q9R190	Metastasis-associated protein MTA2 OS=Mus musculus GN=Mta2 PE=1 SV=1	Mta2	-0.362717	75
G1QDE8	Small integral membrane protein 12 OS=Myotis lucifugus GN=SMIM12 PE=3 SV=1	SMIM12	-0.362262	10.8
Q9NQP4	Prefoldin subunit 4 OS=Homo sapiens GN=PFDN4 PE=1 SV=1	PFDN4	-0.361743	15.3
Q15262	Receptor-type tyrosine-protein phosphatase kappa OS=Homo sapiens GN=PTPRK PE=1 SV=2	PTPRK	-0.361635	162
O75506	Heat shock factor-binding protein 1 OS=Homo sapiens GN=HSBP1 PE=1 SV=1	HSBP1	-0.361273	8.5
Q9Y5J9	Mitochondrial import inner membrane translocase subunit Tim8 B OS=Homo sapiens GN=TIMM8B PE=1 SV=1	TIMM8B	-0.361129	9.3
O43390	Heterogeneous nuclear ribonucleoprotein R OS=Homo sapiens GN=HNRNPR PE=1 SV=1	HNRNPR	-0.360992	70.9
P35221	Catenin alpha-1 OS=Homo sapiens GN=CTNNA1 PE=1 SV=1	CTNNA1	-0.360588	100
Q6ZXV5	Transmembrane and TPR repeat-containing protein 3 OS=Homo sapiens GN=TMTC3 PE=1 SV=2	TMTC3	-0.359874	103.9
Q15084	Protein disulfide-isomerase A6 OS=Homo sapiens GN=PDIA6 PE=1 SV=1	PDIA6	-0.359718	48.1
Q9BZF9	Uveal autoantigen with coiled-coil domains and ankyrin repeats OS=Homo sapiens GN=UACA PE=1 SV=2	UACA	-0.359531	162.4
P09486	SPARC OS=Homo sapiens GN=SPARC PE=1 SV=1	SPARC	-0.359437	34.6
P04920	Anion exchange protein 2 OS=Homo sapiens GN=SLC4A2 PE=1 SV=4	SLC4A2	-0.359332	136.9
O43493	Trans-Golgi network integral membrane protein 2 OS=Homo sapiens GN=TGOLN2 PE=1 SV=2	TGOLN2	-0.358736	51.1
P98175	RNA-binding protein 10 OS=Homo sapiens GN=RBM10 PE=1 SV=3	RBM10	-0.358704	103.5
Q9BW61	DET1- and DDB1-associated protein 1 OS=Homo sapiens GN=DDA1 PE=1 SV=1	DDA1	-0.357659	11.8
O95777	U6 snRNA-associated Sm-like protein LSm8 OS=Homo sapiens GN=LSM8 PE=1 SV=3	LSM8	-0.357586	10.4
Q9NX40	OCIA domain-containing protein 1 OS=Homo sapiens GN=OCIAD1 PE=1 SV=1	OCIAD1	-0.357584	27.6
O75880	Protein SCO1 homolog, mitochondrial OS=Homo sapiens GN=SCO1 PE=1 SV=1	SCO1	-0.357361	33.8
Q96PK6	RNA-binding protein 14 OS=Homo sapiens GN=RBM14 PE=1 SV=2	RBM14	-0.357079	69.4
Q8VDD5	Myosin-9 OS=Mus musculus GN=Myh9 PE=1 SV=4	Myh9	-0.356935	226.2
P35226	Polycomb complex protein BMI-1 OS=Homo sapiens GN=BMI1 PE=1 SV=2	BMI1	-0.356668	36.9
Q9NX24	H/ACA ribonucleoprotein complex subunit 2 OS=Homo sapiens GN=NHP2 PE=1 SV=1	NHP2	-0.356075	17.2
Q92615	La-related protein 4B OS=Homo sapiens GN=LARP4B PE=1 SV=3	LARP4B	-0.354869	80.5
Q70UQ0	Inhibitor of nuclear factor kappa-B kinase-interacting protein OS=Homo sapiens GN=IKBIP PE=1 SV=1	IKBIP	-0.354634	39.3
O00267	Transcription elongation factor SPT5 OS=Homo sapiens GN=SUPT5H PE=1 SV=1	SUPT5H	-0.354278	120.9
Q460N5	Poly [ADP-ribose] polymerase 14 OS=Homo sapiens GN=PARP14 PE=1 SV=3	PARP14	-0.354192	202.7
Q7Z2T5	TRMT1-like protein OS=Homo sapiens GN=TRMT1L PE=1 SV=2	TRMT1L	-0.353971	81.7
O15523	ATP-dependent RNA helicase DDX3Y OS=Homo sapiens GN=DDX3Y PE=1 SV=2	DDX3Y	-0.353112	73.1
Q13595	Transformer-2 protein homolog alpha OS=Homo sapiens GN=TRA2A PE=1 SV=1	TRA2A	-0.353095	32.7
P50579	Methionine aminopeptidase 2 OS=Homo sapiens GN=METAP2 PE=1 SV=1	METAP2	-0.353018	52.9
Q5VZF2	Muscleblind-like protein 2 OS=Homo sapiens GN=MBNL2 PE=1 SV=2	MBNL2	-0.352779	40.5
P49754	Vacuolar protein sorting-associated protein 41 homolog OS=Homo sapiens GN=VPS41 PE=1 SV=3	VPS41	-0.352744	98.5
Q9UPU7	TBC1 domain family member 2B OS=Homo sapiens GN=TBC1D2B PE=1 SV=2	TBC1D2B	-0.352438	109.8
Q15650	Activating signal cointegrator 1 OS=Homo sapiens GN=TRIP4 PE=1 SV=4	TRIP4	-0.35216	66.1
P30519	Heme oxygenase 2 OS=Homo sapiens GN=HMOX2 PE=1 SV=2	HMOX2	-0.352085	36
Q9NP92	39S ribosomal protein S30, mitochondrial OS=Homo sapiens GN=MRPS30 PE=1 SV=2	MRPS30	-0.351812	50.3
Q8WV22	Non-structural maintenance of chromosomes element 1 homolog OS=Homo sapiens GN=NSMCE1 PE=1 SV=5	NSMCE1	-0.351262	30.8
Q9Y3I0	tRNA-splicing ligase RtcB homolog OS=Homo sapiens GN=RTCB PE=1 SV=1	RTCB	-0.351034	55.2
P07751	Spectrin alpha chain, non-erythrocytic 1 OS=Gallus gallus GN=SPTAN1 PE=1 SV=3	SPTAN1	-0.350796	285.2
Q9NUP9	Protein lin-7 homolog C OS=Homo sapiens GN=LIN7C PE=1 SV=1	LIN7C	-0.350754	21.8
P46926	Glucosamine-6-phosphate isomerase 1 OS=Homo sapiens GN=GNPDA1 PE=1 SV=1	GNPDA1	-0.350166	32.6
Q99536	Synaptic vesicle membrane protein VAT-1 homolog OS=Homo sapiens GN=VAT1 PE=1 SV=2	VAT1	-0.350159	41.9
Q6IAA8	Ragulator complex protein LAMTOR1 OS=Homo sapiens GN=LAMTOR1 PE=1 SV=2	LAMTOR1	-0.350129	17.7
Q8N983	39S ribosomal protein L43, mitochondrial OS=Homo sapiens GN=MRPL43 PE=1 SV=1	MRPL43	-0.349954	23.4
Q96SB3	Neurabin-2 OS=Homo sapiens GN=PPP1R9B PE=1 SV=2	PPP1R9B	-0.349899	89.1
P56962	Syntaxin-17 OS=Homo sapiens GN=STX17 PE=1 SV=2	STX17	-0.349884	33.4
Q6PJG6	BRCA1-associated ATM activator 1 OS=Homo sapiens GN=BRAT1 PE=1 SV=2	BRAT1	-0.34974	88.1
P14678	Small nuclear ribonucleoprotein-associated proteins B and B' OS=Homo sapiens GN=SNRPB PE=1 SV=2	SNRPB	-0.349652	24.6
Q12789	General transcription factor 3C polypeptide 1 OS=Homo sapiens GN=GTF3C1 PE=1 SV=4	GTF3C1	-0.349223	238.7
Q9BU23	Lipase maturation factor 2 OS=Homo sapiens GN=LMF2 PE=1 SV=2	LMF2	-0.348724	79.6
Q8WXE9	Stonin-2 OS=Homo sapiens GN=STON2 PE=1 SV=1	STON2	-0.348645	101.1
Q7YR39	Putative pre-mRNA-splicing factor ATP-dependent RNA helicase DHX16 OS=Pan troglodytes GN=DHX16 PE=3 SV=1	DHX16	-0.348571	119.6
Q9Y2H5	Pleckstrin homology domain-containing family A member 6 OS=Homo sapiens GN=PLEKHA6 PE=1 SV=4	PLEKHA6	-0.348462	117.1
Q9BSF4	Mitochondrial import inner membrane translocase subunit Tim29 OS=Homo sapiens GN=TIMM29 PE=1 SV=2	TIMM29	-0.348406	29.2
Q9NX20	39S ribosomal protein L16, mitochondrial OS=Homo sapiens GN=MRPL16 PE=1 SV=1	MRPL16	-0.348388	28.4
Q8N163	Cell cycle and apoptosis regulator protein 2 OS=Homo sapiens GN=CCAR2 PE=1 SV=2	CCAR2	-0.348128	102.8
P18887	DNA repair protein XRCC1 OS=Homo sapiens GN=XRCC1 PE=1 SV=2	XRCC1	-0.346714	69.4
Q9UKF6	Cleavage and polyadenylation specificity factor subunit 3 OS=Homo sapiens GN=CPSF3 PE=1 SV=1	CPSF3	-0.346568	77.4
Q8WUF8	Protein FAM172A OS=Homo sapiens GN=FAM172A PE=2 SV=1	FAM172A	-0.346465	47.9
Q15291	Retinoblastoma-binding protein 5 OS=Homo sapiens GN=RBBP5 PE=1 SV=2	RBBP5	-0.345975	59.1
Q92604	Acyl-CoA:lysophosphatidylglycerol acyltransferase 1 OS=Homo sapiens GN=LPGAT1 PE=1 SV=1	LPGAT1	-0.345777	43.1
Q9ULC3	Ras-related protein Rab-23 OS=Homo sapiens GN=RAB23 PE=1 SV=1	RAB23	-0.345377	26.6
Q99653	Calcineurin B homologous protein 1 OS=Homo sapiens GN=CHP1 PE=1 SV=3	CHP1	-0.345299	22.4
P29034	Protein S100-A2 OS=Homo sapiens GN=S100A2 PE=1 SV=3	S100A2	-0.341352	11.1
Q13868	Exosome complex component RRP4 OS=Homo sapiens GN=EXOSC2 PE=1 SV=2	EXOSC2	-0.340662	32.8
P97464	Exostosin-1 OS=Mus musculus GN=Ext1 PE=1 SV=1	Ext1	-0.340275	86.3
Q8N4H5	Mitochondrial import receptor subunit TOM5 homolog OS=Homo sapiens GN=TOMM5 PE=1 SV=1	TOMM5	-0.339788	6
Q9P2E9	Ribosome-binding protein 1 OS=Homo sapiens GN=RRBP1 PE=1 SV=4	RRBP1	-0.339768	152.4
Q92922	SWI/SNF complex subunit SMARCC1 OS=Homo sapiens GN=SMARCC1 PE=1 SV=3	SMARCC1	-0.339663	122.8
Q9Y5Q9	General transcription factor 3C polypeptide 3 OS=Homo sapiens GN=GTF3C3 PE=1 SV=1	GTF3C3	-0.339441	101.2
O75533	Splicing factor 3B subunit 1 OS=Homo sapiens GN=SF3B1 PE=1 SV=3	SF3B1	-0.338726	145.7
P29692	Elongation factor 1-delta OS=Homo sapiens GN=EEF1D PE=1 SV=5	EEF1D	-0.338515	31.1
P22090	40S ribosomal protein S4, Y isoform 1 OS=Homo sapiens GN=RPS4Y1 PE=1 SV=2	RPS4Y1	-0.338417	29.4
Q13492	Phosphatidylinositol-binding clathrin assembly protein OS=Homo sapiens GN=PICALM PE=1 SV=2	PICALM	-0.338011	70.7
Q14527	Helicase-like transcription factor OS=Homo sapiens GN=HLTF PE=1 SV=2	HLTF	-0.337526	113.9
Q12874	Splicing factor 3A subunit 3 OS=Homo sapiens GN=SF3A3 PE=1 SV=1	SF3A3	-0.337389	58.8
Q9NYV4	Cyclin-dependent kinase 12 OS=Homo sapiens GN=CDK12 PE=1 SV=2	CDK12	-0.336875	164.1
Q00341	Vigilin OS=Homo sapiens GN=HDLBP PE=1 SV=2	HDLBP	-0.336831	141.4
O75223	Gamma-glutamylcyclotransferase OS=Homo sapiens GN=GGCT PE=1 SV=1	GGCT	-0.336724	21
Q9NRX2	39S ribosomal protein L17, mitochondrial OS=Homo sapiens GN=MRPL17 PE=1 SV=1	MRPL17	-0.336531	20
Q9NY12	H/ACA ribonucleoprotein complex subunit 1 OS=Homo sapiens GN=GAR1 PE=1 SV=1	GAR1	-0.336445	22.3
P09622	Dihydrolipoyl dehydrogenase, mitochondrial OS=Homo sapiens GN=DLD PE=1 SV=2	DLD	-0.33644	54.1
O60911	Cathepsin L2 OS=Homo sapiens GN=CTSV PE=1 SV=2	CTSV	-0.336333	37.3
Q96AX1	Vacuolar protein sorting-associated protein 33A OS=Homo sapiens GN=VPS33A PE=1 SV=1	VPS33A	-0.336314	67.6
Q9P291	Armadillo repeat-containing X-linked protein 1 OS=Homo sapiens GN=ARMCX1 PE=1 SV=1	ARMCX1	-0.335629	49.2
Q969J3	BLOC-1-related complex subunit 5 OS=Homo sapiens GN=BORCS5 PE=1 SV=1	BORCS5	-0.334986	22.2
O14662	Syntaxin-16 OS=Homo sapiens GN=STX16 PE=1 SV=3	STX16	-0.33462	37
Q00765	Receptor expression-enhancing protein 5 OS=Homo sapiens GN=REEP5 PE=1 SV=3	REEP5	-0.333551	21.5
Q9H497	Torsin-3A OS=Homo sapiens GN=TOR3A PE=1 SV=1	TOR3A	-0.3327	46.2
Q8WWH5	Probable tRNA pseudouridine synthase 1 OS=Homo sapiens GN=TRUB1 PE=1 SV=1	TRUB1	-0.332567	37.2
P08493	Matrix Gla protein OS=Homo sapiens GN=MGP PE=1 SV=2	MGP	-0.332324	12.3
O75822	Eukaryotic translation initiation factor 3 subunit J OS=Homo sapiens GN=EIF3J PE=1 SV=2	EIF3J	-0.332306	29
P62310	U6 snRNA-associated Sm-like protein LSm3 OS=Homo sapiens GN=LSM3 PE=1 SV=2	LSM3	-0.332139	11.8
A6NHQ2	rRNA/tRNA 2'-O-methyltransferase fibrillarin-like protein 1 OS=Homo sapiens GN=FBLL1 PE=3 SV=2	FBLL1	-0.332	34.8
P42229	Signal transducer and activator of transcription 5A OS=Homo sapiens GN=STAT5A PE=1 SV=1	STAT5A	-0.331932	90.6
Q96CT7	Coiled-coil domain-containing protein 124 OS=Homo sapiens GN=CCDC124 PE=1 SV=1	CCDC124	-0.331638	25.8
O00165	HCLS1-associated protein X-1 OS=Homo sapiens GN=HAX1 PE=1 SV=2	HAX1	-0.331278	31.6
P56211	cAMP-regulated phosphoprotein 19 OS=Homo sapiens GN=ARPP19 PE=1 SV=2	ARPP19	-0.331276	12.3
P18859	ATP synthase-coupling factor 6, mitochondrial OS=Homo sapiens GN=ATP5J PE=1 SV=1	ATP5PF	-0.330394	12.6
O95825	Quinone oxidoreductase-like protein 1 OS=Homo sapiens GN=CRYZL1 PE=1 SV=2	CRYZL1	-0.330282	38.7
Q9Y4Y9	U6 snRNA-associated Sm-like protein LSm5 OS=Homo sapiens GN=LSM5 PE=1 SV=3	LSM5	-0.330194	9.9
Q9Y3E5	Peptidyl-tRNA hydrolase 2, mitochondrial OS=Homo sapiens GN=PTRH2 PE=1 SV=1	PTRH2	-0.32984	19.2
Q99598	Translin-associated protein X OS=Homo sapiens GN=TSNAX PE=1 SV=1	TSNAX	-0.329685	33.1
Q8IWZ8	SURP and G-patch domain-containing protein 1 OS=Homo sapiens GN=SUGP1 PE=1 SV=2	SUGP1	-0.329339	72.4
Q969G3	SWI/SNF-related matrix-associated actin-dependent regulator of chromatin subfamily E member 1 OS=Homo sapiens GN=SMARCE1 PE=1 SV=2	SMARCE1	-0.329122	46.6
O43148	mRNA cap guanine-N7 methyltransferase OS=Homo sapiens GN=RNMT PE=1 SV=1	RNMT	-0.32891	54.8
Q9Y6X9	MORC family CW-type zinc finger protein 2 OS=Homo sapiens GN=MORC2 PE=1 SV=2	MORC2	-0.328862	117.8
Q08357	Sodium-dependent phosphate transporter 2 OS=Homo sapiens GN=SLC20A2 PE=1 SV=1	SLC20A2	-0.328846	70.3
Q8TDD1	ATP-dependent RNA helicase DDX54 OS=Homo sapiens GN=DDX54 PE=1 SV=2	DDX54	-0.328813	98.5
Q9BY77	Polymerase delta-interacting protein 3 OS=Homo sapiens GN=POLDIP3 PE=1 SV=2	POLDIP3	-0.328507	46.1
P40426	Pre-B-cell leukemia transcription factor 3 OS=Homo sapiens GN=PBX3 PE=1 SV=1	PBX3	-0.327691	47.2
O60888	Protein CutA OS=Homo sapiens GN=CUTA PE=1 SV=2	CUTA	-0.327572	19.1
Q9UHA4	Ragulator complex protein LAMTOR3 OS=Homo sapiens GN=LAMTOR3 PE=1 SV=1	LAMTOR3	-0.326782	13.6
P52630	Signal transducer and activator of transcription 2 OS=Homo sapiens GN=STAT2 PE=1 SV=1	STAT2	-0.326453	97.9
Q5JRA6	Transport and Golgi organization protein 1 homolog OS=Homo sapiens GN=MIA3 PE=1 SV=1	MIA3	-0.326301	213.6
Q9H0N5	Pterin-4-alpha-carbinolamine dehydratase 2 OS=Homo sapiens GN=PCBD2 PE=1 SV=4	PCBD2	-0.326173	14.4
O60716	Catenin delta-1 OS=Homo sapiens GN=CTNND1 PE=1 SV=1	CTNND1	-0.325994	108.1
Q9BVL2	Nucleoporin p58/p45 OS=Homo sapiens GN=NUP58 PE=1 SV=1	NUP58	-0.325842	60.9
Q9NWU1	3-oxoacyl-[acyl-carrier-protein] synthase, mitochondrial OS=Homo sapiens GN=OXSM PE=1 SV=1	OXSM	-0.325501	48.8
Q76M96	Coiled-coil domain-containing protein 80 OS=Homo sapiens GN=CCDC80 PE=1 SV=1	CCDC80	-0.325075	108.1
Q16512	Serine/threonine-protein kinase N1 OS=Homo sapiens GN=PKN1 PE=1 SV=2	PKN1	-0.325062	103.9
P38919	Eukaryotic initiation factor 4A-III OS=Homo sapiens GN=EIF4A3 PE=1 SV=4	EIF4A3	-0.324707	46.8
Q8R5M8	Cell adhesion molecule 1 OS=Mus musculus GN=Cadm1 PE=1 SV=2	Cadm1	-0.324438	49.8
P82673	28S ribosomal protein S35, mitochondrial OS=Homo sapiens GN=MRPS35 PE=1 SV=1	MRPS35	-0.323826	36.8
Q86UU1	Pleckstrin homology-like domain family B member 1 OS=Homo sapiens GN=PHLDB1 PE=1 SV=1	PHLDB1	-0.323562	151.1
Q9UL03	Integrator complex subunit 6 OS=Homo sapiens GN=INTS6 PE=1 SV=1	INTS6	-0.323485	100.3
P35249	Replication factor C subunit 4 OS=Homo sapiens GN=RFC4 PE=1 SV=2	RFC4	-0.323221	39.7
Q7KZ85	Transcription elongation factor SPT6 OS=Homo sapiens GN=SUPT6H PE=1 SV=2	SUPT6H	-0.323177	198.9
Q13625	Apoptosis-stimulating of p53 protein 2 OS=Homo sapiens GN=TP53BP2 PE=1 SV=2	TP53BP2	-0.322909	125.5
Q8N465	D-2-hydroxyglutarate dehydrogenase, mitochondrial OS=Homo sapiens GN=D2HGDH PE=1 SV=3	D2HGDH	-0.322192	56.4
P30533	Alpha-2-macroglobulin receptor-associated protein OS=Homo sapiens GN=LRPAP1 PE=1 SV=1	LRPAP1	-0.322097	41.4
P63280	SUMO-conjugating enzyme UBC9 OS=Mus musculus GN=Ube2i PE=1 SV=1	Ube2i	-0.321906	18
Q8N9N2	Activating signal cointegrator 1 complex subunit 1 OS=Homo sapiens GN=ASCC1 PE=1 SV=1	ASCC1	-0.321729	45.5
P37198	Nuclear pore glycoprotein p62 OS=Homo sapiens GN=NUP62 PE=1 SV=3	NUP62	-0.321229	53.2
Q14938	Nuclear factor 1 X-type OS=Homo sapiens GN=NFIX PE=1 SV=2	NFIX	-0.320443	55.1
P18031	Tyrosine-protein phosphatase non-receptor type 1 OS=Homo sapiens GN=PTPN1 PE=1 SV=1	PTPN1	-0.320091	49.9
O43290	U4/U6.U5 tri-snRNP-associated protein 1 OS=Homo sapiens GN=SART1 PE=1 SV=1	SART1	-0.319866	90.2
Q13227	G protein pathway suppressor 2 OS=Homo sapiens GN=GPS2 PE=1 SV=3	GPS2	-0.319837	36.7
Q9P206	Uncharacterized protein KIAA1522 OS=Homo sapiens GN=KIAA1522 PE=1 SV=2	KIAA1522	-0.319728	107
Q8TEW8	Partitioning defective 3 homolog B OS=Homo sapiens GN=PARD3B PE=1 SV=2	PARD3B	-0.319697	132.4
Q99590	Protein SCAF11 OS=Homo sapiens GN=SCAF11 PE=1 SV=2	SCAF11	-0.319661	164.6
P30622	CAP-Gly domain-containing linker protein 1 OS=Homo sapiens GN=CLIP1 PE=1 SV=2	CLIP1	-0.319372	162.1
Q9Y385	Ubiquitin-conjugating enzyme E2 J1 OS=Homo sapiens GN=UBE2J1 PE=1 SV=2	UBE2J1	-0.319082	35.2
P62487	DNA-directed RNA polymerase II subunit RPB7 OS=Homo sapiens GN=POLR2G PE=1 SV=1	POLR2G	-0.318991	19.3
Q49A26	Putative oxidoreductase GLYR1 OS=Homo sapiens GN=GLYR1 PE=1 SV=3	GLYR1	-0.318799	60.5
P25685	DnaJ homolog subfamily B member 1 OS=Homo sapiens GN=DNAJB1 PE=1 SV=4	DNAJB1	-0.318538	38
Q9UBV7	Beta-1,4-galactosyltransferase 7 OS=Homo sapiens GN=B4GALT7 PE=1 SV=1	B4GALT7	-0.318142	37.4
Q8IZL8	Proline-, glutamic acid- and leucine-rich protein 1 OS=Homo sapiens GN=PELP1 PE=1 SV=2	PELP1	-0.317911	119.6
Q8N3U4	Cohesin subunit SA-2 OS=Homo sapiens GN=STAG2 PE=1 SV=3	STAG2	-0.317474	141.2
P39880	Homeobox protein cut-like 1 OS=Homo sapiens GN=CUX1 PE=1 SV=3	CUX1	-0.317187	164.1
Q8NCH0	Carbohydrate sulfotransferase 14 OS=Homo sapiens GN=CHST14 PE=1 SV=2	CHST14	-0.316995	43
Q13277	Syntaxin-3 OS=Homo sapiens GN=STX3 PE=1 SV=3	STX3	-0.316857	33.1
P55795	Heterogeneous nuclear ribonucleoprotein H2 OS=Homo sapiens GN=HNRNPH2 PE=1 SV=1	HNRNPH2	-0.316795	49.2
Q9Y221	60S ribosome subunit biogenesis protein NIP7 homolog OS=Homo sapiens GN=NIP7 PE=1 SV=1	NIP7	-0.316713	20.4
P54819	Adenylate kinase 2, mitochondrial OS=Homo sapiens GN=AK2 PE=1 SV=2	AK2	-0.316599	26.5
P30101	Protein disulfide-isomerase A3 OS=Homo sapiens GN=PDIA3 PE=1 SV=4	PDIA3	-0.316453	56.7
O00339	Matrilin-2 OS=Homo sapiens GN=MATN2 PE=1 SV=4	MATN2	-0.316072	106.8
P61964	WD repeat-containing protein 5 OS=Homo sapiens GN=WDR5 PE=1 SV=1	WDR5	-0.315653	36.6
O43292	Glycosylphosphatidylinositol anchor attachment 1 protein OS=Homo sapiens GN=GPAA1 PE=1 SV=3	GPAA1	-0.315005	67.6
Q5T8P6	RNA-binding protein 26 OS=Homo sapiens GN=RBM26 PE=1 SV=3	RBM26	-0.314987	113.5
P50416	Carnitine O-palmitoyltransferase 1, liver isoform OS=Homo sapiens GN=CPT1A PE=1 SV=2	CPT1A	-0.313939	88.3
Q8WWM7	Ataxin-2-like protein OS=Homo sapiens GN=ATXN2L PE=1 SV=2	ATXN2L	-0.31328	113.3
O95628	CCR4-NOT transcription complex subunit 4 OS=Homo sapiens GN=CNOT4 PE=1 SV=3	CNOT4	-0.313093	63.5
P62994	Growth factor receptor-bound protein 2 OS=Rattus norvegicus GN=Grb2 PE=1 SV=1	Grb2	-0.31296	25.2
O43447	Peptidyl-prolyl cis-trans isomerase H OS=Homo sapiens GN=PPIH PE=1 SV=1	PPIH	-0.312953	19.2
Q15147	1-phosphatidylinositol 4,5-bisphosphate phosphodiesterase beta-4 OS=Homo sapiens GN=PLCB4 PE=1 SV=3	PLCB4	-0.312921	134.4
Q9NR28	Diablo homolog, mitochondrial OS=Homo sapiens GN=DIABLO PE=1 SV=1	DIABLO	-0.312688	27.1
Q96NB2	Sideroflexin-2 OS=Homo sapiens GN=SFXN2 PE=1 SV=2	SFXN2	-0.312527	36.2
Q15631	Translin OS=Homo sapiens GN=TSN PE=1 SV=1	TSN	-0.312507	26.2
Q7Z4I7	LIM and senescent cell antigen-like-containing domain protein 2 OS=Homo sapiens GN=LIMS2 PE=1 SV=1	LIMS2	-0.312005	38.9
P19784	Casein kinase II subunit alpha' OS=Homo sapiens GN=CSNK2A2 PE=1 SV=1	CSNK2A2	-0.311955	41.2
Q9UQB8	Brain-specific angiogenesis inhibitor 1-associated protein 2 OS=Homo sapiens GN=BAIAP2 PE=1 SV=1	BAIAP2	-0.3117	60.8
O43896	Kinesin-like protein KIF1C OS=Homo sapiens GN=KIF1C PE=1 SV=3	KIF1C	-0.31165	122.9
Q9UBK7	Rab-like protein 2A OS=Homo sapiens GN=RABL2A PE=1 SV=1	RABL2A	-0.310877	26.1
Q6UUV9	CREB-regulated transcription coactivator 1 OS=Homo sapiens GN=CRTC1 PE=1 SV=2	CRTC1	-0.310453	67.3
P82912	28S ribosomal protein S11, mitochondrial OS=Homo sapiens GN=MRPS11 PE=1 SV=2	MRPS11	-0.310328	20.6
P78536	Disintegrin and metalloproteinase domain-containing protein 17 OS=Homo sapiens GN=ADAM17 PE=1 SV=1	ADAM17	-0.310263	93
Q06265	Exosome complex component RRP45 OS=Homo sapiens GN=EXOSC9 PE=1 SV=3	EXOSC9	-0.309412	48.9
O62839	Catalase OS=Sus scrofa GN=CAT PE=1 SV=4	CAT	-0.309198	59.8
P49585	Choline-phosphate cytidylyltransferase A OS=Homo sapiens GN=PCYT1A PE=1 SV=2	PCYT1A	-0.308833	41.7
P56537	Eukaryotic translation initiation factor 6 OS=Homo sapiens GN=EIF6 PE=1 SV=1	EIF6	-0.308623	26.6
O95865	N(G),N(G)-dimethylarginine dimethylaminohydrolase 2 OS=Homo sapiens GN=DDAH2 PE=1 SV=1	DDAH2	-0.30857	29.6
O00233	26S proteasome non-ATPase regulatory subunit 9 OS=Homo sapiens GN=PSMD9 PE=1 SV=3	PSMD9	-0.308508	24.7
O15042	U2 snRNP-associated SURP motif-containing protein OS=Homo sapiens GN=U2SURP PE=1 SV=2	U2SURP	-0.308262	118.2
Q9P2K3	REST corepressor 3 OS=Homo sapiens GN=RCOR3 PE=1 SV=2	RCOR3	-0.308184	55.5
Q9HBL8	NmrA-like family domain-containing protein 1 OS=Homo sapiens GN=NMRAL1 PE=1 SV=1	NMRAL1	-0.308141	33.3
Q15428	Splicing factor 3A subunit 2 OS=Homo sapiens GN=SF3A2 PE=1 SV=2	SF3A2	-0.307848	49.2
P06132	Uroporphyrinogen decarboxylase OS=Homo sapiens GN=UROD PE=1 SV=2	UROD	-0.307576	40.8
Q9Y5J7	Mitochondrial import inner membrane translocase subunit Tim9 OS=Homo sapiens GN=TIMM9 PE=1 SV=1	TIMM9	-0.307518	10.4
Q15785	Mitochondrial import receptor subunit TOM34 OS=Homo sapiens GN=TOMM34 PE=1 SV=2	TOMM34	-0.307374	34.5
Q14112	Nidogen-2 OS=Homo sapiens GN=NID2 PE=1 SV=3	NID2	-0.306837	151.2
P00167	Cytochrome b5 OS=Homo sapiens GN=CYB5A PE=1 SV=2	CYB5A	-0.306565	15.3
Q9BZE4	Nucleolar GTP-binding protein 1 OS=Homo sapiens GN=GTPBP4 PE=1 SV=3	GTPBP4	-0.306526	73.9
Q9P2I0	Cleavage and polyadenylation specificity factor subunit 2 OS=Homo sapiens GN=CPSF2 PE=1 SV=2	CPSF2	-0.306428	88.4
Q9Y3Z3	Deoxynucleoside triphosphate triphosphohydrolase SAMHD1 OS=Homo sapiens GN=SAMHD1 PE=1 SV=2	SAMHD1	-0.306366	72.2
Q9Y6A4	Cilia- and flagella-associated protein 20 OS=Homo sapiens GN=CFAP20 PE=1 SV=1	CFAP20	-0.305417	22.8
E9PAV3	Nascent polypeptide-associated complex subunit alpha, muscle-specific form OS=Homo sapiens GN=NACA PE=1 SV=1	NACA	-0.305247	205.3
Q5SRD1	Putative mitochondrial import inner membrane translocase subunit Tim23B OS=Homo sapiens GN=TIMM23B PE=5 SV=2	TIMM23B	-0.304359	28
P13667	Protein disulfide-isomerase A4 OS=Homo sapiens GN=PDIA4 PE=1 SV=2	PDIA4	-0.303913	72.9
O14562	Ubiquitin domain-containing protein UBFD1 OS=Homo sapiens GN=UBFD1 PE=1 SV=2	UBFD1	-0.303887	33.4
Q8IXB1	DnaJ homolog subfamily C member 10 OS=Homo sapiens GN=DNAJC10 PE=1 SV=2	DNAJC10	-0.303703	91
Q6ZMI0	Protein phosphatase 1 regulatory subunit 21 OS=Homo sapiens GN=PPP1R21 PE=1 SV=1	PPP1R21	-0.303614	88.3
Q9BXP5	Serrate RNA effector molecule homolog OS=Homo sapiens GN=SRRT PE=1 SV=1	SRRT	-0.303374	100.6
Q13547	Histone deacetylase 1 OS=Homo sapiens GN=HDAC1 PE=1 SV=1	HDAC1	-0.303284	55.1
Q9UQ35	Serine/arginine repetitive matrix protein 2 OS=Homo sapiens GN=SRRM2 PE=1 SV=2	SRRM2	-0.303106	299.4
Q7Z3K3	Pogo transposable element with ZNF domain OS=Homo sapiens GN=POGZ PE=1 SV=2	POGZ	-0.302256	155.2
Q6PD62	RNA polymerase-associated protein CTR9 homolog OS=Homo sapiens GN=CTR9 PE=1 SV=1	CTR9	-0.302255	133.4
Q04756	Hepatocyte growth factor activator OS=Homo sapiens GN=HGFAC PE=1 SV=1	HGFAC	-0.302024	70.6
Q7L311	Armadillo repeat-containing X-linked protein 2 OS=Homo sapiens GN=ARMCX2 PE=2 SV=1	ARMCX2	-0.301587	65.6
Q9NVV4	Poly(A) RNA polymerase, mitochondrial OS=Homo sapiens GN=MTPAP PE=1 SV=1	MTPAP	-0.301585	66.1
Q8IY67	Ribonucleoprotein PTB-binding 1 OS=Homo sapiens GN=RAVER1 PE=1 SV=1	RAVER1	-0.301243	63.8
P49589	Cysteine--tRNA ligase, cytoplasmic OS=Homo sapiens GN=CARS PE=1 SV=3	CARS1	-0.300671	85.4
Q9UNP9	Peptidyl-prolyl cis-trans isomerase E OS=Homo sapiens GN=PPIE PE=1 SV=1	PPIE	-0.300608	33.4
Q86U44	N6-adenosine-methyltransferase 70 kDa subunit OS=Homo sapiens GN=METTL3 PE=1 SV=2	METTL3	-0.300177	64.4
Q9Z0H3	SWI/SNF-related matrix-associated actin-dependent regulator of chromatin subfamily B member 1 OS=Mus musculus GN=Smarcb1 PE=1 SV=1	Smarcb1	-0.299858	44.1
O14684	Prostaglandin E synthase OS=Homo sapiens GN=PTGES PE=1 SV=2	PTGES	-0.299565	17.1
Q9BUJ2	Heterogeneous nuclear ribonucleoprotein U-like protein 1 OS=Homo sapiens GN=HNRNPUL1 PE=1 SV=2	HNRNPUL1	-0.299317	95.7
P61604	10 kDa heat shock protein, mitochondrial OS=Homo sapiens GN=HSPE1 PE=1 SV=2	HSPE1	-0.299079	10.9
O14776	Transcription elongation regulator 1 OS=Homo sapiens GN=TCERG1 PE=1 SV=2	TCERG1	-0.298466	123.8
Q9H000	Probable E3 ubiquitin-protein ligase makorin-2 OS=Homo sapiens GN=MKRN2 PE=1 SV=2	MKRN2	-0.297787	46.9
P62244	40S ribosomal protein S15a OS=Homo sapiens GN=RPS15A PE=1 SV=2	RPS15A	-0.297466	14.8
O95182	NADH dehydrogenase [ubiquinone] 1 alpha subcomplex subunit 7 OS=Homo sapiens GN=NDUFA7 PE=1 SV=3	NDUFA7	-0.297392	12.5
O60858	E3 ubiquitin-protein ligase TRIM13 OS=Homo sapiens GN=TRIM13 PE=1 SV=2	TRIM13	-0.296863	47
P00761	Trypsin OS=Sus scrofa PE=1 SV=1		-0.296781	24.4
Q8IWB1	Inositol 1,4,5-trisphosphate receptor-interacting protein OS=Homo sapiens GN=ITPRIP PE=1 SV=1	ITPRIP	-0.296662	62
Q6PKG0	La-related protein 1 OS=Homo sapiens GN=LARP1 PE=1 SV=2	LARP1	-0.296607	123.4
Q13330	Metastasis-associated protein MTA1 OS=Homo sapiens GN=MTA1 PE=1 SV=2	MTA1	-0.2962	80.7
Q8N370	Large neutral amino acids transporter small subunit 4 OS=Homo sapiens GN=SLC43A2 PE=1 SV=1	SLC43A2	-0.296188	62.7
Q00013	55 kDa erythrocyte membrane protein OS=Homo sapiens GN=MPP1 PE=1 SV=2	MPP1	-0.296131	52.3
Q9H2H8	Peptidyl-prolyl cis-trans isomerase-like 3 OS=Homo sapiens GN=PPIL3 PE=1 SV=1	PPIL3	-0.295357	18.1
P20618	Proteasome subunit beta type-1 OS=Homo sapiens GN=PSMB1 PE=1 SV=2	PSMB1	-0.295039	26.5
P07305	Histone H1.0 OS=Homo sapiens GN=H1F0 PE=1 SV=3	H1-0	-0.294509	20.9
Q9Y613	FH1/FH2 domain-containing protein 1 OS=Homo sapiens GN=FHOD1 PE=1 SV=3	FHOD1	-0.294442	126.5
Q16630	Cleavage and polyadenylation specificity factor subunit 6 OS=Homo sapiens GN=CPSF6 PE=1 SV=2	CPSF6	-0.294264	59.2
Q13838	Spliceosome RNA helicase DDX39B OS=Homo sapiens GN=DDX39B PE=1 SV=1	DDX39B	-0.294043	49
Q9BXR0	Queuine tRNA-ribosyltransferase catalytic subunit 1 OS=Homo sapiens GN=QTRT1 PE=1 SV=3	QTRT1	-0.29348	44
P43251	Biotinidase OS=Homo sapiens GN=BTD PE=1 SV=2	BTD	-0.293198	61.1
Q99547	M-phase phosphoprotein 6 OS=Homo sapiens GN=MPHOSPH6 PE=1 SV=2	MPHOSPH6	-0.292883	19
Q14157	Ubiquitin-associated protein 2-like OS=Homo sapiens GN=UBAP2L PE=1 SV=2	UBAP2L	-0.292802	114.5
P11117	Lysosomal acid phosphatase OS=Homo sapiens GN=ACP2 PE=1 SV=3	ACP2	-0.292715	48.3
Q32MZ4	Leucine-rich repeat flightless-interacting protein 1 OS=Homo sapiens GN=LRRFIP1 PE=1 SV=2	LRRFIP1	-0.292613	89.2
O75503	Ceroid-lipofuscinosis neuronal protein 5 OS=Homo sapiens GN=CLN5 PE=1 SV=2	CLN5	-0.292572	41.5
P62304	Small nuclear ribonucleoprotein E OS=Homo sapiens GN=SNRPE PE=1 SV=1	SNRPE	-0.292217	10.8
Q8NHP6	Motile sperm domain-containing protein 2 OS=Homo sapiens GN=MOSPD2 PE=1 SV=1	MOSPD2	-0.292157	59.7
Q6P6C2	RNA demethylase ALKBH5 OS=Homo sapiens GN=ALKBH5 PE=1 SV=2	ALKBH5	-0.292078	44.2
Q04323	UBX domain-containing protein 1 OS=Homo sapiens GN=UBXN1 PE=1 SV=2	UBXN1	-0.292039	33.3
P12107	Collagen alpha-1(XI) chain OS=Homo sapiens GN=COL11A1 PE=1 SV=4	COL11A1	-0.290961	181
P45877	Peptidyl-prolyl cis-trans isomerase C OS=Homo sapiens GN=PPIC PE=1 SV=1	PPIC	-0.290388	22.7
P26885	Peptidyl-prolyl cis-trans isomerase FKBP2 OS=Homo sapiens GN=FKBP2 PE=1 SV=2	FKBP2	-0.290027	15.6
Q8TB96	T-cell immunomodulatory protein OS=Homo sapiens GN=ITFG1 PE=1 SV=1	ITFG1	-0.289779	68.1
P49746	Thrombospondin-3 OS=Homo sapiens GN=THBS3 PE=1 SV=1	THBS3	-0.28959	104.1
Q53QV2	Protein LBH OS=Homo sapiens GN=LBH PE=1 SV=1	LBH	-0.289173	12.2
A0FGR8	Extended synaptotagmin-2 OS=Homo sapiens GN=ESYT2 PE=1 SV=1	ESYT2	-0.289082	102.3
P82932	28S ribosomal protein S6, mitochondrial OS=Homo sapiens GN=MRPS6 PE=1 SV=3	MRPS6	-0.28895	14.2
Q14498	RNA-binding protein 39 OS=Homo sapiens GN=RBM39 PE=1 SV=2	RBM39	-0.288918	59.3
O75530	Polycomb protein EED OS=Homo sapiens GN=EED PE=1 SV=2	EED	-0.288547	50.2
P19387	DNA-directed RNA polymerase II subunit RPB3 OS=Homo sapiens GN=POLR2C PE=1 SV=2	POLR2C	-0.288442	31.4
P16401	Histone H1.5 OS=Homo sapiens GN=HIST1H1B PE=1 SV=3	H1-5	-0.288314	22.6
Q9Y295	Developmentally-regulated GTP-binding protein 1 OS=Homo sapiens GN=DRG1 PE=1 SV=1	DRG1	-0.28784	40.5
Q07960	Rho GTPase-activating protein 1 OS=Homo sapiens GN=ARHGAP1 PE=1 SV=1	ARHGAP1	-0.287548	50.4
O15438	Canalicular multispecific organic anion transporter 2 OS=Homo sapiens GN=ABCC3 PE=1 SV=3	ABCC3	-0.287446	169.2
Q9HC35	Echinoderm microtubule-associated protein-like 4 OS=Homo sapiens GN=EML4 PE=1 SV=3	EML4	-0.28684	108.8
Q9UKV5	E3 ubiquitin-protein ligase AMFR OS=Homo sapiens GN=AMFR PE=1 SV=2	AMFR	-0.285466	72.9
Q8N511	Transmembrane protein 199 OS=Homo sapiens GN=TMEM199 PE=1 SV=1	TMEM199	-0.28515	23.1
Q69YN2	CWF19-like protein 1 OS=Homo sapiens GN=CWF19L1 PE=1 SV=2	CWF19L1	-0.284875	60.6
Q5VT52	Regulation of nuclear pre-mRNA domain-containing protein 2 OS=Homo sapiens GN=RPRD2 PE=1 SV=1	RPRD2	-0.284727	155.9
Q9H1U9	Solute carrier family 25 member 51 OS=Homo sapiens GN=SLC25A51 PE=2 SV=1	SLC25A51	-0.284693	33.7
P80217	Interferon-induced 35 kDa protein OS=Homo sapiens GN=IFI35 PE=1 SV=5	IFI35	-0.284667	31.5
Q99470	Stromal cell-derived factor 2 OS=Homo sapiens GN=SDF2 PE=1 SV=2	SDF2	-0.284402	23
Q71RC2	La-related protein 4 OS=Homo sapiens GN=LARP4 PE=1 SV=3	LARP4	-0.284151	80.5
P09001	39S ribosomal protein L3, mitochondrial OS=Homo sapiens GN=MRPL3 PE=1 SV=1	MRPL3	-0.284023	38.6
P61960	Ubiquitin-fold modifier 1 OS=Homo sapiens GN=UFM1 PE=1 SV=1	UFM1	-0.283743	9.1
Q9NPF2	Carbohydrate sulfotransferase 11 OS=Homo sapiens GN=CHST11 PE=1 SV=1	CHST11	-0.28267	41.5
O43172	U4/U6 small nuclear ribonucleoprotein Prp4 OS=Homo sapiens GN=PRPF4 PE=1 SV=2	PRPF4	-0.282572	58.4
O75691	Small subunit processome component 20 homolog OS=Homo sapiens GN=UTP20 PE=1 SV=3	UTP20	-0.282562	318.2
Q9NWR8	Calcium uniporter regulatory subunit MCUb, mitochondrial OS=Homo sapiens GN=MCUB PE=1 SV=2	MCUB	-0.281907	39.1
P17405	Sphingomyelin phosphodiesterase OS=Homo sapiens GN=SMPD1 PE=1 SV=4	SMPD1	-0.281717	69.7
Q32P28	Prolyl 3-hydroxylase 1 OS=Homo sapiens GN=P3H1 PE=1 SV=2	P3H1	-0.281672	83.3
Q96E11	Ribosome-recycling factor, mitochondrial OS=Homo sapiens GN=MRRF PE=1 SV=1	MRRF	-0.280807	29.3
P78346	Ribonuclease P protein subunit p30 OS=Homo sapiens GN=RPP30 PE=1 SV=1	RPP30	-0.280414	29.3
Q9NWV4	UPF0587 protein C1orf123 OS=Homo sapiens GN=C1orf123 PE=1 SV=1	CZIB	-0.280089	18
P15927	Replication protein A 32 kDa subunit OS=Homo sapiens GN=RPA2 PE=1 SV=1	RPA2	-0.2796	29.2
O60925	Prefoldin subunit 1 OS=Homo sapiens GN=PFDN1 PE=1 SV=2	PFDN1	-0.279464	14.2
P20020	Plasma membrane calcium-transporting ATPase 1 OS=Homo sapiens GN=ATP2B1 PE=1 SV=3	ATP2B1	-0.279426	138.7
Q8TF68	Zinc finger protein 384 OS=Homo sapiens GN=ZNF384 PE=1 SV=2	ZNF384	-0.279394	63.2
Q96JJ7	Protein disulfide-isomerase TMX3 OS=Homo sapiens GN=TMX3 PE=1 SV=2	TMX3	-0.279047	51.8
Q86XL3	Ankyrin repeat and LEM domain-containing protein 2 OS=Homo sapiens GN=ANKLE2 PE=1 SV=4	ANKLE2	-0.27772	104.1
Q9Y490	Talin-1 OS=Homo sapiens GN=TLN1 PE=1 SV=3	TLN1	-0.277483	269.6
P52435	DNA-directed RNA polymerase II subunit RPB11-a OS=Homo sapiens GN=POLR2J PE=1 SV=1	POLR2J	-0.277446	13.3
Q96KA5	Cleft lip and palate transmembrane protein 1-like protein OS=Homo sapiens GN=CLPTM1L PE=1 SV=1	CLPTM1L	-0.277443	62.2
O43464	Serine protease HTRA2, mitochondrial OS=Homo sapiens GN=HTRA2 PE=1 SV=2	HTRA2	-0.277175	48.8
P62633	Cellular nucleic acid-binding protein OS=Homo sapiens GN=CNBP PE=1 SV=1	CNBP	-0.277097	19.5
P57105	Synaptojanin-2-binding protein OS=Homo sapiens GN=SYNJ2BP PE=1 SV=2	SYNJ2BP	-0.276833	15.9
P25440	Bromodomain-containing protein 2 OS=Homo sapiens GN=BRD2 PE=1 SV=2	BRD2	-0.275788	88
Q9HCS7	Pre-mRNA-splicing factor SYF1 OS=Homo sapiens GN=XAB2 PE=1 SV=2	XAB2	-0.275624	99.9
Q9BZQ6	ER degradation-enhancing alpha-mannosidase-like protein 3 OS=Homo sapiens GN=EDEM3 PE=1 SV=2	EDEM3	-0.275497	104.6
P16930	Fumarylacetoacetase OS=Homo sapiens GN=FAH PE=1 SV=2	FAH	-0.274509	46.3
Q12788	Transducin beta-like protein 3 OS=Homo sapiens GN=TBL3 PE=1 SV=2	TBL3	-0.274182	89
Q96LB3	Intraflagellar transport protein 74 homolog OS=Homo sapiens GN=IFT74 PE=1 SV=1	IFT74	-0.274063	69.2
Q8N5M4	Tetratricopeptide repeat protein 9C OS=Homo sapiens GN=TTC9C PE=1 SV=1	TTC9C	-0.273352	20
Q13011	Delta(3,5)-Delta(2,4)-dienoyl-CoA isomerase, mitochondrial OS=Homo sapiens GN=ECH1 PE=1 SV=2	ECH1	-0.273149	35.8
Q6KC79	Nipped-B-like protein OS=Homo sapiens GN=NIPBL PE=1 SV=2	NIPBL	-0.273064	315.9
Q8WVV9	Heterogeneous nuclear ribonucleoprotein L-like OS=Homo sapiens GN=HNRNPLL PE=1 SV=1	HNRNPLL	-0.272662	60
O43310	CBP80/20-dependent translation initiation factor OS=Homo sapiens GN=CTIF PE=1 SV=1	CTIF	-0.272443	67.5
Q8NBJ5	Procollagen galactosyltransferase 1 OS=Homo sapiens GN=COLGALT1 PE=1 SV=1	COLGALT1	-0.271869	71.6
P49069	Calcium signal-modulating cyclophilin ligand OS=Homo sapiens GN=CAMLG PE=1 SV=1	CAMLG	-0.271664	32.9
O15439	Multidrug resistance-associated protein 4 OS=Homo sapiens GN=ABCC4 PE=1 SV=3	ABCC4	-0.271223	149.4
P00450	Ceruloplasmin OS=Homo sapiens GN=CP PE=1 SV=1	CP	-0.270938	122.1
Q9UH99	SUN domain-containing protein 2 OS=Homo sapiens GN=SUN2 PE=1 SV=3	SUN2	-0.27076	80.3
Q9BZE1	39S ribosomal protein L37, mitochondrial OS=Homo sapiens GN=MRPL37 PE=1 SV=2	MRPL37	-0.27035	48.1
Q15417	Calponin-3 OS=Homo sapiens GN=CNN3 PE=1 SV=1	CNN3	-0.270104	36.4
Q15459	Splicing factor 3A subunit 1 OS=Homo sapiens GN=SF3A1 PE=1 SV=1	SF3A1	-0.26979	88.8
Q96RY7	Intraflagellar transport protein 140 homolog OS=Homo sapiens GN=IFT140 PE=1 SV=1	IFT140	-0.269289	165.1
O00159	Unconventional myosin-Ic OS=Homo sapiens GN=MYO1C PE=1 SV=4	MYO1C	-0.269238	121.6
Q9H3P2	Negative elongation factor A OS=Homo sapiens GN=NELFA PE=1 SV=3	NELFA	-0.268545	57.2
Q9Y2C4	Nuclease EXOG, mitochondrial OS=Homo sapiens GN=EXOG PE=1 SV=2	EXOG	-0.268531	41.1
P42126	Enoyl-CoA delta isomerase 1, mitochondrial OS=Homo sapiens GN=ECI1 PE=1 SV=1	ECI1	-0.268476	32.8
Q93063	Exostosin-2 OS=Homo sapiens GN=EXT2 PE=1 SV=1	EXT2	-0.268331	82.2
Q8TBA6	Golgin subfamily A member 5 OS=Homo sapiens GN=GOLGA5 PE=1 SV=3	GOLGA5	-0.268291	83
Q2VPB7	AP-5 complex subunit beta-1 OS=Homo sapiens GN=AP5B1 PE=1 SV=4	AP5B1	-0.268217	93.9
P23468	Receptor-type tyrosine-protein phosphatase delta OS=Homo sapiens GN=PTPRD PE=1 SV=2	PTPRD	-0.267709	214.6
Q8TCG5	Carnitine O-palmitoyltransferase 1, brain isoform OS=Homo sapiens GN=CPT1C PE=1 SV=1	CPT1C	-0.267705	90.9
Q9UEE9	Craniofacial development protein 1 OS=Homo sapiens GN=CFDP1 PE=1 SV=1	CFDP1	-0.267454	33.6
P78539	Sushi repeat-containing protein SRPX OS=Homo sapiens GN=SRPX PE=1 SV=1	SRPX	-0.267305	51.5
Q4G0J3	La-related protein 7 OS=Homo sapiens GN=LARP7 PE=1 SV=1	LARP7	-0.267072	66.9
Q15029	116 kDa U5 small nuclear ribonucleoprotein component OS=Homo sapiens GN=EFTUD2 PE=1 SV=1	EFTUD2	-0.266752	109.4
Q8NBU5	ATPase family AAA domain-containing protein 1 OS=Homo sapiens GN=ATAD1 PE=1 SV=1	ATAD1	-0.266316	40.7
Q9NRL3	Striatin-4 OS=Homo sapiens GN=STRN4 PE=1 SV=2	STRN4	-0.266261	80.5
Q06481	Amyloid-like protein 2 OS=Homo sapiens GN=APLP2 PE=1 SV=2	APLP2	-0.266135	86.9
Q9NZM3	Intersectin-2 OS=Homo sapiens GN=ITSN2 PE=1 SV=3	ITSN2	-0.266132	193.3
Q8WZA0	Protein LZIC OS=Homo sapiens GN=LZIC PE=1 SV=1	LZIC	-0.265985	21.5
Q96EY7	Pentatricopeptide repeat domain-containing protein 3, mitochondrial OS=Homo sapiens GN=PTCD3 PE=1 SV=3	PTCD3	-0.265862	78.5
Q9BUJ0	Protein ABHD14A OS=Homo sapiens GN=ABHD14A PE=2 SV=2	ABHD14A	-0.26545	29.7
P46782	40S ribosomal protein S5 OS=Homo sapiens GN=RPS5 PE=1 SV=4	RPS5	-0.265368	22.9
Q96H79	Zinc finger CCCH-type antiviral protein 1-like OS=Homo sapiens GN=ZC3HAV1L PE=1 SV=2	ZC3HAV1L	-0.264974	32.9
Q14789	Golgin subfamily B member 1 OS=Homo sapiens GN=GOLGB1 PE=1 SV=2	GOLGB1	-0.264536	375.8
P52597	Heterogeneous nuclear ribonucleoprotein F OS=Homo sapiens GN=HNRNPF PE=1 SV=3	HNRNPF	-0.263408	45.6
Q96ER9	Coiled-coil domain-containing protein 51 OS=Homo sapiens GN=CCDC51 PE=1 SV=2	CCDC51	-0.263235	45.8
Q96HJ9	Protein FMC1 homolog OS=Homo sapiens GN=FMC1 PE=1 SV=2	FMC1	-0.262992	12.7
P31942	Heterogeneous nuclear ribonucleoprotein H3 OS=Homo sapiens GN=HNRNPH3 PE=1 SV=2	HNRNPH3	-0.262585	36.9
Q92783	Signal transducing adapter molecule 1 OS=Homo sapiens GN=STAM PE=1 SV=3	STAM	-0.261958	59.1
Q5JPE7	Nodal modulator 2 OS=Homo sapiens GN=NOMO2 PE=1 SV=1	NOMO2	-0.261588	139.4
A8K0Z3	WASH complex subunit 1 OS=Homo sapiens GN=WASHC1 PE=1 SV=2	WASHC1	-0.261537	50.3
Q92563	Testican-2 OS=Homo sapiens GN=SPOCK2 PE=1 SV=1	SPOCK2	-0.261444	46.7
Q9BYJ9	YTH domain-containing family protein 1 OS=Homo sapiens GN=YTHDF1 PE=1 SV=1	YTHDF1	-0.260894	60.8
P82675	28S ribosomal protein S5, mitochondrial OS=Homo sapiens GN=MRPS5 PE=1 SV=2	MRPS5	-0.26043	48
Q53SF7	Cordon-bleu protein-like 1 OS=Homo sapiens GN=COBLL1 PE=1 SV=2	COBLL1	-0.260277	131.7
Q9HCH3	Copine-5 OS=Homo sapiens GN=CPNE5 PE=1 SV=2	CPNE5	-0.259474	65.7
Q8ND24	RING finger protein 214 OS=Homo sapiens GN=RNF214 PE=1 SV=2	RNF214	-0.259142	77.6
P09871	Complement C1s subcomponent OS=Homo sapiens GN=C1S PE=1 SV=1	C1S	-0.258815	76.6
P48729	Casein kinase I isoform alpha OS=Homo sapiens GN=CSNK1A1 PE=1 SV=2	CSNK1A1	-0.258716	38.9
Q9BRJ2	39S ribosomal protein L45, mitochondrial OS=Homo sapiens GN=MRPL45 PE=1 SV=2	MRPL45	-0.258666	35.3
Q08AF3	Schlafen family member 5 OS=Homo sapiens GN=SLFN5 PE=1 SV=1	SLFN5	-0.258658	101
P28838	Cytosol aminopeptidase OS=Homo sapiens GN=LAP3 PE=1 SV=3	LAP3	-0.258334	56.1
O60306	Intron-binding protein aquarius OS=Homo sapiens GN=AQR PE=1 SV=4	AQR	-0.258254	171.2
O00418	Eukaryotic elongation factor 2 kinase OS=Homo sapiens GN=EEF2K PE=1 SV=2	EEF2K	-0.258152	82.1
Q15811	Intersectin-1 OS=Homo sapiens GN=ITSN1 PE=1 SV=3	ITSN1	-0.257537	195.3
Q99417	C-Myc-binding protein OS=Homo sapiens GN=MYCBP PE=1 SV=3	MYCBP	-0.257136	12
O60664	Perilipin-3 OS=Homo sapiens GN=PLIN3 PE=1 SV=3	PLIN3	-0.256674	47
Q96FH0	BLOC-1-related complex subunit 8 OS=Homo sapiens GN=BORCS8 PE=1 SV=1	BORCS8	-0.256078	13.4
O95861	3'(2'),5'-bisphosphate nucleotidase 1 OS=Homo sapiens GN=BPNT1 PE=1 SV=1	BPNT1	-0.256037	33.4
Q14257	Reticulocalbin-2 OS=Homo sapiens GN=RCN2 PE=1 SV=1	RCN2	-0.25595	36.9
O94906	Pre-mRNA-processing factor 6 OS=Homo sapiens GN=PRPF6 PE=1 SV=1	PRPF6	-0.255702	106.9
Q7KYR7	Butyrophilin subfamily 2 member A1 OS=Homo sapiens GN=BTN2A1 PE=1 SV=3	BTN2A1	-0.255692	59.6
Q9NVH0	Exonuclease 3'-5' domain-containing protein 2 OS=Homo sapiens GN=EXD2 PE=1 SV=2	EXD2	-0.255406	70.3
O60841	Eukaryotic translation initiation factor 5B OS=Homo sapiens GN=EIF5B PE=1 SV=4	EIF5B	-0.255353	138.7
P56199	Integrin alpha-1 OS=Homo sapiens GN=ITGA1 PE=1 SV=2	ITGA1	-0.255347	130.8
O95140	Mitofusin-2 OS=Homo sapiens GN=MFN2 PE=1 SV=3	MFN2	-0.254276	86.3
Q9Y3D9	28S ribosomal protein S23, mitochondrial OS=Homo sapiens GN=MRPS23 PE=1 SV=2	MRPS23	-0.253925	21.8
O75718	Cartilage-associated protein OS=Homo sapiens GN=CRTAP PE=1 SV=1	CRTAP	-0.253671	46.5
Q9BS26	Endoplasmic reticulum resident protein 44 OS=Homo sapiens GN=ERP44 PE=1 SV=1	ERP44	-0.253521	46.9
Q9H1A4	Anaphase-promoting complex subunit 1 OS=Homo sapiens GN=ANAPC1 PE=1 SV=1	ANAPC1	-0.253002	216.4
O43504	Ragulator complex protein LAMTOR5 OS=Homo sapiens GN=LAMTOR5 PE=1 SV=1	LAMTOR5	-0.252985	9.6
Q9ULQ1	Two pore calcium channel protein 1 OS=Homo sapiens GN=TPCN1 PE=1 SV=3	TPCN1	-0.252649	94.1
Q8IXH7	Negative elongation factor C/D OS=Homo sapiens GN=NELFCD PE=1 SV=2	NELFCD	-0.252246	66.2
Q9H9S3	Protein transport protein Sec61 subunit alpha isoform 2 OS=Homo sapiens GN=SEC61A2 PE=2 SV=3	SEC61A2	-0.252069	52.2
Q9BUF5	Tubulin beta-6 chain OS=Homo sapiens GN=TUBB6 PE=1 SV=1	TUBB6	-0.251711	49.8
Q12846	Syntaxin-4 OS=Homo sapiens GN=STX4 PE=1 SV=2	STX4	-0.251552	34.2
Q8IWS0	PHD finger protein 6 OS=Homo sapiens GN=PHF6 PE=1 SV=1	PHF6	-0.250633	41.3
P19139	Casein kinase II subunit alpha OS=Rattus norvegicus GN=Csnk2a1 PE=1 SV=2	Csnk2a1	-0.250385	45
Q68CP9	AT-rich interactive domain-containing protein 2 OS=Homo sapiens GN=ARID2 PE=1 SV=2	ARID2	-0.250178	197.3
P04080	Cystatin-B OS=Homo sapiens GN=CSTB PE=1 SV=2	CSTB	-0.249982	11.1
Q9BQG0	Myb-binding protein 1A OS=Homo sapiens GN=MYBBP1A PE=1 SV=2	MYBBP1A	-0.249803	148.8
Q01628	Interferon-induced transmembrane protein 3 OS=Homo sapiens GN=IFITM3 PE=1 SV=2	IFITM3	-0.249518	14.6
Q9UKK9	ADP-sugar pyrophosphatase OS=Homo sapiens GN=NUDT5 PE=1 SV=1	NUDT5	-0.248622	24.3
Q9NX46	Poly(ADP-ribose) glycohydrolase ARH3 OS=Homo sapiens GN=ADPRHL2 PE=1 SV=1	ADPRS	-0.248512	38.9
Q8IVS2	Malonyl-CoA-acyl carrier protein transacylase, mitochondrial OS=Homo sapiens GN=MCAT PE=1 SV=2	MCAT	-0.247696	42.9
Q96GC5	39S ribosomal protein L48, mitochondrial OS=Homo sapiens GN=MRPL48 PE=1 SV=2	MRPL48	-0.247573	23.9
O75695	Protein XRP2 OS=Homo sapiens GN=RP2 PE=1 SV=4	RP2	-0.247085	39.6
Q9NW64	Pre-mRNA-splicing factor RBM22 OS=Homo sapiens GN=RBM22 PE=1 SV=1	RBM22	-0.247079	46.9
Q06787	Synaptic functional regulator FMR1 OS=Homo sapiens GN=FMR1 PE=1 SV=1	FMR1	-0.247039	71.1
Q16643	Drebrin OS=Homo sapiens GN=DBN1 PE=1 SV=4	DBN1	-0.246927	71.4
Q9Y294	Histone chaperone ASF1A OS=Homo sapiens GN=ASF1A PE=1 SV=1	ASF1A	-0.24686	23
Q9BTC0	Death-inducer obliterator 1 OS=Homo sapiens GN=DIDO1 PE=1 SV=5	DIDO1	-0.246689	243.7
Q8IWA4	Mitofusin-1 OS=Homo sapiens GN=MFN1 PE=1 SV=2	MFN1	-0.246017	84
Q9BZK7	F-box-like/WD repeat-containing protein TBL1XR1 OS=Homo sapiens GN=TBL1XR1 PE=1 SV=1	TBL1XR1	-0.245766	55.6
P04083	Annexin A1 OS=Homo sapiens GN=ANXA1 PE=1 SV=2	ANXA1	-0.245731	38.7
Q13148	TAR DNA-binding protein 43 OS=Homo sapiens GN=TARDBP PE=1 SV=1	TARDBP	-0.245713	44.7
P67870	Casein kinase II subunit beta OS=Homo sapiens GN=CSNK2B PE=1 SV=1	CSNK2B	-0.2453	24.9
O60739	Eukaryotic translation initiation factor 1b OS=Homo sapiens GN=EIF1B PE=1 SV=2	EIF1B	-0.245155	12.8
Q96CN9	GRIP and coiled-coil domain-containing protein 1 OS=Homo sapiens GN=GCC1 PE=1 SV=1	GCC1	-0.245059	87.8
Q6UXV4	MICOS complex subunit MIC27 OS=Homo sapiens GN=APOOL PE=1 SV=1	APOOL	-0.244791	29.1
Q7Z2W9	39S ribosomal protein L21, mitochondrial OS=Homo sapiens GN=MRPL21 PE=1 SV=2	MRPL21	-0.244675	22.8
P28290	Sperm-specific antigen 2 OS=Homo sapiens GN=SSFA2 PE=1 SV=3	ITPRID2	-0.243938	138.3
Q9H6T3	RNA polymerase II-associated protein 3 OS=Homo sapiens GN=RPAP3 PE=1 SV=2	RPAP3	-0.243902	75.7
P84098	60S ribosomal protein L19 OS=Homo sapiens GN=RPL19 PE=1 SV=1	RPL19	-0.243591	23.5
O43768	Alpha-endosulfine OS=Homo sapiens GN=ENSA PE=1 SV=1	ENSA	-0.243452	13.4
P70288	Histone deacetylase 2 OS=Mus musculus GN=Hdac2 PE=1 SV=1	Hdac2	-0.243055	55.3
Q15287	RNA-binding protein with serine-rich domain 1 OS=Homo sapiens GN=RNPS1 PE=1 SV=1	RNPS1	-0.242946	34.2
P11142	Heat shock cognate 71 kDa protein OS=Homo sapiens GN=HSPA8 PE=1 SV=1	HSPA8	-0.242611	70.9
O95772	STARD3 N-terminal-like protein OS=Homo sapiens GN=STARD3NL PE=1 SV=1	STARD3NL	-0.242435	26.6
Q9Y6Y0	Influenza virus NS1A-binding protein OS=Homo sapiens GN=IVNS1ABP PE=1 SV=3	IVNS1ABP	-0.241989	71.7
Q96ST2	Protein IWS1 homolog OS=Homo sapiens GN=IWS1 PE=1 SV=2	IWS1	-0.241811	91.9
P62906	60S ribosomal protein L10a OS=Homo sapiens GN=RPL10A PE=1 SV=2	RPL10A	-0.241713	24.8
P10589	COUP transcription factor 1 OS=Homo sapiens GN=NR2F1 PE=1 SV=1	NR2F1	-0.241615	46.1
Q9NYL4	Peptidyl-prolyl cis-trans isomerase FKBP11 OS=Homo sapiens GN=FKBP11 PE=1 SV=1	FKBP11	-0.241528	22.2
Q92974	Rho guanine nucleotide exchange factor 2 OS=Homo sapiens GN=ARHGEF2 PE=1 SV=4	ARHGEF2	-0.240685	111.5
P20585	DNA mismatch repair protein Msh3 OS=Homo sapiens GN=MSH3 PE=1 SV=4	MSH3	-0.240631	127.3
Q9Y4I1	Unconventional myosin-Va OS=Homo sapiens GN=MYO5A PE=1 SV=2	MYO5A	-0.239983	215.3
Q6P2Q9	Pre-mRNA-processing-splicing factor 8 OS=Homo sapiens GN=PRPF8 PE=1 SV=2	PRPF8	-0.239978	273.4
O00273	DNA fragmentation factor subunit alpha OS=Homo sapiens GN=DFFA PE=1 SV=1	DFFA	-0.239238	36.5
P82650	28S ribosomal protein S22, mitochondrial OS=Homo sapiens GN=MRPS22 PE=1 SV=1	MRPS22	-0.239116	41.3
Q5RKV6	Exosome complex component MTR3 OS=Homo sapiens GN=EXOSC6 PE=1 SV=1	EXOSC6	-0.239088	28.2
Q92575	UBX domain-containing protein 4 OS=Homo sapiens GN=UBXN4 PE=1 SV=2	UBXN4	-0.238779	56.7
P40763	Signal transducer and activator of transcription 3 OS=Homo sapiens GN=STAT3 PE=1 SV=2	STAT3	-0.238777	88
P00403	Cytochrome c oxidase subunit 2 OS=Homo sapiens GN=MT-CO2 PE=1 SV=1	MT-CO2	-0.238531	25.5
Q5T200	Zinc finger CCCH domain-containing protein 13 OS=Homo sapiens GN=ZC3H13 PE=1 SV=1	ZC3H13	-0.238085	196.5
Q9NP77	RNA polymerase II subunit A C-terminal domain phosphatase SSU72 OS=Homo sapiens GN=SSU72 PE=1 SV=1	SSU72	-0.237924	22.6
P52756	RNA-binding protein 5 OS=Homo sapiens GN=RBM5 PE=1 SV=2	RBM5	-0.237156	92.1
O75152	Zinc finger CCCH domain-containing protein 11A OS=Homo sapiens GN=ZC3H11A PE=1 SV=3	ZC3H11A	-0.237019	89.1
O75396	Vesicle-trafficking protein SEC22b OS=Homo sapiens GN=SEC22B PE=1 SV=4	SEC22B	-0.236804	24.6
P00491	Purine nucleoside phosphorylase OS=Homo sapiens GN=PNP PE=1 SV=2	PNP	-0.236748	32.1
Q8NCW5	NAD(P)H-hydrate epimerase OS=Homo sapiens GN=NAXE PE=1 SV=2	NAXE	-0.236691	31.7
Q9UDY4	DnaJ homolog subfamily B member 4 OS=Homo sapiens GN=DNAJB4 PE=1 SV=1	DNAJB4	-0.236513	37.8
P0C870	JmjC domain-containing protein 7 OS=Homo sapiens GN=JMJD7 PE=1 SV=1	JMJD7	-0.236404	35.9
Q9H1C4	Protein unc-93 homolog B1 OS=Homo sapiens GN=UNC93B1 PE=1 SV=2	UNC93B1	-0.236058	66.6
P41236	Protein phosphatase inhibitor 2 OS=Homo sapiens GN=PPP1R2 PE=1 SV=2	PPP1R2	-0.235693	23
O95848	Uridine diphosphate glucose pyrophosphatase OS=Homo sapiens GN=NUDT14 PE=1 SV=2	NUDT14	-0.23558	24.1
P43246	DNA mismatch repair protein Msh2 OS=Homo sapiens GN=MSH2 PE=1 SV=1	MSH2	-0.235036	104.7
Q6Y288	Beta-1,3-glucosyltransferase OS=Homo sapiens GN=B3GLCT PE=1 SV=2	B3GLCT	-0.234861	56.5
Q96BP3	Peptidylprolyl isomerase domain and WD repeat-containing protein 1 OS=Homo sapiens GN=PPWD1 PE=1 SV=1	PPWD1	-0.234011	73.5
Q9H1K1	Iron-sulfur cluster assembly enzyme ISCU, mitochondrial OS=Homo sapiens GN=ISCU PE=1 SV=2	ISCU	-0.233783	18
Q16666	Gamma-interferon-inducible protein 16 OS=Homo sapiens GN=IFI16 PE=1 SV=3	IFI16	-0.233574	88.2
Q9NYU2	UDP-glucose:glycoprotein glucosyltransferase 1 OS=Homo sapiens GN=UGGT1 PE=1 SV=3	UGGT1	-0.23316	177.1
Q96DA6	Mitochondrial import inner membrane translocase subunit TIM14 OS=Homo sapiens GN=DNAJC19 PE=1 SV=3	DNAJC19	-0.232941	12.5
O95602	DNA-directed RNA polymerase I subunit RPA1 OS=Homo sapiens GN=POLR1A PE=1 SV=2	POLR1A	-0.232919	194.7
P19447	TFIIH basal transcription factor complex helicase XPB subunit OS=Homo sapiens GN=ERCC3 PE=1 SV=1	ERCC3	-0.232852	89.2
Q9C037	E3 ubiquitin-protein ligase TRIM4 OS=Homo sapiens GN=TRIM4 PE=1 SV=2	TRIM4	-0.232773	57.4
Q9H8H0	Nucleolar protein 11 OS=Homo sapiens GN=NOL11 PE=1 SV=1	NOL11	-0.232436	81.1
Q14315	Filamin-C OS=Homo sapiens GN=FLNC PE=1 SV=3	FLNC	-0.23243	290.8
Q14677	Clathrin interactor 1 OS=Homo sapiens GN=CLINT1 PE=1 SV=1	CLINT1	-0.232326	68.2
Q9NXF1	Testis-expressed protein 10 OS=Homo sapiens GN=TEX10 PE=1 SV=2	TEX10	-0.232214	105.6
O60216	Double-strand-break repair protein rad21 homolog OS=Homo sapiens GN=RAD21 PE=1 SV=2	RAD21	-0.232019	71.6
Q6P1N9	Putative deoxyribonuclease TATDN1 OS=Homo sapiens GN=TATDN1 PE=1 SV=2	TATDN1	-0.231637	33.6
Q969Q0	60S ribosomal protein L36a-like OS=Homo sapiens GN=RPL36AL PE=1 SV=3	RPL36AL	-0.231571	12.5
Q9P0N9	TBC1 domain family member 7 OS=Homo sapiens GN=TBC1D7 PE=1 SV=1	TBC1D7	-0.231311	34
Q9NW15	Anoctamin-10 OS=Homo sapiens GN=ANO10 PE=1 SV=2	ANO10	-0.231276	76.3
O95967	EGF-containing fibulin-like extracellular matrix protein 2 OS=Homo sapiens GN=EFEMP2 PE=1 SV=3	EFEMP2	-0.231042	49.4
P62081	40S ribosomal protein S7 OS=Homo sapiens GN=RPS7 PE=1 SV=1	RPS7	-0.23045	22.1
P39748	Flap endonuclease 1 OS=Homo sapiens GN=FEN1 PE=1 SV=1	FEN1	-0.230326	42.6
Q14847	LIM and SH3 domain protein 1 OS=Homo sapiens GN=LASP1 PE=1 SV=2	LASP1	-0.230005	29.7
P11047	Laminin subunit gamma-1 OS=Homo sapiens GN=LAMC1 PE=1 SV=3	LAMC1	-0.229857	177.5
Q9BPX6	Calcium uptake protein 1, mitochondrial OS=Homo sapiens GN=MICU1 PE=1 SV=1	MICU1	-0.22984	54.3
Q9BUH6	Protein PAXX OS=Homo sapiens GN=C9orf142 PE=1 SV=2	PAXX	-0.229571	21.6
P78357	Contactin-associated protein 1 OS=Homo sapiens GN=CNTNAP1 PE=1 SV=1	CNTNAP1	-0.229324	156.2
P82987	ADAMTS-like protein 3 OS=Homo sapiens GN=ADAMTSL3 PE=1 SV=4	ADAMTSL3	-0.229228	188.6
P10619	Lysosomal protective protein OS=Homo sapiens GN=CTSA PE=1 SV=2	CTSA	-0.228717	54.4
Q53GG5	PDZ and LIM domain protein 3 OS=Homo sapiens GN=PDLIM3 PE=1 SV=1	PDLIM3	-0.228333	39.2
Q969X6	U3 small nucleolar RNA-associated protein 4 homolog OS=Homo sapiens GN=UTP4 PE=1 SV=1	UTP4	-0.22757	76.8
Q8NEW0	Zinc transporter 7 OS=Homo sapiens GN=SLC30A7 PE=2 SV=1	SLC30A7	-0.227317	41.6
Q9Y3E0	Vesicle transport protein GOT1B OS=Homo sapiens GN=GOLT1B PE=1 SV=1	GOLT1B	-0.227178	15.4
Q9H910	Jupiter microtubule associated homolog 2 OS=Homo sapiens GN=JPT2 PE=1 SV=1	JPT2	-0.227159	20.1
Q12797	Aspartyl/asparaginyl beta-hydroxylase OS=Homo sapiens GN=ASPH PE=1 SV=3	ASPH	-0.226914	85.8
P49756	RNA-binding protein 25 OS=Homo sapiens GN=RBM25 PE=1 SV=3	RBM25	-0.226773	100.1
P52907	F-actin-capping protein subunit alpha-1 OS=Homo sapiens GN=CAPZA1 PE=1 SV=3	CAPZA1	-0.226496	32.9
P05155	Plasma protease C1 inhibitor OS=Homo sapiens GN=SERPING1 PE=1 SV=2	SERPING1	-0.225984	55.1
Q9P258	Protein RCC2 OS=Homo sapiens GN=RCC2 PE=1 SV=2	RCC2	-0.225923	56
Q96FV9	THO complex subunit 1 OS=Homo sapiens GN=THOC1 PE=1 SV=1	THOC1	-0.225706	75.6
P21964	Catechol O-methyltransferase OS=Homo sapiens GN=COMT PE=1 SV=2	COMT	-0.225686	30
Q9UHD9	Ubiquilin-2 OS=Homo sapiens GN=UBQLN2 PE=1 SV=2	UBQLN2	-0.225631	65.7
Q13813	Spectrin alpha chain, non-erythrocytic 1 OS=Homo sapiens GN=SPTAN1 PE=1 SV=3	SPTAN1	-0.225125	284.4
Q9Y6M7	Sodium bicarbonate cotransporter 3 OS=Homo sapiens GN=SLC4A7 PE=1 SV=2	SLC4A7	-0.225086	136
Q9H1B7	Interferon regulatory factor 2-binding protein-like OS=Homo sapiens GN=IRF2BPL PE=1 SV=1	IRF2BPL	-0.224622	82.6
P35222	Catenin beta-1 OS=Homo sapiens GN=CTNNB1 PE=1 SV=1	CTNNB1	-0.224614	85.4
Q13308	Inactive tyrosine-protein kinase 7 OS=Homo sapiens GN=PTK7 PE=1 SV=2	PTK7	-0.223746	118.3
Q9Y2H6	Fibronectin type-III domain-containing protein 3A OS=Homo sapiens GN=FNDC3A PE=1 SV=4	FNDC3A	-0.223651	131.8
Q9BWU0	Kanadaptin OS=Homo sapiens GN=SLC4A1AP PE=1 SV=1	SLC4A1AP	-0.223556	88.8
O75643	U5 small nuclear ribonucleoprotein 200 kDa helicase OS=Homo sapiens GN=SNRNP200 PE=1 SV=2	SNRNP200	-0.223153	244.4
P25787	Proteasome subunit alpha type-2 OS=Homo sapiens GN=PSMA2 PE=1 SV=2	PSMA2	-0.222473	25.9
Q8NBI6	Xyloside xylosyltransferase 1 OS=Homo sapiens GN=XXYLT1 PE=1 SV=1	XXYLT1	-0.222412	43.8
Q06323	Proteasome activator complex subunit 1 OS=Homo sapiens GN=PSME1 PE=1 SV=1	PSME1	-0.221972	28.7
Q3SY69	Mitochondrial 10-formyltetrahydrofolate dehydrogenase OS=Homo sapiens GN=ALDH1L2 PE=1 SV=2	ALDH1L2	-0.221665	101.7
Q6P9B9	Integrator complex subunit 5 OS=Homo sapiens GN=INTS5 PE=1 SV=1	INTS5	-0.221532	107.9
Q14563	Semaphorin-3A OS=Homo sapiens GN=SEMA3A PE=1 SV=1	SEMA3A	-0.221496	88.8
Q2TB10	Zinc finger protein 800 OS=Homo sapiens GN=ZNF800 PE=1 SV=1	ZNF800	-0.221127	75.2
O60318	Germinal-center associated nuclear protein OS=Homo sapiens GN=MCM3AP PE=1 SV=2	MCM3AP	-0.220637	218.3
Q8IV08	Phospholipase D3 OS=Homo sapiens GN=PLD3 PE=1 SV=1	PLD3	-0.220583	54.7
Q9NUG6	p53 and DNA damage-regulated protein 1 OS=Homo sapiens GN=PDRG1 PE=1 SV=2	PDRG1	-0.220162	15.5
Q13177	Serine/threonine-protein kinase PAK 2 OS=Homo sapiens GN=PAK2 PE=1 SV=3	PAK2	-0.220082	58
Q6UW02	Cytochrome P450 20A1 OS=Homo sapiens GN=CYP20A1 PE=1 SV=1	CYP20A1	-0.219613	52.4
P15502	Elastin OS=Homo sapiens GN=ELN PE=1 SV=3	ELN	-0.219419	68.4
P50336	Protoporphyrinogen oxidase OS=Homo sapiens GN=PPOX PE=1 SV=1	PPOX	-0.219008	50.7
Q9HA77	Probable cysteine--tRNA ligase, mitochondrial OS=Homo sapiens GN=CARS2 PE=1 SV=1	CARS2	-0.218994	62.2
Q4VC31	Coiled-coil domain-containing protein 58 OS=Homo sapiens GN=CCDC58 PE=1 SV=1	MIX23	-0.218757	16.6
P61927	60S ribosomal protein L37 OS=Homo sapiens GN=RPL37 PE=1 SV=2	RPL37	-0.218738	11.1
P53370	Nucleoside diphosphate-linked moiety X motif 6 OS=Homo sapiens GN=NUDT6 PE=1 SV=2	NUDT6	-0.218148	35.7
Q02127	Dihydroorotate dehydrogenase (quinone), mitochondrial OS=Homo sapiens GN=DHODH PE=1 SV=3	DHODH	-0.217362	42.8
Q9BS40	Latexin OS=Homo sapiens GN=LXN PE=1 SV=2	LXN	-0.217106	25.7
Q9NP66	High mobility group protein 20A OS=Homo sapiens GN=HMG20A PE=1 SV=1	HMG20A	-0.216342	40.1
Q9UNK0	Syntaxin-8 OS=Homo sapiens GN=STX8 PE=1 SV=2	STX8	-0.216117	26.9
Q9UJX3	Anaphase-promoting complex subunit 7 OS=Homo sapiens GN=ANAPC7 PE=1 SV=4	ANAPC7	-0.215908	66.8
O75380	NADH dehydrogenase [ubiquinone] iron-sulfur protein 6, mitochondrial OS=Homo sapiens GN=NDUFS6 PE=1 SV=1	NDUFS6	-0.215887	13.7
Q92878	DNA repair protein RAD50 OS=Homo sapiens GN=RAD50 PE=1 SV=1	RAD50	-0.215372	153.8
P04797	Glyceraldehyde-3-phosphate dehydrogenase OS=Rattus norvegicus GN=Gapdh PE=1 SV=3	Gapdh	-0.21532	35.8
P05455	Lupus La protein OS=Homo sapiens GN=SSB PE=1 SV=2	SSB	-0.215204	46.8
P36957	Dihydrolipoyllysine-residue succinyltransferase component of 2-oxoglutarate dehydrogenase complex, mitochondrial OS=Homo sapiens GN=DLST PE=1 SV=4	DLST	-0.215027	48.7
P82914	28S ribosomal protein S15, mitochondrial OS=Homo sapiens GN=MRPS15 PE=1 SV=1	MRPS15	-0.215005	29.8
Q5T160	Probable arginine--tRNA ligase, mitochondrial OS=Homo sapiens GN=RARS2 PE=1 SV=1	RARS2	-0.214987	65.5
P22392	Nucleoside diphosphate kinase B OS=Homo sapiens GN=NME2 PE=1 SV=1	NME2	-0.214942	17.3
O15230	Laminin subunit alpha-5 OS=Homo sapiens GN=LAMA5 PE=1 SV=8	LAMA5	-0.214263	399.5
Q9BST9	Rhotekin OS=Homo sapiens GN=RTKN PE=1 SV=2	RTKN	-0.213859	62.6
Q15154	Pericentriolar material 1 protein OS=Homo sapiens GN=PCM1 PE=1 SV=4	PCM1	-0.213825	228.4
Q16831	Uridine phosphorylase 1 OS=Homo sapiens GN=UPP1 PE=1 SV=1	UPP1	-0.213632	33.9
O75648	Mitochondrial tRNA-specific 2-thiouridylase 1 OS=Homo sapiens GN=TRMU PE=1 SV=2	TRMU	-0.21335	47.7
P25789	Proteasome subunit alpha type-4 OS=Homo sapiens GN=PSMA4 PE=1 SV=1	PSMA4	-0.213049	29.5
O94901	SUN domain-containing protein 1 OS=Homo sapiens GN=SUN1 PE=1 SV=3	SUN1	-0.212834	90
Q8NDH3	Probable aminopeptidase NPEPL1 OS=Homo sapiens GN=NPEPL1 PE=1 SV=3	NPEPL1	-0.21282	55.8
Q9BZJ0	Crooked neck-like protein 1 OS=Homo sapiens GN=CRNKL1 PE=1 SV=4	CRNKL1	-0.212332	100.4
O95714	E3 ubiquitin-protein ligase HERC2 OS=Homo sapiens GN=HERC2 PE=1 SV=2	HERC2	-0.212319	526.9
O15162	Phospholipid scramblase 1 OS=Homo sapiens GN=PLSCR1 PE=1 SV=1	PLSCR1	-0.212129	35
Q68CZ2	Tensin-3 OS=Homo sapiens GN=TNS3 PE=1 SV=2	TNS3	-0.211994	155.2
O60282	Kinesin heavy chain isoform 5C OS=Homo sapiens GN=KIF5C PE=1 SV=1	KIF5C	-0.211767	109.4
Q8TDQ7	Glucosamine-6-phosphate isomerase 2 OS=Homo sapiens GN=GNPDA2 PE=1 SV=1	GNPDA2	-0.211767	31.1
Q14197	Peptidyl-tRNA hydrolase ICT1, mitochondrial OS=Homo sapiens GN=MRPL58 PE=1 SV=1	MRPL58	-0.211417	23.6
P18084	Integrin beta-5 OS=Homo sapiens GN=ITGB5 PE=1 SV=1	ITGB5	-0.21114	88
Q8N3F8	MICAL-like protein 1 OS=Homo sapiens GN=MICALL1 PE=1 SV=2	MICALL1	-0.211059	93.4
Q96B26	Exosome complex component RRP43 OS=Homo sapiens GN=EXOSC8 PE=1 SV=1	EXOSC8	-0.211003	30
Q9BYD3	39S ribosomal protein L4, mitochondrial OS=Homo sapiens GN=MRPL4 PE=1 SV=1	MRPL4	-0.210945	34.9
Q9NZU0	Leucine-rich repeat transmembrane protein FLRT3 OS=Homo sapiens GN=FLRT3 PE=1 SV=1	FLRT3	-0.210864	73
Q9H0J9	Poly [ADP-ribose] polymerase 12 OS=Homo sapiens GN=PARP12 PE=1 SV=1	PARP12	-0.210802	79
Q9NXG6	Transmembrane prolyl 4-hydroxylase OS=Homo sapiens GN=P4HTM PE=1 SV=2	P4HTM	-0.210509	56.6
Q9Y6I3	Epsin-1 OS=Homo sapiens GN=EPN1 PE=1 SV=2	EPN1	-0.209848	60.3
Q9UNN5	FAS-associated factor 1 OS=Homo sapiens GN=FAF1 PE=1 SV=2	FAF1	-0.20869	73.9
Q86W42	THO complex subunit 6 homolog OS=Homo sapiens GN=THOC6 PE=1 SV=1	THOC6	-0.208505	37.5
Q14956	Transmembrane glycoprotein NMB OS=Homo sapiens GN=GPNMB PE=1 SV=2	GPNMB	-0.208098	63.9
Q08211	ATP-dependent RNA helicase A OS=Homo sapiens GN=DHX9 PE=1 SV=4	DHX9	-0.20683	140.9
P09601	Heme oxygenase 1 OS=Homo sapiens GN=HMOX1 PE=1 SV=1	HMOX1	-0.206656	32.8
Q8WUA4	General transcription factor 3C polypeptide 2 OS=Homo sapiens GN=GTF3C2 PE=1 SV=2	GTF3C2	-0.206547	100.6
P25786	Proteasome subunit alpha type-1 OS=Homo sapiens GN=PSMA1 PE=1 SV=1	PSMA1	-0.206469	29.5
Q8NFD5	AT-rich interactive domain-containing protein 1B OS=Homo sapiens GN=ARID1B PE=1 SV=2	ARID1B	-0.205874	236
Q8IYB5	Stromal membrane-associated protein 1 OS=Homo sapiens GN=SMAP1 PE=1 SV=2	SMAP1	-0.20569	50.4
Q9H6W3	Ribosomal oxygenase 1 OS=Homo sapiens GN=RIOX1 PE=1 SV=2	RIOX1	-0.204686	71
Q96AG3	Solute carrier family 25 member 46 OS=Homo sapiens GN=SLC25A46 PE=1 SV=1	SLC25A46	-0.204588	46.1
Q8N201	Integrator complex subunit 1 OS=Homo sapiens GN=INTS1 PE=1 SV=2	INTS1	-0.204121	244.1
Q9NUQ3	Gamma-taxilin OS=Homo sapiens GN=TXLNG PE=1 SV=2	TXLNG	-0.204083	60.5
Q9P015	39S ribosomal protein L15, mitochondrial OS=Homo sapiens GN=MRPL15 PE=1 SV=1	MRPL15	-0.203987	33.4
Q9H6Z4	Ran-binding protein 3 OS=Homo sapiens GN=RANBP3 PE=1 SV=1	RANBP3	-0.203764	60.2
Q6UWJ1	Transmembrane and coiled-coil domain-containing protein 3 OS=Homo sapiens GN=TMCO3 PE=1 SV=1	TMCO3	-0.203755	75.5
Q6P4E1	Protein CASC4 OS=Homo sapiens GN=CASC4 PE=1 SV=1	GOLM2	-0.203714	48.8
Q96C86	m7GpppX diphosphatase OS=Homo sapiens GN=DCPS PE=1 SV=2	DCPS	-0.203562	38.6
Q96AE4	Far upstream element-binding protein 1 OS=Homo sapiens GN=FUBP1 PE=1 SV=3	FUBP1	-0.202765	67.5
Q4LE39	AT-rich interactive domain-containing protein 4B OS=Homo sapiens GN=ARID4B PE=1 SV=2	ARID4B	-0.202058	147.7
O15455	Toll-like receptor 3 OS=Homo sapiens GN=TLR3 PE=1 SV=1	TLR3	-0.202049	103.8
Q96DI7	U5 small nuclear ribonucleoprotein 40 kDa protein OS=Homo sapiens GN=SNRNP40 PE=1 SV=1	SNRNP40	-0.202044	39.3
Q96D53	Atypical kinase COQ8B, mitochondrial OS=Homo sapiens GN=COQ8B PE=1 SV=2	COQ8B	-0.201993	60
Q9Y2R9	28S ribosomal protein S7, mitochondrial OS=Homo sapiens GN=MRPS7 PE=1 SV=2	MRPS7	-0.201829	28.1
Q9HBR0	Putative sodium-coupled neutral amino acid transporter 10 OS=Homo sapiens GN=SLC38A10 PE=1 SV=2	SLC38A10	-0.201743	119.7
Q8IYU8	Calcium uptake protein 2, mitochondrial OS=Homo sapiens GN=MICU2 PE=1 SV=2	MICU2	-0.200173	49.6
Q13287	N-myc-interactor OS=Homo sapiens GN=NMI PE=1 SV=2	NMI	-0.199991	35
Q9Y5L4	Mitochondrial import inner membrane translocase subunit Tim13 OS=Homo sapiens GN=TIMM13 PE=1 SV=1	TIMM13	-0.199904	10.5
P62942	Peptidyl-prolyl cis-trans isomerase FKBP1A OS=Homo sapiens GN=FKBP1A PE=1 SV=2	FKBP1A	-0.199568	11.9
Q9ULV4	Coronin-1C OS=Homo sapiens GN=CORO1C PE=1 SV=1	CORO1C	-0.199523	53.2
Q13136	Liprin-alpha-1 OS=Homo sapiens GN=PPFIA1 PE=1 SV=1	PPFIA1	-0.199476	135.7
P62253	Ubiquitin-conjugating enzyme E2 G1 OS=Homo sapiens GN=UBE2G1 PE=1 SV=3	UBE2G1	-0.199203	19.5
Q99615	DnaJ homolog subfamily C member 7 OS=Homo sapiens GN=DNAJC7 PE=1 SV=2	DNAJC7	-0.199161	56.4
Q9Y2Q5	Ragulator complex protein LAMTOR2 OS=Homo sapiens GN=LAMTOR2 PE=1 SV=1	LAMTOR2	-0.199027	13.5
Q5VT66	Mitochondrial amidoxime-reducing component 1 OS=Homo sapiens GN=MARC1 PE=1 SV=1	MTARC1	-0.198804	37.5
P40937	Replication factor C subunit 5 OS=Homo sapiens GN=RFC5 PE=1 SV=1	RFC5	-0.198497	38.5
Q8N5I4	Dehydrogenase/reductase SDR family member on chromosome X OS=Homo sapiens GN=DHRSX PE=1 SV=2	DHRSX	-0.198374	36.4
P78356	Phosphatidylinositol 5-phosphate 4-kinase type-2 beta OS=Homo sapiens GN=PIP4K2B PE=1 SV=1	PIP4K2B	-0.198155	47.3
Q14692	Ribosome biogenesis protein BMS1 homolog OS=Homo sapiens GN=BMS1 PE=1 SV=1	BMS1	-0.197734	145.7
P28370	Probable global transcription activator SNF2L1 OS=Homo sapiens GN=SMARCA1 PE=1 SV=2	SMARCA1	-0.197444	122.5
O43583	Density-regulated protein OS=Homo sapiens GN=DENR PE=1 SV=2	DENR	-0.196851	22.1
Q9Y676	28S ribosomal protein S18b, mitochondrial OS=Homo sapiens GN=MRPS18B PE=1 SV=1	MRPS18B	-0.196376	29.4
P31948	Stress-induced-phosphoprotein 1 OS=Homo sapiens GN=STIP1 PE=1 SV=1	STIP1	-0.196284	62.6
Q3ZAQ7	Vacuolar ATPase assembly integral membrane protein VMA21 OS=Homo sapiens GN=VMA21 PE=1 SV=1	VMA21	-0.196036	11.3
Q969Y2	tRNA modification GTPase GTPBP3, mitochondrial OS=Homo sapiens GN=GTPBP3 PE=1 SV=2	GTPBP3	-0.19552	52
A6NHR9	Structural maintenance of chromosomes flexible hinge domain-containing protein 1 OS=Homo sapiens GN=SMCHD1 PE=1 SV=2	SMCHD1	-0.195378	226.2
O14497	AT-rich interactive domain-containing protein 1A OS=Homo sapiens GN=ARID1A PE=1 SV=3	ARID1A	-0.195364	241.9
Q9HBH5	Retinol dehydrogenase 14 OS=Homo sapiens GN=RDH14 PE=1 SV=1	RDH14	-0.194666	36.8
P28066	Proteasome subunit alpha type-5 OS=Homo sapiens GN=PSMA5 PE=1 SV=3	PSMA5	-0.194186	26.4
Q8IVL6	Prolyl 3-hydroxylase 3 OS=Homo sapiens GN=P3H3 PE=1 SV=1	P3H3	-0.19393	81.8
Q6Y1H2	Very-long-chain (3R)-3-hydroxyacyl-CoA dehydratase 2 OS=Homo sapiens GN=HACD2 PE=1 SV=1	HACD2	-0.193074	28.4
O15127	Secretory carrier-associated membrane protein 2 OS=Homo sapiens GN=SCAMP2 PE=1 SV=2	SCAMP2	-0.192798	36.6
Q9NWU5	39S ribosomal protein L22, mitochondrial OS=Homo sapiens GN=MRPL22 PE=1 SV=1	MRPL22	-0.192793	23.6
Q9NRY6	Phospholipid scramblase 3 OS=Homo sapiens GN=PLSCR3 PE=1 SV=2	PLSCR3	-0.192745	31.6
Q9ULF5	Zinc transporter ZIP10 OS=Homo sapiens GN=SLC39A10 PE=1 SV=2	SLC39A10	-0.192589	94.1
O14828	Secretory carrier-associated membrane protein 3 OS=Homo sapiens GN=SCAMP3 PE=1 SV=3	SCAMP3	-0.192392	38.3
Q9UH62	Armadillo repeat-containing X-linked protein 3 OS=Homo sapiens GN=ARMCX3 PE=1 SV=1	ARMCX3	-0.192278	42.5
Q9UMX0	Ubiquilin-1 OS=Homo sapiens GN=UBQLN1 PE=1 SV=2	UBQLN1	-0.191857	62.5
Q9H1I8	Activating signal cointegrator 1 complex subunit 2 OS=Homo sapiens GN=ASCC2 PE=1 SV=3	ASCC2	-0.191699	86.3
Q9UI32	Glutaminase liver isoform, mitochondrial OS=Homo sapiens GN=GLS2 PE=1 SV=2	GLS2	-0.191621	66.3
Q9NY33	Dipeptidyl peptidase 3 OS=Homo sapiens GN=DPP3 PE=1 SV=2	DPP3	-0.191475	82.5
P15289	Arylsulfatase A OS=Homo sapiens GN=ARSA PE=1 SV=3	ARSA	-0.191291	53.6
Q06546	GA-binding protein alpha chain OS=Homo sapiens GN=GABPA PE=1 SV=1	GABPA	-0.190938	51.3
Q9H0A0	RNA cytidine acetyltransferase OS=Homo sapiens GN=NAT10 PE=1 SV=2	NAT10	-0.190788	115.7
Q99959	Plakophilin-2 OS=Homo sapiens GN=PKP2 PE=1 SV=2	PKP2	-0.190079	97.4
P31689	DnaJ homolog subfamily A member 1 OS=Homo sapiens GN=DNAJA1 PE=1 SV=2	DNAJA1	-0.189921	44.8
P43235	Cathepsin K OS=Homo sapiens GN=CTSK PE=1 SV=1	CTSK	-0.189151	36.9
Q9P2W9	Syntaxin-18 OS=Homo sapiens GN=STX18 PE=1 SV=1	STX18	-0.189082	38.7
Q8TDN6	Ribosome biogenesis protein BRX1 homolog OS=Homo sapiens GN=BRIX1 PE=1 SV=2	BRIX1	-0.188737	41.4
O43396	Thioredoxin-like protein 1 OS=Homo sapiens GN=TXNL1 PE=1 SV=3	TXNL1	-0.187897	32.2
P11387	DNA topoisomerase 1 OS=Homo sapiens GN=TOP1 PE=1 SV=2	TOP1	-0.187422	90.7
P63218	Guanine nucleotide-binding protein G(I)/G(S)/G(O) subunit gamma-5 OS=Homo sapiens GN=GNG5 PE=1 SV=3	GNG5	-0.186662	7.3
O94855	Protein transport protein Sec24D OS=Homo sapiens GN=SEC24D PE=1 SV=2	SEC24D	-0.186257	112.9
Q8WV41	Sorting nexin-33 OS=Homo sapiens GN=SNX33 PE=1 SV=1	SNX33	-0.186234	65.2
Q13427	Peptidyl-prolyl cis-trans isomerase G OS=Homo sapiens GN=PPIG PE=1 SV=2	PPIG	-0.186072	88.6
Q86VS8	Protein Hook homolog 3 OS=Homo sapiens GN=HOOK3 PE=1 SV=2	HOOK3	-0.185657	83.1
P48637	Glutathione synthetase OS=Homo sapiens GN=GSS PE=1 SV=1	GSS	-0.185415	52.4
Q9UMX3	Bcl-2-related ovarian killer protein OS=Homo sapiens GN=BOK PE=1 SV=1	BOK	-0.185253	23.3
Q16850	Lanosterol 14-alpha demethylase OS=Homo sapiens GN=CYP51A1 PE=1 SV=3	CYP51A1	-0.185245	56.8
Q96RT1	Erbin OS=Homo sapiens GN=ERBIN PE=1 SV=2	ERBIN	-0.184975	158.2
O95760	Interleukin-33 OS=Homo sapiens GN=IL33 PE=1 SV=1	IL33	-0.184826	30.7
O14929	Histone acetyltransferase type B catalytic subunit OS=Homo sapiens GN=HAT1 PE=1 SV=1	HAT1	-0.1848	49.5
Q7Z3B4	Nucleoporin p54 OS=Homo sapiens GN=NUP54 PE=1 SV=2	NUP54	-0.184724	55.4
P11441	Ubiquitin-like protein 4A OS=Homo sapiens GN=UBL4A PE=1 SV=1	UBL4A	-0.184722	17.8
P15531	Nucleoside diphosphate kinase A OS=Homo sapiens GN=NME1 PE=1 SV=1	NME1	-0.184409	17.1
O94826	Mitochondrial import receptor subunit TOM70 OS=Homo sapiens GN=TOMM70 PE=1 SV=1	TOMM70	-0.184225	67.4
Q92665	28S ribosomal protein S31, mitochondrial OS=Homo sapiens GN=MRPS31 PE=1 SV=3	MRPS31	-0.18374	45.3
Q8NFH3	Nucleoporin Nup43 OS=Homo sapiens GN=NUP43 PE=1 SV=1	NUP43	-0.183641	42.1
O76024	Wolframin OS=Homo sapiens GN=WFS1 PE=1 SV=2	WFS1	-0.183466	100.2
Q96J84	Kin of IRRE-like protein 1 OS=Homo sapiens GN=KIRREL PE=1 SV=2	KIRREL1	-0.183096	83.5
Q6PI47	BTB/POZ domain-containing protein KCTD18 OS=Homo sapiens GN=KCTD18 PE=2 SV=2	KCTD18	-0.182805	46.7
Q5TAQ9	DDB1- and CUL4-associated factor 8 OS=Homo sapiens GN=DCAF8 PE=1 SV=1	DCAF8	-0.182701	66.8
Q96F25	UDP-N-acetylglucosamine transferase subunit ALG14 homolog OS=Homo sapiens GN=ALG14 PE=1 SV=1	ALG14	-0.182258	24.1
Q13310	Polyadenylate-binding protein 4 OS=Homo sapiens GN=PABPC4 PE=1 SV=1	PABPC4	-0.182153	70.7
Q10570	Cleavage and polyadenylation specificity factor subunit 1 OS=Homo sapiens GN=CPSF1 PE=1 SV=2	CPSF1	-0.182087	160.8
P51810	G-protein coupled receptor 143 OS=Homo sapiens GN=GPR143 PE=1 SV=2	GPR143	-0.18204	43.8
Q9UHX1	Poly(U)-binding-splicing factor PUF60 OS=Homo sapiens GN=PUF60 PE=1 SV=1	PUF60	-0.181929	59.8
P15954	Cytochrome c oxidase subunit 7C, mitochondrial OS=Homo sapiens GN=COX7C PE=1 SV=1	COX7C	-0.181877	7.2
Q75QN2	Integrator complex subunit 8 OS=Homo sapiens GN=INTS8 PE=1 SV=1	INTS8	-0.181831	113
Q8IXQ6	Poly [ADP-ribose] polymerase 9 OS=Homo sapiens GN=PARP9 PE=1 SV=2	PARP9	-0.181677	96.3
Q15293	Reticulocalbin-1 OS=Homo sapiens GN=RCN1 PE=1 SV=1	RCN1	-0.181413	38.9
A1L390	Pleckstrin homology domain-containing family G member 3 OS=Homo sapiens GN=PLEKHG3 PE=1 SV=1	PLEKHG3	-0.181325	134.3
Q9GZP4	PITH domain-containing protein 1 OS=Homo sapiens GN=PITHD1 PE=1 SV=1	PITHD1	-0.181206	24.2
Q9BRQ8	Apoptosis-inducing factor 2 OS=Homo sapiens GN=AIFM2 PE=1 SV=1	AIFM2	-0.180931	40.5
Q9UKN8	General transcription factor 3C polypeptide 4 OS=Homo sapiens GN=GTF3C4 PE=1 SV=2	GTF3C4	-0.180654	91.9
O14818	Proteasome subunit alpha type-7 OS=Homo sapiens GN=PSMA7 PE=1 SV=1	PSMA7	-0.180647	27.9
P55145	Mesencephalic astrocyte-derived neurotrophic factor OS=Homo sapiens GN=MANF PE=1 SV=3	MANF	-0.180249	20.7
Q92797	Symplekin OS=Homo sapiens GN=SYMPK PE=1 SV=2	SYMPK	-0.180228	141.1
Q8TDZ2	[F-actin]-methionine sulfoxide oxidase MICAL1 OS=Homo sapiens GN=MICAL1 PE=1 SV=2	MICAL1	-0.180131	117.8
Q9BWM7	Sideroflexin-3 OS=Homo sapiens GN=SFXN3 PE=1 SV=3	SFXN3	-0.180074	35.5
Q86YH6	Decaprenyl-diphosphate synthase subunit 2 OS=Homo sapiens GN=PDSS2 PE=1 SV=2	PDSS2	-0.179984	44.1
O00186	Syntaxin-binding protein 3 OS=Homo sapiens GN=STXBP3 PE=1 SV=2	STXBP3	-0.179641	67.7
O60341	Lysine-specific histone demethylase 1A OS=Homo sapiens GN=KDM1A PE=1 SV=2	KDM1A	-0.179635	92.8
Q9UKM7	Endoplasmic reticulum mannosyl-oligosaccharide 1,2-alpha-mannosidase OS=Homo sapiens GN=MAN1B1 PE=1 SV=2	MAN1B1	-0.179156	79.5
Q96S55	ATPase WRNIP1 OS=Homo sapiens GN=WRNIP1 PE=1 SV=2	WRNIP1	-0.17876	72.1
Q12981	Vesicle transport protein SEC20 OS=Homo sapiens GN=BNIP1 PE=1 SV=3	BNIP1	-0.178585	26.1
Q7Z460	CLIP-associating protein 1 OS=Homo sapiens GN=CLASP1 PE=1 SV=1	CLASP1	-0.178329	169.3
Q9NZ43	Vesicle transport protein USE1 OS=Homo sapiens GN=USE1 PE=1 SV=2	USE1	-0.178231	29.4
P80303	Nucleobindin-2 OS=Homo sapiens GN=NUCB2 PE=1 SV=2	NUCB2	-0.177953	50.2
O00423	Echinoderm microtubule-associated protein-like 1 OS=Homo sapiens GN=EML1 PE=1 SV=3	EML1	-0.177631	89.8
Q15643	Thyroid receptor-interacting protein 11 OS=Homo sapiens GN=TRIP11 PE=1 SV=3	TRIP11	-0.17727	227.4
O75534	Cold shock domain-containing protein E1 OS=Homo sapiens GN=CSDE1 PE=1 SV=2	CSDE1	-0.17711	88.8
P49137	MAP kinase-activated protein kinase 2 OS=Homo sapiens GN=MAPKAPK2 PE=1 SV=1	MAPKAPK2	-0.176846	45.5
P51948	CDK-activating kinase assembly factor MAT1 OS=Homo sapiens GN=MNAT1 PE=1 SV=1	MNAT1	-0.176813	35.8
Q8N6H7	ADP-ribosylation factor GTPase-activating protein 2 OS=Homo sapiens GN=ARFGAP2 PE=1 SV=1	ARFGAP2	-0.176743	56.7
P19021	Peptidyl-glycine alpha-amidating monooxygenase OS=Homo sapiens GN=PAM PE=1 SV=2	PAM	-0.176192	108.3
P78347	General transcription factor II-I OS=Homo sapiens GN=GTF2I PE=1 SV=2	GTF2I	-0.176078	112.3
P16455	Methylated-DNA--protein-cysteine methyltransferase OS=Homo sapiens GN=MGMT PE=1 SV=1	MGMT	-0.176036	21.6
Q8IVL5	Prolyl 3-hydroxylase 2 OS=Homo sapiens GN=P3H2 PE=1 SV=1	P3H2	-0.17512	80.9
O14964	Hepatocyte growth factor-regulated tyrosine kinase substrate OS=Homo sapiens GN=HGS PE=1 SV=1	HGS	-0.175056	86.1
Q13232	Nucleoside diphosphate kinase 3 OS=Homo sapiens GN=NME3 PE=1 SV=2	NME3	-0.175001	19
Q8TER5	Rho guanine nucleotide exchange factor 40 OS=Homo sapiens GN=ARHGEF40 PE=1 SV=3	ARHGEF40	-0.174737	164.6
Q01082	Spectrin beta chain, non-erythrocytic 1 OS=Homo sapiens GN=SPTBN1 PE=1 SV=2	SPTBN1	-0.174493	274.4
Q9UQ90	Paraplegin OS=Homo sapiens GN=SPG7 PE=1 SV=2	SPG7	-0.173665	88.2
Q05048	Cleavage stimulation factor subunit 1 OS=Homo sapiens GN=CSTF1 PE=1 SV=1	CSTF1	-0.173316	48.3
Q9H2I8	Leucine-rich melanocyte differentiation-associated protein OS=Homo sapiens GN=LRMDA PE=1 SV=1	LRMDA	-0.173272	22.6
Q86UT6	NLR family member X1 OS=Homo sapiens GN=NLRX1 PE=1 SV=1	NLRX1	-0.172983	107.5
Q7L9L4	MOB kinase activator 1B OS=Homo sapiens GN=MOB1B PE=1 SV=3	MOB1B	-0.172432	25.1
Q8N5N7	39S ribosomal protein L50, mitochondrial OS=Homo sapiens GN=MRPL50 PE=1 SV=2	MRPL50	-0.172342	18.3
P82663	28S ribosomal protein S25, mitochondrial OS=Homo sapiens GN=MRPS25 PE=1 SV=1	MRPS25	-0.17191	20.1
O43827	Angiopoietin-related protein 7 OS=Homo sapiens GN=ANGPTL7 PE=1 SV=1	ANGPTL7	-0.171401	40
Q15020	Squamous cell carcinoma antigen recognized by T-cells 3 OS=Homo sapiens GN=SART3 PE=1 SV=1	SART3	-0.171273	109.9
Q9BQS8	FYVE and coiled-coil domain-containing protein 1 OS=Homo sapiens GN=FYCO1 PE=1 SV=3	FYCO1	-0.170903	166.9
O60476	Mannosyl-oligosaccharide 1,2-alpha-mannosidase IB OS=Homo sapiens GN=MAN1A2 PE=1 SV=1	MAN1A2	-0.170326	73
Q9BYC9	39S ribosomal protein L20, mitochondrial OS=Homo sapiens GN=MRPL20 PE=1 SV=1	MRPL20	-0.17011	17.4
Q8WW12	PEST proteolytic signal-containing nuclear protein OS=Homo sapiens GN=PCNP PE=1 SV=2	PCNP	-0.170067	18.9
P30740	Leukocyte elastase inhibitor OS=Homo sapiens GN=SERPINB1 PE=1 SV=1	SERPINB1	-0.169897	42.7
Q96S97	Myeloid-associated differentiation marker OS=Homo sapiens GN=MYADM PE=1 SV=2	MYADM	-0.169774	35.3
P53701	Cytochrome c-type heme lyase OS=Homo sapiens GN=HCCS PE=1 SV=1	HCCS	-0.169667	30.6
P09110	3-ketoacyl-CoA thiolase, peroxisomal OS=Homo sapiens GN=ACAA1 PE=1 SV=2	ACAA1	-0.169286	44.3
Q9C0B5	Palmitoyltransferase ZDHHC5 OS=Homo sapiens GN=ZDHHC5 PE=1 SV=2	ZDHHC5	-0.169097	77.5
P62258	14-3-3 protein epsilon OS=Homo sapiens GN=YWHAE PE=1 SV=1	YWHAE	-0.168795	29.2
Q8NF50	Dedicator of cytokinesis protein 8 OS=Homo sapiens GN=DOCK8 PE=1 SV=3	DOCK8	-0.168734	238.4
O15212	Prefoldin subunit 6 OS=Homo sapiens GN=PFDN6 PE=1 SV=1	PFDN6	-0.168474	14.6
Q8WUB8	PHD finger protein 10 OS=Homo sapiens GN=PHF10 PE=1 SV=3	PHF10	-0.168225	56
Q92499	ATP-dependent RNA helicase DDX1 OS=Homo sapiens GN=DDX1 PE=1 SV=2	DDX1	-0.168102	82.4
Q53GS7	Nucleoporin GLE1 OS=Homo sapiens GN=GLE1 PE=1 SV=2	GLE1	-0.1678	79.8
O14683	Tumor protein p53-inducible protein 11 OS=Homo sapiens GN=TP53I11 PE=1 SV=2	TP53I11	-0.167667	21
Q96DH6	RNA-binding protein Musashi homolog 2 OS=Homo sapiens GN=MSI2 PE=1 SV=1	MSI2	-0.167446	35.2
P12004	Proliferating cell nuclear antigen OS=Homo sapiens GN=PCNA PE=1 SV=1	PCNA	-0.167372	28.8
Q8ND76	Cyclin-Y OS=Homo sapiens GN=CCNY PE=1 SV=2	CCNY	-0.167353	39.3
P26196	Probable ATP-dependent RNA helicase DDX6 OS=Homo sapiens GN=DDX6 PE=1 SV=2	DDX6	-0.167017	54.4
Q9NQX4	Unconventional myosin-Vc OS=Homo sapiens GN=MYO5C PE=1 SV=2	MYO5C	-0.166776	202.7
Q5SSJ5	Heterochromatin protein 1-binding protein 3 OS=Homo sapiens GN=HP1BP3 PE=1 SV=1	HP1BP3	-0.166683	61.2
P10586	Receptor-type tyrosine-protein phosphatase F OS=Homo sapiens GN=PTPRF PE=1 SV=2	PTPRF	-0.166553	212.7
Q9Y4W6	AFG3-like protein 2 OS=Homo sapiens GN=AFG3L2 PE=1 SV=2	AFG3L2	-0.166111	88.5
Q9Y2Z9	Ubiquinone biosynthesis monooxygenase COQ6, mitochondrial OS=Homo sapiens GN=COQ6 PE=1 SV=2	COQ6	-0.166109	50.8
O95721	Synaptosomal-associated protein 29 OS=Homo sapiens GN=SNAP29 PE=1 SV=1	SNAP29	-0.166012	29
P51970	NADH dehydrogenase [ubiquinone] 1 alpha subcomplex subunit 8 OS=Homo sapiens GN=NDUFA8 PE=1 SV=3	NDUFA8	-0.165782	20.1
Q6P4A8	Phospholipase B-like 1 OS=Homo sapiens GN=PLBD1 PE=1 SV=2	PLBD1	-0.16571	63.2
Q96HW7	Integrator complex subunit 4 OS=Homo sapiens GN=INTS4 PE=1 SV=2	INTS4	-0.165706	108.1
O75592	E3 ubiquitin-protein ligase MYCBP2 OS=Homo sapiens GN=MYCBP2 PE=1 SV=3	MYCBP2	-0.16565	509.8
O00629	Importin subunit alpha-3 OS=Homo sapiens GN=KPNA4 PE=1 SV=1	KPNA4	-0.165536	57.9
P50995	Annexin A11 OS=Homo sapiens GN=ANXA11 PE=1 SV=1	ANXA11	-0.165533	54.4
Q9H3P7	Golgi resident protein GCP60 OS=Homo sapiens GN=ACBD3 PE=1 SV=4	ACBD3	-0.165307	60.6
Q9H6Y7	E3 ubiquitin-protein ligase RNF167 OS=Homo sapiens GN=RNF167 PE=1 SV=1	RNF167	-0.164478	38.3
Q6UXI9	Nephronectin OS=Homo sapiens GN=NPNT PE=2 SV=3	NPNT	-0.164376	61.9
Q8IWX8	Calcium homeostasis endoplasmic reticulum protein OS=Homo sapiens GN=CHERP PE=1 SV=3	CHERP	-0.164281	103.6
P09913	Interferon-induced protein with tetratricopeptide repeats 2 OS=Homo sapiens GN=IFIT2 PE=1 SV=1	IFIT2	-0.164263	54.6
O00534	von Willebrand factor A domain-containing protein 5A OS=Homo sapiens GN=VWA5A PE=2 SV=2	VWA5A	-0.164183	86.4
Q8NAV1	Pre-mRNA-splicing factor 38A OS=Homo sapiens GN=PRPF38A PE=1 SV=1	PRPF38A	-0.164101	37.5
P55265	Double-stranded RNA-specific adenosine deaminase OS=Homo sapiens GN=ADAR PE=1 SV=4	ADAR	-0.163888	136
Q9ULT8	E3 ubiquitin-protein ligase HECTD1 OS=Homo sapiens GN=HECTD1 PE=1 SV=3	HECTD1	-0.163713	289.2
Q9H3H3	UPF0696 protein C11orf68 OS=Homo sapiens GN=C11orf68 PE=1 SV=2	C11orf68	-0.163658	27.3
Q9BXI6	TBC1 domain family member 10A OS=Homo sapiens GN=TBC1D10A PE=1 SV=1	TBC1D10A	-0.163216	57.1
Q96QR8	Transcriptional activator protein Pur-beta OS=Homo sapiens GN=PURB PE=1 SV=3	PURB	-0.163094	33.2
Q9HC07	Transmembrane protein 165 OS=Homo sapiens GN=TMEM165 PE=1 SV=1	TMEM165	-0.163091	34.9
Q02040	A-kinase anchor protein 17A OS=Homo sapiens GN=AKAP17A PE=1 SV=2	AKAP17A	-0.163038	80.7
O15031	Plexin-B2 OS=Homo sapiens GN=PLXNB2 PE=1 SV=3	PLXNB2	-0.162777	205
P43487	Ran-specific GTPase-activating protein OS=Homo sapiens GN=RANBP1 PE=1 SV=1	RANBP1	-0.162631	23.3
Q99571	P2X purinoceptor 4 OS=Homo sapiens GN=P2RX4 PE=1 SV=2	P2RX4	-0.162446	43.3
P16035	Metalloproteinase inhibitor 2 OS=Homo sapiens GN=TIMP2 PE=1 SV=2	TIMP2	-0.162336	24.4
Q8TEW0	Partitioning defective 3 homolog OS=Homo sapiens GN=PARD3 PE=1 SV=2	PARD3	-0.161998	151.3
Q6ZT07	TBC1 domain family member 9 OS=Homo sapiens GN=TBC1D9 PE=2 SV=2	TBC1D9	-0.16186	143.1
Q16531	DNA damage-binding protein 1 OS=Homo sapiens GN=DDB1 PE=1 SV=1	DDB1	-0.161736	126.9
P78318	Immunoglobulin-binding protein 1 OS=Homo sapiens GN=IGBP1 PE=1 SV=1	IGBP1	-0.161595	39.2
Q15208	Serine/threonine-protein kinase 38 OS=Homo sapiens GN=STK38 PE=1 SV=1	STK38	-0.161569	54.2
P51398	28S ribosomal protein S29, mitochondrial OS=Homo sapiens GN=DAP3 PE=1 SV=1	DAP3	-0.161096	45.5
Q5HYK3	2-methoxy-6-polyprenyl-1,4-benzoquinol methylase, mitochondrial OS=Homo sapiens GN=COQ5 PE=1 SV=2	COQ5	-0.161047	37.1
Q9UBC2	Epidermal growth factor receptor substrate 15-like 1 OS=Homo sapiens GN=EPS15L1 PE=1 SV=1	EPS15L1	-0.160489	94.2
P78406	mRNA export factor OS=Homo sapiens GN=RAE1 PE=1 SV=1	RAE1	-0.160333	40.9
Q9Y4R8	Telomere length regulation protein TEL2 homolog OS=Homo sapiens GN=TELO2 PE=1 SV=2	TELO2	-0.159952	91.7
Q16822	Phosphoenolpyruvate carboxykinase [GTP], mitochondrial OS=Homo sapiens GN=PCK2 PE=1 SV=3	PCK2	-0.159875	70.7
P35658	Nuclear pore complex protein Nup214 OS=Homo sapiens GN=NUP214 PE=1 SV=2	NUP214	-0.159759	213.5
P46060	Ran GTPase-activating protein 1 OS=Homo sapiens GN=RANGAP1 PE=1 SV=1	RANGAP1	-0.159704	63.5
P55209	Nucleosome assembly protein 1-like 1 OS=Homo sapiens GN=NAP1L1 PE=1 SV=1	NAP1L1	-0.159105	45.3
Q9Y6X8	Zinc fingers and homeoboxes protein 2 OS=Homo sapiens GN=ZHX2 PE=1 SV=1	ZHX2	-0.159079	92.3
Q96J01	THO complex subunit 3 OS=Homo sapiens GN=THOC3 PE=1 SV=1	THOC3	-0.159043	38.7
Q02809	Procollagen-lysine,2-oxoglutarate 5-dioxygenase 1 OS=Homo sapiens GN=PLOD1 PE=1 SV=2	PLOD1	-0.158814	83.5
Q96PC5	Melanoma inhibitory activity protein 2 OS=Homo sapiens GN=MIA2 PE=1 SV=4	MIA2	-0.158632	159.7
O15173	Membrane-associated progesterone receptor component 2 OS=Homo sapiens GN=PGRMC2 PE=1 SV=1	PGRMC2	-0.158266	23.8
P25788	Proteasome subunit alpha type-3 OS=Homo sapiens GN=PSMA3 PE=1 SV=2	PSMA3	-0.158215	28.4
P52701	DNA mismatch repair protein Msh6 OS=Homo sapiens GN=MSH6 PE=1 SV=2	MSH6	-0.157606	152.7
Q8N573	Oxidation resistance protein 1 OS=Homo sapiens GN=OXR1 PE=1 SV=2	OXR1	-0.156978	97.9
Q9Y4W2	Ribosomal biogenesis protein LAS1L OS=Homo sapiens GN=LAS1L PE=1 SV=2	LAS1L	-0.156974	83
Q9HCU5	Prolactin regulatory element-binding protein OS=Homo sapiens GN=PREB PE=1 SV=2	PREB	-0.156896	45.4
Q92520	Protein FAM3C OS=Homo sapiens GN=FAM3C PE=1 SV=1	FAM3C	-0.156617	24.7
Q5ZPR3	CD276 antigen OS=Homo sapiens GN=CD276 PE=1 SV=1	CD276	-0.156604	57.2
Q9UBE0	SUMO-activating enzyme subunit 1 OS=Homo sapiens GN=SAE1 PE=1 SV=1	SAE1	-0.156408	38.4
Q9BSR8	Protein YIPF4 OS=Homo sapiens GN=YIPF4 PE=1 SV=1	YIPF4	-0.155681	27.1
Q8NCC3	Group XV phospholipase A2 OS=Homo sapiens GN=PLA2G15 PE=1 SV=2	PLA2G15	-0.155412	46.6
O95453	Poly(A)-specific ribonuclease PARN OS=Homo sapiens GN=PARN PE=1 SV=1	PARN	-0.15532	73.4
O75367	Core histone macro-H2A.1 OS=Homo sapiens GN=H2AFY PE=1 SV=4	MACROH2A1	-0.155193	39.6
P05556	Integrin beta-1 OS=Homo sapiens GN=ITGB1 PE=1 SV=2	ITGB1	-0.154957	88.4
P49004	DNA polymerase delta subunit 2 OS=Bos taurus GN=POLD2 PE=1 SV=2	POLD2	-0.154572	51
Q15691	Microtubule-associated protein RP/EB family member 1 OS=Homo sapiens GN=MAPRE1 PE=1 SV=3	MAPRE1	-0.154324	30
Q15233	Non-POU domain-containing octamer-binding protein OS=Homo sapiens GN=NONO PE=1 SV=4	NONO	-0.15427	54.2
Q99996	A-kinase anchor protein 9 OS=Homo sapiens GN=AKAP9 PE=1 SV=3	AKAP9	-0.154086	453.4
O15511	Actin-related protein 2/3 complex subunit 5 OS=Homo sapiens GN=ARPC5 PE=1 SV=3	ARPC5	-0.154008	16.3
O15269	Serine palmitoyltransferase 1 OS=Homo sapiens GN=SPTLC1 PE=1 SV=1	SPTLC1	-0.153554	52.7
Q8IWU6	Extracellular sulfatase Sulf-1 OS=Homo sapiens GN=SULF1 PE=1 SV=1	SULF1	-0.153446	101
Q29RF7	Sister chromatid cohesion protein PDS5 homolog A OS=Homo sapiens GN=PDS5A PE=1 SV=1	PDS5A	-0.153432	150.7
O75844	CAAX prenyl protease 1 homolog OS=Homo sapiens GN=ZMPSTE24 PE=1 SV=2	ZMPSTE24	-0.153405	54.8
Q9BYN8	28S ribosomal protein S26, mitochondrial OS=Homo sapiens GN=MRPS26 PE=1 SV=1	MRPS26	-0.153218	24.2
Q3B726	DNA-directed RNA polymerase I subunit RPA43 OS=Homo sapiens GN=TWISTNB PE=1 SV=1	POLR1F	-0.153001	37.4
Q9UJX4	Anaphase-promoting complex subunit 5 OS=Homo sapiens GN=ANAPC5 PE=1 SV=2	ANAPC5	-0.152844	85
P62861	40S ribosomal protein S30 OS=Homo sapiens GN=FAU PE=1 SV=1	FAU	-0.152601	6.6
Q9Y679	Ancient ubiquitous protein 1 OS=Homo sapiens GN=AUP1 PE=1 SV=1	AUP1	-0.15211	53
Q9BRQ6	MICOS complex subunit MIC25 OS=Homo sapiens GN=CHCHD6 PE=1 SV=1	CHCHD6	-0.151888	26.4
Q8IXT5	RNA-binding protein 12B OS=Homo sapiens GN=RBM12B PE=1 SV=2	RBM12B	-0.151859	118
Q7L014	Probable ATP-dependent RNA helicase DDX46 OS=Homo sapiens GN=DDX46 PE=1 SV=2	DDX46	-0.15162	117.3
O14656	Torsin-1A OS=Homo sapiens GN=TOR1A PE=1 SV=1	TOR1A	-0.151487	37.8
P62704	40S ribosomal protein S4, X isoform OS=Mesocricetus auratus GN=RPS4X PE=2 SV=2	RPS4X	-0.151469	29.6
Q96HC4	PDZ and LIM domain protein 5 OS=Homo sapiens GN=PDLIM5 PE=1 SV=5	PDLIM5	-0.151337	63.9
O60784	Target of Myb protein 1 OS=Homo sapiens GN=TOM1 PE=1 SV=2	TOM1	-0.151258	53.8
Q96AE7	Tetratricopeptide repeat protein 17 OS=Homo sapiens GN=TTC17 PE=1 SV=1	TTC17	-0.151081	129.5
Q15149	Plectin OS=Homo sapiens GN=PLEC PE=1 SV=3	PLEC	-0.150601	531.5
Q9P266	Junctional protein associated with coronary artery disease OS=Homo sapiens GN=KIAA1462 PE=1 SV=3	JCAD	-0.149938	148.3
Q9NPD3	Exosome complex component RRP41 OS=Homo sapiens GN=EXOSC4 PE=1 SV=3	EXOSC4	-0.149748	26.4
Q9NZW5	MAGUK p55 subfamily member 6 OS=Homo sapiens GN=MPP6 PE=1 SV=2	PALS2	-0.149457	61.1
Q13131	5'-AMP-activated protein kinase catalytic subunit alpha-1 OS=Homo sapiens GN=PRKAA1 PE=1 SV=4	PRKAA1	-0.14862	64
Q9UPN6	Protein SCAF8 OS=Homo sapiens GN=SCAF8 PE=1 SV=1	SCAF8	-0.148587	140.4
Q6PK18	2-oxoglutarate and iron-dependent oxygenase domain-containing protein 3 OS=Homo sapiens GN=OGFOD3 PE=1 SV=2	OGFOD3	-0.148517	35.6
Q86Y56	Dynein assembly factor 5, axonemal OS=Homo sapiens GN=DNAAF5 PE=1 SV=4	DNAAF5	-0.148326	93.5
O00116	Alkyldihydroxyacetonephosphate synthase, peroxisomal OS=Homo sapiens GN=AGPS PE=1 SV=1	AGPS	-0.147891	72.9
Q96A35	39S ribosomal protein L24, mitochondrial OS=Homo sapiens GN=MRPL24 PE=1 SV=1	MRPL24	-0.14768	24.9
P54725	UV excision repair protein RAD23 homolog A OS=Homo sapiens GN=RAD23A PE=1 SV=1	RAD23A	-0.147663	39.6
P49916	DNA ligase 3 OS=Homo sapiens GN=LIG3 PE=1 SV=2	LIG3	-0.147539	112.8
Q9BTW9	Tubulin-specific chaperone D OS=Homo sapiens GN=TBCD PE=1 SV=2	TBCD	-0.147328	132.5
Q5T0F9	Coiled-coil and C2 domain-containing protein 1B OS=Homo sapiens GN=CC2D1B PE=1 SV=1	CC2D1B	-0.147164	94.2
Q7Z5K2	Wings apart-like protein homolog OS=Homo sapiens GN=WAPL PE=1 SV=1	WAPL	-0.146916	132.9
Q9H2V7	Protein spinster homolog 1 OS=Homo sapiens GN=SPNS1 PE=1 SV=1	SPNS1	-0.146322	56.6
O95295	SNARE-associated protein Snapin OS=Homo sapiens GN=SNAPIN PE=1 SV=1	SNAPIN	-0.146225	14.9
Q9NV66	S-adenosyl-L-methionine-dependent tRNA 4-demethylwyosine synthase OS=Homo sapiens GN=TYW1 PE=2 SV=2	TYW1	-0.146224	83.6
Q8NEZ2	Vacuolar protein sorting-associated protein 37A OS=Homo sapiens GN=VPS37A PE=1 SV=1	VPS37A	-0.145876	44.3
P39210	Protein Mpv17 OS=Homo sapiens GN=MPV17 PE=1 SV=1	MPV17	-0.145786	19.7
Q96A57	Transmembrane protein 230 OS=Homo sapiens GN=TMEM230 PE=1 SV=1	TMEM230	-0.145555	13.2
P46940	Ras GTPase-activating-like protein IQGAP1 OS=Homo sapiens GN=IQGAP1 PE=1 SV=1	IQGAP1	-0.14543	189.1
Q8TDH9	Biogenesis of lysosome-related organelles complex 1 subunit 5 OS=Homo sapiens GN=BLOC1S5 PE=1 SV=1	BLOC1S5	-0.145272	21.6
P19035	Apolipoprotein C-III OS=Bos taurus GN=APOC3 PE=1 SV=2	APOC3	-0.145031	10.7
A8MWD9	Putative small nuclear ribonucleoprotein G-like protein 15 OS=Homo sapiens GN=SNRPGP15 PE=5 SV=2	SNRPGP15	-0.144854	8.5
Q9NVS9	Pyridoxine-5'-phosphate oxidase OS=Homo sapiens GN=PNPO PE=1 SV=1	PNPO	-0.144626	30
Q9HCL2	Glycerol-3-phosphate acyltransferase 1, mitochondrial OS=Homo sapiens GN=GPAM PE=1 SV=3	GPAM	-0.144408	93.7
Q8WVM8	Sec1 family domain-containing protein 1 OS=Homo sapiens GN=SCFD1 PE=1 SV=4	SCFD1	-0.143949	72.3
Q96C36	Pyrroline-5-carboxylate reductase 2 OS=Homo sapiens GN=PYCR2 PE=1 SV=1	PYCR2	-0.143821	33.6
Q9H2K8	Serine/threonine-protein kinase TAO3 OS=Homo sapiens GN=TAOK3 PE=1 SV=2	TAOK3	-0.14367	105.3
Q9H3S4	Thiamin pyrophosphokinase 1 OS=Homo sapiens GN=TPK1 PE=1 SV=1	TPK1	-0.143596	27.2
Q96SY0	Integrator complex subunit 14 OS=Homo sapiens GN=INTS14 PE=1 SV=2	INTS14	-0.143529	57.4
Q6P1N0	Coiled-coil and C2 domain-containing protein 1A OS=Homo sapiens GN=CC2D1A PE=1 SV=1	CC2D1A	-0.143503	104
Q8WYA0	Intraflagellar transport protein 81 homolog OS=Homo sapiens GN=IFT81 PE=1 SV=1	IFT81	-0.143447	79.7
P42224	Signal transducer and activator of transcription 1-alpha/beta OS=Homo sapiens GN=STAT1 PE=1 SV=2	STAT1	-0.142923	87.3
P15437	Retinal dehydrogenase 1 OS=Equus caballus GN=ALDH1A1 PE=1 SV=2	ALDH1A1	-0.142894	54.8
Q9Y2S7	Polymerase delta-interacting protein 2 OS=Homo sapiens GN=POLDIP2 PE=1 SV=1	POLDIP2	-0.142712	42
Q9H008	Phospholysine phosphohistidine inorganic pyrophosphate phosphatase OS=Homo sapiens GN=LHPP PE=1 SV=2	LHPP	-0.142698	29.1
Q8NFW8	N-acylneuraminate cytidylyltransferase OS=Homo sapiens GN=CMAS PE=1 SV=2	CMAS	-0.142185	48.3
Q16864	V-type proton ATPase subunit F OS=Homo sapiens GN=ATP6V1F PE=1 SV=2	ATP6V1F	-0.141731	13.4
Q92734	Protein TFG OS=Homo sapiens GN=TFG PE=1 SV=2	TFG	-0.141458	43.4
Q9GZT8	NIF3-like protein 1 OS=Homo sapiens GN=NIF3L1 PE=1 SV=2	NIF3L1	-0.141238	41.9
Q8N2K0	Monoacylglycerol lipase ABHD12 OS=Homo sapiens GN=ABHD12 PE=1 SV=2	ABHD12	-0.141078	45.1
Q9UKX7	Nuclear pore complex protein Nup50 OS=Homo sapiens GN=NUP50 PE=1 SV=2	NUP50	-0.140604	50.1
P49720	Proteasome subunit beta type-3 OS=Homo sapiens GN=PSMB3 PE=1 SV=2	PSMB3	-0.140591	22.9
O75879	Glutamyl-tRNA(Gln) amidotransferase subunit B, mitochondrial OS=Homo sapiens GN=GATB PE=1 SV=1	GATB	-0.140045	61.8
Q5JPI3	Uncharacterized protein C3orf38 OS=Homo sapiens GN=C3orf38 PE=1 SV=1	C3orf38	-0.14001	37.5
Q00653	Nuclear factor NF-kappa-B p100 subunit OS=Homo sapiens GN=NFKB2 PE=1 SV=4	NFKB2	-0.139952	96.7
O95831	Apoptosis-inducing factor 1, mitochondrial OS=Homo sapiens GN=AIFM1 PE=1 SV=1	AIFM1	-0.139886	66.9
O00571	ATP-dependent RNA helicase DDX3X OS=Homo sapiens GN=DDX3X PE=1 SV=3	DDX3X	-0.139638	73.2
Q9NR34	Mannosyl-oligosaccharide 1,2-alpha-mannosidase IC OS=Homo sapiens GN=MAN1C1 PE=1 SV=1	MAN1C1	-0.139539	70.9
Q9NYB9	Abl interactor 2 OS=Homo sapiens GN=ABI2 PE=1 SV=1	ABI2	-0.139412	55.6
O95071	E3 ubiquitin-protein ligase UBR5 OS=Homo sapiens GN=UBR5 PE=1 SV=2	UBR5	-0.138795	309.2
O95297	Myelin protein zero-like protein 1 OS=Homo sapiens GN=MPZL1 PE=1 SV=1	MPZL1	-0.138498	29.1
Q8TB36	Ganglioside-induced differentiation-associated protein 1 OS=Homo sapiens GN=GDAP1 PE=1 SV=3	GDAP1	-0.138377	41.3
Q07817	Bcl-2-like protein 1 OS=Homo sapiens GN=BCL2L1 PE=1 SV=1	BCL2L1	-0.138245	26
O43719	HIV Tat-specific factor 1 OS=Homo sapiens GN=HTATSF1 PE=1 SV=1	HTATSF1	-0.138206	85.8
P19474	E3 ubiquitin-protein ligase TRIM21 OS=Homo sapiens GN=TRIM21 PE=1 SV=1	TRIM21	-0.137898	54.1
Q68DK2	Zinc finger FYVE domain-containing protein 26 OS=Homo sapiens GN=ZFYVE26 PE=1 SV=3	ZFYVE26	-0.137734	284.4
Q8IXJ6	NAD-dependent protein deacetylase sirtuin-2 OS=Homo sapiens GN=SIRT2 PE=1 SV=2	SIRT2	-0.137695	43.2
Q8IWF6	Protein DENND6A OS=Homo sapiens GN=DENND6A PE=1 SV=1	DENND6A	-0.137649	69.5
Q16644	MAP kinase-activated protein kinase 3 OS=Homo sapiens GN=MAPKAPK3 PE=1 SV=1	MAPKAPK3	-0.137361	43
Q9C0I1	Myotubularin-related protein 12 OS=Homo sapiens GN=MTMR12 PE=1 SV=2	MTMR12	-0.137311	86.1
P07237	Protein disulfide-isomerase OS=Homo sapiens GN=P4HB PE=1 SV=3	P4HB	-0.137136	57.1
Q9NS69	Mitochondrial import receptor subunit TOM22 homolog OS=Homo sapiens GN=TOMM22 PE=1 SV=3	TOMM22	-0.136905	15.5
Q9Y6K9	NF-kappa-B essential modulator OS=Homo sapiens GN=IKBKG PE=1 SV=2	IKBKG	-0.136893	48.2
O15091	Mitochondrial ribonuclease P protein 3 OS=Homo sapiens GN=KIAA0391 PE=1 SV=2	PRORP	-0.136385	67.3
Q86VP1	Tax1-binding protein 1 OS=Homo sapiens GN=TAX1BP1 PE=1 SV=2	TAX1BP1	-0.135972	90.8
P30419	Glycylpeptide N-tetradecanoyltransferase 1 OS=Homo sapiens GN=NMT1 PE=1 SV=2	NMT1	-0.135916	56.8
A5A6I3	Eukaryotic translation initiation factor 3 subunit F OS=Pan troglodytes GN=EIF3F PE=2 SV=1	EIF3F	-0.135726	37.9
Q9BT22	Chitobiosyldiphosphodolichol beta-mannosyltransferase OS=Homo sapiens GN=ALG1 PE=1 SV=2	ALG1	-0.135162	52.5
P82094	TATA element modulatory factor OS=Homo sapiens GN=TMF1 PE=1 SV=2	TMF1	-0.134988	122.8
A2ASS6	Titin OS=Mus musculus GN=Ttn PE=1 SV=1	Ttn	-0.134049	3904.1
O43318	Mitogen-activated protein kinase kinase kinase 7 OS=Homo sapiens GN=MAP3K7 PE=1 SV=1	MAP3K7	-0.1339	67.2
Q99567	Nuclear pore complex protein Nup88 OS=Homo sapiens GN=NUP88 PE=1 SV=2	NUP88	-0.133683	83.5
P47756	F-actin-capping protein subunit beta OS=Homo sapiens GN=CAPZB PE=1 SV=4	CAPZB	-0.133603	31.3
L0R6Q1	SLC35A4 upstream open reading frame protein OS=Homo sapiens GN=SLC35A4 PE=3 SV=1	SLC35A4	-0.133464	11.1
Q11206	CMP-N-acetylneuraminate-beta-galactosamide-alpha-2,3-sialyltransferase 4 OS=Homo sapiens GN=ST3GAL4 PE=2 SV=1	ST3GAL4	-0.13333	38
Q9Y265	RuvB-like 1 OS=Homo sapiens GN=RUVBL1 PE=1 SV=1	RUVBL1	-0.133057	50.2
O75674	TOM1-like protein 1 OS=Homo sapiens GN=TOM1L1 PE=1 SV=2	TOM1L1	-0.133049	53
P51610	Host cell factor 1 OS=Homo sapiens GN=HCFC1 PE=1 SV=2	HCFC1	-0.132984	208.6
P40855	Peroxisomal biogenesis factor 19 OS=Homo sapiens GN=PEX19 PE=1 SV=1	PEX19	-0.132814	32.8
Q86UP2	Kinectin OS=Homo sapiens GN=KTN1 PE=1 SV=1	KTN1	-0.132514	156.2
Q05117	Tartrate-resistant acid phosphatase type 5 OS=Mus musculus GN=Acp5 PE=1 SV=2	Acp5	-0.1324	36.8
Q9H4L4	Sentrin-specific protease 3 OS=Homo sapiens GN=SENP3 PE=1 SV=2	SENP3	-0.131884	65
Q9NQ88	Fructose-2,6-bisphosphatase TIGAR OS=Homo sapiens GN=TIGAR PE=1 SV=1	TIGAR	-0.131618	30
Q86YR5	G-protein-signaling modulator 1 OS=Homo sapiens GN=GPSM1 PE=1 SV=2	GPSM1	-0.131527	74.5
P08775	DNA-directed RNA polymerase II subunit RPB1 OS=Mus musculus GN=Polr2a PE=1 SV=3	Polr2a	-0.131479	217
Q9BVG4	Protein PBDC1 OS=Homo sapiens GN=PBDC1 PE=1 SV=1	PBDC1	-0.131456	26
Q99471	Prefoldin subunit 5 OS=Homo sapiens GN=PFDN5 PE=1 SV=2	PFDN5	-0.13098	17.3
Q96CN7	Isochorismatase domain-containing protein 1 OS=Homo sapiens GN=ISOC1 PE=1 SV=3	ISOC1	-0.130908	32.2
Q12996	Cleavage stimulation factor subunit 3 OS=Homo sapiens GN=CSTF3 PE=1 SV=1	CSTF3	-0.130899	82.9
Q7Z5Q1	Cytoplasmic polyadenylation element-binding protein 2 OS=Homo sapiens GN=CPEB2 PE=2 SV=3	CPEB2	-0.130416	64.9
O43815	Striatin OS=Homo sapiens GN=STRN PE=1 SV=4	STRN	-0.129892	86.1
Q8IWA0	WD repeat-containing protein 75 OS=Homo sapiens GN=WDR75 PE=1 SV=1	WDR75	-0.129141	94.4
Q86UE4	Protein LYRIC OS=Homo sapiens GN=MTDH PE=1 SV=2	MTDH	-0.128966	63.8
Q14435	Polypeptide N-acetylgalactosaminyltransferase 3 OS=Homo sapiens GN=GALNT3 PE=1 SV=2	GALNT3	-0.128778	72.6
O60613	Selenoprotein F OS=Homo sapiens GN=SELENOF PE=1 SV=3	SELENOF	-0.128737	17.8
P35580	Myosin-10 OS=Homo sapiens GN=MYH10 PE=1 SV=3	MYH10	-0.128577	228.9
Q10469	Alpha-1,6-mannosyl-glycoprotein 2-beta-N-acetylglucosaminyltransferase OS=Homo sapiens GN=MGAT2 PE=1 SV=1	MGAT2	-0.128143	51.5
Q9UQ13	Leucine-rich repeat protein SHOC-2 OS=Homo sapiens GN=SHOC2 PE=1 SV=2	SHOC2	-0.127015	64.8
P11274	Breakpoint cluster region protein OS=Homo sapiens GN=BCR PE=1 SV=2	BCR	-0.126848	142.7
Q8IYM9	E3 ubiquitin-protein ligase TRIM22 OS=Homo sapiens GN=TRIM22 PE=1 SV=1	TRIM22	-0.12649	56.9
Q7Z2W4	Zinc finger CCCH-type antiviral protein 1 OS=Homo sapiens GN=ZC3HAV1 PE=1 SV=3	ZC3HAV1	-0.125944	101.4
Q6QNY0	Biogenesis of lysosome-related organelles complex 1 subunit 3 OS=Homo sapiens GN=BLOC1S3 PE=1 SV=1	BLOC1S3	-0.125941	21.2
Q13451	Peptidyl-prolyl cis-trans isomerase FKBP5 OS=Homo sapiens GN=FKBP5 PE=1 SV=2	FKBP5	-0.125928	51.2
Q8WUM0	Nuclear pore complex protein Nup133 OS=Homo sapiens GN=NUP133 PE=1 SV=2	NUP133	-0.125831	128.9
B0YJ81	Very-long-chain (3R)-3-hydroxyacyl-CoA dehydratase 1 OS=Homo sapiens GN=HACD1 PE=1 SV=1	HACD1	-0.125514	32.4
Q96GZ6	Solute carrier family 41 member 3 OS=Homo sapiens GN=SLC41A3 PE=1 SV=2	SLC41A3	-0.125002	54.7
P30042	ES1 protein homolog, mitochondrial OS=Homo sapiens GN=C21orf33 PE=1 SV=3	C21orf33	-0.12494	28.2
Q96LA8	Protein arginine N-methyltransferase 6 OS=Homo sapiens GN=PRMT6 PE=1 SV=1	PRMT6	-0.124786	41.9
O95782	AP-2 complex subunit alpha-1 OS=Homo sapiens GN=AP2A1 PE=1 SV=3	AP2A1	-0.124669	107.5
P40926	Malate dehydrogenase, mitochondrial OS=Homo sapiens GN=MDH2 PE=1 SV=3	MDH2	-0.124111	35.5
Q96B97	SH3 domain-containing kinase-binding protein 1 OS=Homo sapiens GN=SH3KBP1 PE=1 SV=2	SH3KBP1	-0.123778	73.1
Q09161	Nuclear cap-binding protein subunit 1 OS=Homo sapiens GN=NCBP1 PE=1 SV=1	NCBP1	-0.123729	91.8
Q9Y5Q8	General transcription factor 3C polypeptide 5 OS=Homo sapiens GN=GTF3C5 PE=1 SV=2	GTF3C5	-0.12353	59.5
O75179	Ankyrin repeat domain-containing protein 17 OS=Homo sapiens GN=ANKRD17 PE=1 SV=3	ANKRD17	-0.12351	274.1
Q6NVY1	3-hydroxyisobutyryl-CoA hydrolase, mitochondrial OS=Homo sapiens GN=HIBCH PE=1 SV=2	HIBCH	-0.123486	43.5
Q96P16	Regulation of nuclear pre-mRNA domain-containing protein 1A OS=Homo sapiens GN=RPRD1A PE=1 SV=1	RPRD1A	-0.123236	35.7
P09496	Clathrin light chain A OS=Homo sapiens GN=CLTA PE=1 SV=1	CLTA	-0.123041	27.1
Q6UB35	Monofunctional C1-tetrahydrofolate synthase, mitochondrial OS=Homo sapiens GN=MTHFD1L PE=1 SV=1	MTHFD1L	-0.122662	105.7
Q9NZD8	Maspardin OS=Homo sapiens GN=SPG21 PE=1 SV=1	SPG21	-0.122626	34.9
Q9UPQ0	LIM and calponin homology domains-containing protein 1 OS=Homo sapiens GN=LIMCH1 PE=1 SV=4	LIMCH1	-0.122394	121.8
Q14161	ARF GTPase-activating protein GIT2 OS=Homo sapiens GN=GIT2 PE=1 SV=2	GIT2	-0.122303	84.5
Q9UBB9	Tuftelin-interacting protein 11 OS=Homo sapiens GN=TFIP11 PE=1 SV=1	TFIP11	-0.122256	96.8
Q8NBX0	Saccharopine dehydrogenase-like oxidoreductase OS=Homo sapiens GN=SCCPDH PE=1 SV=1	SCCPDH	-0.121827	47.1
Q8N0X7	Spartin OS=Homo sapiens GN=SPART PE=1 SV=1	SPART	-0.121639	72.8
Q9UDT6	CAP-Gly domain-containing linker protein 2 OS=Homo sapiens GN=CLIP2 PE=1 SV=1	CLIP2	-0.12054	115.8
O60518	Ran-binding protein 6 OS=Homo sapiens GN=RANBP6 PE=1 SV=2	RANBP6	-0.120308	124.6
O96019	Actin-like protein 6A OS=Homo sapiens GN=ACTL6A PE=1 SV=1	ACTL6A	-0.120282	47.4
Q9Y4K4	Mitogen-activated protein kinase kinase kinase kinase 5 OS=Homo sapiens GN=MAP4K5 PE=1 SV=1	MAP4K5	-0.120221	95
P42892	Endothelin-converting enzyme 1 OS=Homo sapiens GN=ECE1 PE=1 SV=2	ECE1	-0.119827	87.1
O75312	Zinc finger protein ZPR1 OS=Homo sapiens GN=ZPR1 PE=1 SV=1	ZPR1	-0.1197	50.9
Q8IU81	Interferon regulatory factor 2-binding protein 1 OS=Homo sapiens GN=IRF2BP1 PE=1 SV=1	IRF2BP1	-0.119573	61.6
Q6P1M0	Long-chain fatty acid transport protein 4 OS=Homo sapiens GN=SLC27A4 PE=1 SV=1	SLC27A4	-0.119507	72
Q6QNY1	Biogenesis of lysosome-related organelles complex 1 subunit 2 OS=Homo sapiens GN=BLOC1S2 PE=1 SV=1	BLOC1S2	-0.119359	16
Q6UWU4	Bombesin receptor-activated protein C6orf89 OS=Homo sapiens GN=C6orf89 PE=1 SV=1	C6orf89	-0.119115	39.8
Q16543	Hsp90 co-chaperone Cdc37 OS=Homo sapiens GN=CDC37 PE=1 SV=1	CDC37	-0.118967	44.4
Q9Y282	Endoplasmic reticulum-Golgi intermediate compartment protein 3 OS=Homo sapiens GN=ERGIC3 PE=1 SV=1	ERGIC3	-0.118898	43.2
Q9P0K7	Ankycorbin OS=Homo sapiens GN=RAI14 PE=1 SV=2	RAI14	-0.118697	110
P61758	Prefoldin subunit 3 OS=Homo sapiens GN=VBP1 PE=1 SV=3	VBP1	-0.118691	22.6
Q9HD34	LYR motif-containing protein 4 OS=Homo sapiens GN=LYRM4 PE=1 SV=1	LYRM4	-0.118229	10.8
O60244	Mediator of RNA polymerase II transcription subunit 14 OS=Homo sapiens GN=MED14 PE=1 SV=2	MED14	-0.118115	160.5
Q96AQ6	Pre-B-cell leukemia transcription factor-interacting protein 1 OS=Homo sapiens GN=PBXIP1 PE=1 SV=1	PBXIP1	-0.118094	80.6
P55201	Peregrin OS=Homo sapiens GN=BRPF1 PE=1 SV=2	BRPF1	-0.117919	137.4
Q96C19	EF-hand domain-containing protein D2 OS=Homo sapiens GN=EFHD2 PE=1 SV=1	EFHD2	-0.117683	26.7
P20908	Collagen alpha-1(V) chain OS=Homo sapiens GN=COL5A1 PE=1 SV=3	COL5A1	-0.117374	183.4
Q7RTV0	PHD finger-like domain-containing protein 5A OS=Homo sapiens GN=PHF5A PE=1 SV=1	PHF5A	-0.11703	12.4
A6NI28	Rho GTPase-activating protein 42 OS=Homo sapiens GN=ARHGAP42 PE=1 SV=3	ARHGAP42	-0.11683	98.5
O75881	25-hydroxycholesterol 7-alpha-hydroxylase OS=Homo sapiens GN=CYP7B1 PE=1 SV=2	CYP7B1	-0.116827	58.2
Q9UBW8	COP9 signalosome complex subunit 7a OS=Homo sapiens GN=COPS7A PE=1 SV=1	COPS7A	-0.116455	30.3
Q96RF0	Sorting nexin-18 OS=Homo sapiens GN=SNX18 PE=1 SV=2	SNX18	-0.115622	68.9
P08294	Extracellular superoxide dismutase [Cu-Zn] OS=Homo sapiens GN=SOD3 PE=1 SV=2	SOD3	-0.11519	25.8
Q13488	V-type proton ATPase 116 kDa subunit a isoform 3 OS=Homo sapiens GN=TCIRG1 PE=1 SV=3	TCIRG1	-0.115047	92.9
B5ME19	Eukaryotic translation initiation factor 3 subunit C-like protein OS=Homo sapiens GN=EIF3CL PE=3 SV=1	EIF3CL	-0.114991	105.4
Q0IIM8	TBC1 domain family member 8B OS=Homo sapiens GN=TBC1D8B PE=1 SV=2	TBC1D8B	-0.114883	128.6
Q9Y2E5	Epididymis-specific alpha-mannosidase OS=Homo sapiens GN=MAN2B2 PE=1 SV=4	MAN2B2	-0.114825	113.9
Q9Y6W5	Wiskott-Aldrich syndrome protein family member 2 OS=Homo sapiens GN=WASF2 PE=1 SV=3	WASF2	-0.114814	54.3
Q13572	Inositol-tetrakisphosphate 1-kinase OS=Homo sapiens GN=ITPK1 PE=1 SV=2	ITPK1	-0.114812	45.6
P78524	Suppression of tumorigenicity 5 protein OS=Homo sapiens GN=ST5 PE=1 SV=3	DENND2B	-0.114394	126.4
Q9Y6G9	Cytoplasmic dynein 1 light intermediate chain 1 OS=Homo sapiens GN=DYNC1LI1 PE=1 SV=3	DYNC1LI1	-0.114372	56.5
Q15024	Exosome complex component RRP42 OS=Homo sapiens GN=EXOSC7 PE=1 SV=3	EXOSC7	-0.114342	31.8
Q13042	Cell division cycle protein 16 homolog OS=Homo sapiens GN=CDC16 PE=1 SV=2	CDC16	-0.114321	71.6
Q9H2U1	ATP-dependent RNA helicase DHX36 OS=Homo sapiens GN=DHX36 PE=1 SV=2	DHX36	-0.11421	114.7
P35527	Keratin, type I cytoskeletal 9 OS=Homo sapiens GN=KRT9 PE=1 SV=3	KRT9	-0.113704	62
Q8N3R9	MAGUK p55 subfamily member 5 OS=Homo sapiens GN=MPP5 PE=1 SV=3	PALS1	-0.113668	77.2
P46108	Adapter molecule crk OS=Homo sapiens GN=CRK PE=1 SV=2	CRK	-0.113591	33.8
Q9BRT2	Ubiquinol-cytochrome-c reductase complex assembly factor 2 OS=Homo sapiens GN=UQCC2 PE=1 SV=1	UQCC2	-0.113557	14.9
O15063	Uncharacterized protein KIAA0355 OS=Homo sapiens GN=KIAA0355 PE=1 SV=2	GARRE1	-0.112936	115.9
O60826	Coiled-coil domain-containing protein 22 OS=Homo sapiens GN=CCDC22 PE=1 SV=1	CCDC22	-0.112546	70.7
Q96S66	Chloride channel CLIC-like protein 1 OS=Homo sapiens GN=CLCC1 PE=1 SV=1	CLCC1	-0.112282	62
Q9XSJ4	Alpha-enolase OS=Bos taurus GN=ENO1 PE=1 SV=4	ENO1	-0.112208	47.3
Q8IWJ2	GRIP and coiled-coil domain-containing protein 2 OS=Homo sapiens GN=GCC2 PE=1 SV=4	GCC2	-0.111916	195.8
Q9Y5M8	Signal recognition particle receptor subunit beta OS=Homo sapiens GN=SRPRB PE=1 SV=3	SRPRB	-0.111772	29.7
O00170	AH receptor-interacting protein OS=Homo sapiens GN=AIP PE=1 SV=2	AIP	-0.111676	37.6
P67812	Signal peptidase complex catalytic subunit SEC11A OS=Homo sapiens GN=SEC11A PE=1 SV=1	SEC11A	-0.111391	20.6
Q9NSK0	Kinesin light chain 4 OS=Homo sapiens GN=KLC4 PE=1 SV=3	KLC4	-0.111131	68.6
Q13439	Golgin subfamily A member 4 OS=Homo sapiens GN=GOLGA4 PE=1 SV=1	GOLGA4	-0.111002	261
Q9BV35	Calcium-binding mitochondrial carrier protein SCaMC-3 OS=Homo sapiens GN=SLC25A23 PE=1 SV=2	SLC25A23	-0.110925	52.3
Q96EY1	DnaJ homolog subfamily A member 3, mitochondrial OS=Homo sapiens GN=DNAJA3 PE=1 SV=2	DNAJA3	-0.110888	52.5
Q9NV88	Integrator complex subunit 9 OS=Homo sapiens GN=INTS9 PE=1 SV=2	INTS9	-0.110697	73.8
O94886	CSC1-like protein 1 OS=Homo sapiens GN=TMEM63A PE=1 SV=3	TMEM63A	-0.110662	92.1
Q53GS9	U4/U6.U5 tri-snRNP-associated protein 2 OS=Homo sapiens GN=USP39 PE=1 SV=2	USP39	-0.110244	65.3
P53621	Coatomer subunit alpha OS=Homo sapiens GN=COPA PE=1 SV=2	COPA	-0.110075	138.3
Q92556	Engulfment and cell motility protein 1 OS=Homo sapiens GN=ELMO1 PE=1 SV=2	ELMO1	-0.109716	83.8
P29595	NEDD8 OS=Mus musculus GN=Nedd8 PE=1 SV=2	Nedd8	-0.109439	9
Q14318	Peptidyl-prolyl cis-trans isomerase FKBP8 OS=Homo sapiens GN=FKBP8 PE=1 SV=2	FKBP8	-0.109387	44.5
P49721	Proteasome subunit beta type-2 OS=Homo sapiens GN=PSMB2 PE=1 SV=1	PSMB2	-0.109047	22.8
Q15119	[Pyruvate dehydrogenase (acetyl-transferring)] kinase isozyme 2, mitochondrial OS=Homo sapiens GN=PDK2 PE=1 SV=2	PDK2	-0.108474	46.1
Q9BQA9	Uncharacterized protein C17orf62 OS=Homo sapiens GN=C17orf62 PE=1 SV=1	CYBC1	-0.108339	20.8
Q9UBT2	SUMO-activating enzyme subunit 2 OS=Homo sapiens GN=UBA2 PE=1 SV=2	UBA2	-0.108316	71.2
Q9NRN7	L-aminoadipate-semialdehyde dehydrogenase-phosphopantetheinyl transferase OS=Homo sapiens GN=AASDHPPT PE=1 SV=2	AASDHPPT	-0.107981	35.8
Q13586	Stromal interaction molecule 1 OS=Homo sapiens GN=STIM1 PE=1 SV=3	STIM1	-0.10744	77.4
Q96KN1	Protein FAM84B OS=Homo sapiens GN=FAM84B PE=1 SV=1	LRATD2	-0.107249	34.5
O43670	BUB3-interacting and GLEBS motif-containing protein ZNF207 OS=Homo sapiens GN=ZNF207 PE=1 SV=1	ZNF207	-0.107028	50.7
Q9P2X0	Dolichol-phosphate mannosyltransferase subunit 3 OS=Homo sapiens GN=DPM3 PE=1 SV=2	DPM3	-0.106869	10.1
Q9UIJ7	GTP:AMP phosphotransferase AK3, mitochondrial OS=Homo sapiens GN=AK3 PE=1 SV=4	AK3	-0.106868	25.6
Q9NX62	Inositol monophosphatase 3 OS=Homo sapiens GN=IMPAD1 PE=1 SV=1	BPNT2	-0.105985	38.7
P61009	Signal peptidase complex subunit 3 OS=Homo sapiens GN=SPCS3 PE=1 SV=1	SPCS3	-0.105936	20.3
Q92896	Golgi apparatus protein 1 OS=Homo sapiens GN=GLG1 PE=1 SV=2	GLG1	-0.105928	134.5
Q9H078	Caseinolytic peptidase B protein homolog OS=Homo sapiens GN=CLPB PE=1 SV=1	CLPB	-0.105515	78.7
Q9H2K0	Translation initiation factor IF-3, mitochondrial OS=Homo sapiens GN=MTIF3 PE=1 SV=4	MTIF3	-0.105361	31.7
Q9H1E5	Thioredoxin-related transmembrane protein 4 OS=Homo sapiens GN=TMX4 PE=1 SV=1	TMX4	-0.105258	38.9
Q6N022	Teneurin-4 OS=Homo sapiens GN=TENM4 PE=1 SV=2	TENM4	-0.105	307.8
Q13596	Sorting nexin-1 OS=Homo sapiens GN=SNX1 PE=1 SV=3	SNX1	-0.10487	59
Q8TAM6	Ermin OS=Homo sapiens GN=ERMN PE=2 SV=1	ERMN	-0.10473	32.8
Q9H4A6	Golgi phosphoprotein 3 OS=Homo sapiens GN=GOLPH3 PE=1 SV=1	GOLPH3	-0.10462	33.8
Q8TDW0	Volume-regulated anion channel subunit LRRC8C OS=Homo sapiens GN=LRRC8C PE=1 SV=2	LRRC8C	-0.104448	92.4
Q9UKK3	Poly [ADP-ribose] polymerase 4 OS=Homo sapiens GN=PARP4 PE=1 SV=3	PARP4	-0.104347	192.5
P06727	Apolipoprotein A-IV OS=Homo sapiens GN=APOA4 PE=1 SV=3	APOA4	-0.104268	45.4
P55058	Phospholipid transfer protein OS=Homo sapiens GN=PLTP PE=1 SV=1	PLTP	-0.104225	54.7
Q9H9J2	39S ribosomal protein L44, mitochondrial OS=Homo sapiens GN=MRPL44 PE=1 SV=1	MRPL44	-0.104214	37.5
P37802	Transgelin-2 OS=Homo sapiens GN=TAGLN2 PE=1 SV=3	TAGLN2	-0.103839	22.4
Q2TAL8	Glutamine-rich protein 1 OS=Homo sapiens GN=QRICH1 PE=1 SV=1	QRICH1	-0.103768	86.4
P86790	Vacuolar fusion protein CCZ1 homolog B OS=Homo sapiens GN=CCZ1B PE=1 SV=1	CCZ1B	-0.103365	55.8
O14639	Actin-binding LIM protein 1 OS=Homo sapiens GN=ABLIM1 PE=1 SV=3	ABLIM1	-0.103344	87.6
O00635	E3 ubiquitin-protein ligase TRIM38 OS=Homo sapiens GN=TRIM38 PE=1 SV=1	TRIM38	-0.103314	53.4
Q8NC44	Reticulophagy regulator 2 OS=Homo sapiens GN=RETREG2 PE=1 SV=3	RETREG2	-0.10303	57.8
Q14145	Kelch-like ECH-associated protein 1 OS=Homo sapiens GN=KEAP1 PE=1 SV=2	KEAP1	-0.102662	69.6
Q9H6V9	Lipid droplet-associated hydrolase OS=Homo sapiens GN=LDAH PE=1 SV=1	LDAH	-0.102519	37.3
P09668	Pro-cathepsin H OS=Homo sapiens GN=CTSH PE=1 SV=4	CTSH	-0.102444	37.4
Q9NQ48	Leucine zipper transcription factor-like protein 1 OS=Homo sapiens GN=LZTFL1 PE=1 SV=1	LZTFL1	-0.102331	34.6
Q9Y6M1	Insulin-like growth factor 2 mRNA-binding protein 2 OS=Homo sapiens GN=IGF2BP2 PE=1 SV=2	IGF2BP2	-0.101998	66.1
Q9NPF4	Probable tRNA N6-adenosine threonylcarbamoyltransferase OS=Homo sapiens GN=OSGEP PE=1 SV=1	OSGEP	-0.101982	36.4
Q9BX66	Sorbin and SH3 domain-containing protein 1 OS=Homo sapiens GN=SORBS1 PE=1 SV=3	SORBS1	-0.101938	142.4
P52594	Arf-GAP domain and FG repeat-containing protein 1 OS=Homo sapiens GN=AGFG1 PE=1 SV=2	AGFG1	-0.101878	58.2
Q2PZI1	Probable C-mannosyltransferase DPY19L1 OS=Homo sapiens GN=DPY19L1 PE=2 SV=1	DPY19L1	-0.10187	77.3
Q9BTV4	Transmembrane protein 43 OS=Homo sapiens GN=TMEM43 PE=1 SV=1	TMEM43	-0.101866	44.8
Q9BV79	Enoyl-[acyl-carrier-protein] reductase, mitochondrial OS=Homo sapiens GN=MECR PE=1 SV=2	MECR	-0.101692	40.4
P08397	Porphobilinogen deaminase OS=Homo sapiens GN=HMBS PE=1 SV=2	HMBS	-0.101463	39.3
O00192	Armadillo repeat protein deleted in velo-cardio-facial syndrome OS=Homo sapiens GN=ARVCF PE=1 SV=1	ARVCF	-0.10138	104.6
Q6UX71	Plexin domain-containing protein 2 OS=Homo sapiens GN=PLXDC2 PE=1 SV=1	PLXDC2	-0.10128	59.5
O75882	Attractin OS=Homo sapiens GN=ATRN PE=1 SV=2	ATRN	-0.101076	158.4
Q9H6U8	Alpha-1,2-mannosyltransferase ALG9 OS=Homo sapiens GN=ALG9 PE=1 SV=2	ALG9	-0.100818	69.8
Q96K37	Solute carrier family 35 member E1 OS=Homo sapiens GN=SLC35E1 PE=1 SV=2	SLC35E1	-0.100447	44.7
Q9H7Z7	Prostaglandin E synthase 2 OS=Homo sapiens GN=PTGES2 PE=1 SV=1	PTGES2	-0.100144	41.9
Q9UJU6	Drebrin-like protein OS=Homo sapiens GN=DBNL PE=1 SV=1	DBNL	-0.100061	48.2
Q7Z5G4	Golgin subfamily A member 7 OS=Homo sapiens GN=GOLGA7 PE=1 SV=2	GOLGA7	-0.099961	15.8
Q9Y5W7	Sorting nexin-14 OS=Homo sapiens GN=SNX14 PE=1 SV=3	SNX14	-0.0994636	110.1
O60941	Dystrobrevin beta OS=Homo sapiens GN=DTNB PE=1 SV=1	DTNB	-0.0994088	71.3
Q96S44	TP53-regulating kinase OS=Homo sapiens GN=TP53RK PE=1 SV=2	TP53RK	-0.0992481	28.1
Q8NI27	THO complex subunit 2 OS=Homo sapiens GN=THOC2 PE=1 SV=2	THOC2	-0.0992048	182.7
O75436	Vacuolar protein sorting-associated protein 26A OS=Homo sapiens GN=VPS26A PE=1 SV=2	VPS26A	-0.0990534	38.1
P57740	Nuclear pore complex protein Nup107 OS=Homo sapiens GN=NUP107 PE=1 SV=1	NUP107	-0.098942	106.3
Q9NVZ3	Adaptin ear-binding coat-associated protein 2 OS=Homo sapiens GN=NECAP2 PE=1 SV=1	NECAP2	-0.0989364	28.3
Q7Z7H8	39S ribosomal protein L10, mitochondrial OS=Homo sapiens GN=MRPL10 PE=1 SV=3	MRPL10	-0.0986956	29.3
O95379	Tumor necrosis factor alpha-induced protein 8 OS=Homo sapiens GN=TNFAIP8 PE=1 SV=1	TNFAIP8	-0.0986712	23
P14735	Insulin-degrading enzyme OS=Homo sapiens GN=IDE PE=1 SV=4	IDE	-0.098287	117.9
P09543	2',3'-cyclic-nucleotide 3'-phosphodiesterase OS=Homo sapiens GN=CNP PE=1 SV=2	CNP	-0.0979032	47.5
Q13637	Ras-related protein Rab-32 OS=Homo sapiens GN=RAB32 PE=1 SV=3	RAB32	-0.0977949	25
Q8NFH4	Nucleoporin Nup37 OS=Homo sapiens GN=NUP37 PE=1 SV=1	NUP37	-0.0972746	36.7
Q9NTI5	Sister chromatid cohesion protein PDS5 homolog B OS=Homo sapiens GN=PDS5B PE=1 SV=1	PDS5B	-0.0972372	164.6
Q8N4V1	Membrane magnesium transporter 1 OS=Homo sapiens GN=MMGT1 PE=1 SV=1	MMGT1	-0.0970687	14.7
P49768	Presenilin-1 OS=Homo sapiens GN=PSEN1 PE=1 SV=1	PSEN1	-0.0969677	52.6
Q14642	Type I inositol 1,4,5-trisphosphate 5-phosphatase OS=Homo sapiens GN=INPP5A PE=1 SV=1	INPP5A	-0.0966909	47.8
P61978	Heterogeneous nuclear ribonucleoprotein K OS=Homo sapiens GN=HNRNPK PE=1 SV=1	HNRNPK	-0.0966629	50.9
Q96FZ7	Charged multivesicular body protein 6 OS=Homo sapiens GN=CHMP6 PE=1 SV=3	CHMP6	-0.0965909	23.5
Q9Y6X3	MAU2 chromatid cohesion factor homolog OS=Homo sapiens GN=MAU2 PE=1 SV=2	MAU2	-0.096498	69
Q15714	TSC22 domain family protein 1 OS=Homo sapiens GN=TSC22D1 PE=1 SV=3	TSC22D1	-0.096322	109.6
P41247	Patatin-like phospholipase domain-containing protein 4 OS=Homo sapiens GN=PNPLA4 PE=2 SV=3	PNPLA4	-0.0958093	28
Q96SB8	Structural maintenance of chromosomes protein 6 OS=Homo sapiens GN=SMC6 PE=1 SV=2	SMC6	-0.0957685	126.2
P23458	Tyrosine-protein kinase JAK1 OS=Homo sapiens GN=JAK1 PE=1 SV=2	JAK1	-0.0955748	133.2
Q99627	COP9 signalosome complex subunit 8 OS=Homo sapiens GN=COPS8 PE=1 SV=1	COPS8	-0.0955166	23.2
Q96BQ5	Coiled-coil domain-containing protein 127 OS=Homo sapiens GN=CCDC127 PE=1 SV=1	CCDC127	-0.0954813	30.8
Q14192	Four and a half LIM domains protein 2 OS=Homo sapiens GN=FHL2 PE=1 SV=3	FHL2	-0.0954465	32.2
O95470	Sphingosine-1-phosphate lyase 1 OS=Homo sapiens GN=SGPL1 PE=1 SV=3	SGPL1	-0.0954083	63.5
O43924	Retinal rod rhodopsin-sensitive cGMP 3',5'-cyclic phosphodiesterase subunit delta OS=Homo sapiens GN=PDE6D PE=1 SV=1	PDE6D	-0.0953601	17.4
Q9HAU5	Regulator of nonsense transcripts 2 OS=Homo sapiens GN=UPF2 PE=1 SV=1	UPF2	-0.0951817	147.7
Q9H2W6	39S ribosomal protein L46, mitochondrial OS=Homo sapiens GN=MRPL46 PE=1 SV=1	MRPL46	-0.0949088	31.7
P23396	40S ribosomal protein S3 OS=Homo sapiens GN=RPS3 PE=1 SV=2	RPS3	-0.0943587	26.7
Q9BZE9	Tether containing UBX domain for GLUT4 OS=Homo sapiens GN=ASPSCR1 PE=1 SV=1	ASPSCR1	-0.0941618	60.1
Q14258	E3 ubiquitin/ISG15 ligase TRIM25 OS=Homo sapiens GN=TRIM25 PE=1 SV=2	TRIM25	-0.093968	70.9
Q5T653	39S ribosomal protein L2, mitochondrial OS=Homo sapiens GN=MRPL2 PE=1 SV=2	MRPL2	-0.0931448	33.3
Q9UBI1	COMM domain-containing protein 3 OS=Homo sapiens GN=COMMD3 PE=1 SV=1	COMMD3	-0.0931063	22.1
Q9HD26	Golgi-associated PDZ and coiled-coil motif-containing protein OS=Homo sapiens GN=GOPC PE=1 SV=1	GOPC	-0.0929507	50.5
Q8IWB7	WD repeat and FYVE domain-containing protein 1 OS=Homo sapiens GN=WDFY1 PE=1 SV=1	WDFY1	-0.0926465	46.3
Q8TCJ2	Dolichyl-diphosphooligosaccharide--protein glycosyltransferase subunit STT3B OS=Homo sapiens GN=STT3B PE=1 SV=1	STT3B	-0.0925477	93.6
Q9NWY4	Histone PARylation factor 1 OS=Homo sapiens GN=HPF1 PE=1 SV=2	HPF1	-0.0924288	39.4
P05198	Eukaryotic translation initiation factor 2 subunit 1 OS=Homo sapiens GN=EIF2S1 PE=1 SV=3	EIF2S1	-0.0922849	36.1
O60427	Fatty acid desaturase 1 OS=Homo sapiens GN=FADS1 PE=1 SV=3	FADS1	-0.09189	51.9
P41223	Protein BUD31 homolog OS=Homo sapiens GN=BUD31 PE=1 SV=2	BUD31	-0.0918783	17
Q86VX2	COMM domain-containing protein 7 OS=Homo sapiens GN=COMMD7 PE=1 SV=2	COMMD7	-0.0918308	22.5
Q16740	ATP-dependent Clp protease proteolytic subunit, mitochondrial OS=Homo sapiens GN=CLPP PE=1 SV=1	CLPP	-0.0914981	30.2
O94925	Glutaminase kidney isoform, mitochondrial OS=Homo sapiens GN=GLS PE=1 SV=1	GLS	-0.0912576	73.4
Q9NXA8	NAD-dependent protein deacylase sirtuin-5, mitochondrial OS=Homo sapiens GN=SIRT5 PE=1 SV=2	SIRT5	-0.091226	33.9
P0C0L5	Complement C4-B OS=Homo sapiens GN=C4B PE=1 SV=2	C4B	-0.0908473	192.6
Q16698	2,4-dienoyl-CoA reductase, mitochondrial OS=Homo sapiens GN=DECR1 PE=1 SV=1	DECR1	-0.0906569	36
Q9NPH2	Inositol-3-phosphate synthase 1 OS=Homo sapiens GN=ISYNA1 PE=1 SV=1	ISYNA1	-0.0903103	61
Q96EL3	39S ribosomal protein L53, mitochondrial OS=Homo sapiens GN=MRPL53 PE=1 SV=1	MRPL53	-0.0903057	12.1
Q9NXN4	Ganglioside-induced differentiation-associated protein 2 OS=Homo sapiens GN=GDAP2 PE=1 SV=1	GDAP2	-0.0902732	56.2
Q9Y4L1	Hypoxia up-regulated protein 1 OS=Homo sapiens GN=HYOU1 PE=1 SV=1	HYOU1	-0.0898729	111.3
Q96RU3	Formin-binding protein 1 OS=Homo sapiens GN=FNBP1 PE=1 SV=2	FNBP1	-0.0895918	71.3
Q15063	Periostin OS=Homo sapiens GN=POSTN PE=1 SV=2	POSTN	-0.0894559	93.3
Q9C0E8	Protein lunapark OS=Homo sapiens GN=LNP PE=1 SV=2	LNPK	-0.0887452	47.7
Q9HCE1	Putative helicase MOV-10 OS=Homo sapiens GN=MOV10 PE=1 SV=2	MOV10	-0.0887059	113.6
Q1KMD3	Heterogeneous nuclear ribonucleoprotein U-like protein 2 OS=Homo sapiens GN=HNRNPUL2 PE=1 SV=1	HNRNPUL2	-0.0886774	85.1
Q9Y673	Dolichyl-phosphate beta-glucosyltransferase OS=Homo sapiens GN=ALG5 PE=1 SV=1	ALG5	-0.0884486	36.9
Q96PE2	Rho guanine nucleotide exchange factor 17 OS=Homo sapiens GN=ARHGEF17 PE=1 SV=1	ARHGEF17	-0.0883958	221.5
Q8N3E9	1-phosphatidylinositol 4,5-bisphosphate phosphodiesterase delta-3 OS=Homo sapiens GN=PLCD3 PE=1 SV=3	PLCD3	-0.088115	89.2
Q6P1L8	39S ribosomal protein L14, mitochondrial OS=Homo sapiens GN=MRPL14 PE=1 SV=1	MRPL14	-0.0880541	15.9
O75191	Xylulose kinase OS=Homo sapiens GN=XYLB PE=1 SV=3	XYLB	-0.0878996	58.3
Q5QJ74	Tubulin-specific chaperone cofactor E-like protein OS=Homo sapiens GN=TBCEL PE=1 SV=2	TBCEL	-0.0877095	48.2
Q6I9Y2	THO complex subunit 7 homolog OS=Homo sapiens GN=THOC7 PE=1 SV=3	THOC7	-0.0875908	23.7
P30427	Plectin OS=Rattus norvegicus GN=Plec PE=1 SV=2	Plec	-0.0874126	533.2
Q92572	AP-3 complex subunit sigma-1 OS=Homo sapiens GN=AP3S1 PE=1 SV=1	AP3S1	-0.0873117	21.7
P61160	Actin-related protein 2 OS=Homo sapiens GN=ACTR2 PE=1 SV=1	ACTR2	-0.087279	44.7
P78559	Microtubule-associated protein 1A OS=Homo sapiens GN=MAP1A PE=1 SV=6	MAP1A	-0.0869336	305.3
O43264	Centromere/kinetochore protein zw10 homolog OS=Homo sapiens GN=ZW10 PE=1 SV=3	ZW10	-0.086873	88.8
O95167	NADH dehydrogenase [ubiquinone] 1 alpha subcomplex subunit 3 OS=Homo sapiens GN=NDUFA3 PE=1 SV=1	NDUFA3	-0.0865685	9.3
Q8N3C0	Activating signal cointegrator 1 complex subunit 3 OS=Homo sapiens GN=ASCC3 PE=1 SV=3	ASCC3	-0.0864565	251.3
P35475	Alpha-L-iduronidase OS=Homo sapiens GN=IDUA PE=1 SV=2	IDUA	-0.0858034	72.6
Q99873	Protein arginine N-methyltransferase 1 OS=Homo sapiens GN=PRMT1 PE=1 SV=2	PRMT1	-0.0855013	41.5
O35129	Prohibitin-2 OS=Mus musculus GN=Phb2 PE=1 SV=1	Phb2	-0.0849163	33.3
Q9Y3D2	Methionine-R-sulfoxide reductase B2, mitochondrial OS=Homo sapiens GN=MSRB2 PE=1 SV=2	MSRB2	-0.084872	19.5
Q9H9T3	Elongator complex protein 3 OS=Homo sapiens GN=ELP3 PE=1 SV=2	ELP3	-0.0846068	62.2
P11021	78 kDa glucose-regulated protein OS=Homo sapiens GN=HSPA5 PE=1 SV=2	HSPA5	-0.0844385	72.3
Q96CB9	5-methylcytosine rRNA methyltransferase NSUN4 OS=Homo sapiens GN=NSUN4 PE=1 SV=2	NSUN4	-0.0843677	43.1
Q8WWC4	m-AAA protease-interacting protein 1, mitochondrial OS=Homo sapiens GN=MAIP1 PE=1 SV=1	MAIP1	-0.0837273	32.5
P61020	Ras-related protein Rab-5B OS=Homo sapiens GN=RAB5B PE=1 SV=1	RAB5B	-0.0835244	23.7
Q6NXE6	Armadillo repeat-containing protein 6 OS=Homo sapiens GN=ARMC6 PE=1 SV=2	ARMC6	-0.0834466	54.1
Q96F86	Enhancer of mRNA-decapping protein 3 OS=Homo sapiens GN=EDC3 PE=1 SV=1	EDC3	-0.0834452	56
P55196	Afadin OS=Homo sapiens GN=AFDN PE=1 SV=3	AFDN	-0.0834079	206.7
Q9BRT3	Migration and invasion enhancer 1 OS=Homo sapiens GN=MIEN1 PE=1 SV=1	MIEN1	-0.0833278	12.4
Q5SVS4	Kidney mitochondrial carrier protein 1 OS=Homo sapiens GN=SLC25A30 PE=1 SV=1	SLC25A30	-0.0832997	32.5
P63172	Dynein light chain Tctex-type 1 OS=Homo sapiens GN=DYNLT1 PE=1 SV=1	DYNLT1	-0.083211	12.4
O43752	Syntaxin-6 OS=Homo sapiens GN=STX6 PE=1 SV=1	STX6	-0.0828821	29.2
Q9P0T7	Transmembrane protein 9 OS=Homo sapiens GN=TMEM9 PE=1 SV=1	TMEM9	-0.0827448	20.6
O14640	Segment polarity protein dishevelled homolog DVL-1 OS=Homo sapiens GN=DVL1 PE=1 SV=2	DVL1	-0.082345	75.1
O14874	[3-methyl-2-oxobutanoate dehydrogenase [lipoamide]] kinase, mitochondrial OS=Homo sapiens GN=BCKDK PE=1 SV=2	BCKDK	-0.0821975	46.3
Q5T5U3	Rho GTPase-activating protein 21 OS=Homo sapiens GN=ARHGAP21 PE=1 SV=1	ARHGAP21	-0.0814109	217.2
P46934	E3 ubiquitin-protein ligase NEDD4 OS=Homo sapiens GN=NEDD4 PE=1 SV=4	NEDD4	-0.0812374	149
O15066	Kinesin-like protein KIF3B OS=Homo sapiens GN=KIF3B PE=1 SV=1	KIF3B	-0.0811668	85.1
Q9H269	Vacuolar protein sorting-associated protein 16 homolog OS=Homo sapiens GN=VPS16 PE=1 SV=2	VPS16	-0.0811643	94.6
Q5TH69	Brefeldin A-inhibited guanine nucleotide-exchange protein 3 OS=Homo sapiens GN=ARFGEF3 PE=1 SV=3	ARFGEF3	-0.0807866	240.5
Q9Y266	Nuclear migration protein nudC OS=Homo sapiens GN=NUDC PE=1 SV=1	NUDC	-0.0806889	38.2
Q86UX7	Fermitin family homolog 3 OS=Homo sapiens GN=FERMT3 PE=1 SV=1	FERMT3	-0.0800615	75.9
Q9UJV9	Probable ATP-dependent RNA helicase DDX41 OS=Homo sapiens GN=DDX41 PE=1 SV=2	DDX41	-0.0797575	69.8
Q92902	Hermansky-Pudlak syndrome 1 protein OS=Homo sapiens GN=HPS1 PE=1 SV=2	HPS1	-0.079529	79.2
Q15758	Neutral amino acid transporter B(0) OS=Homo sapiens GN=SLC1A5 PE=1 SV=2	SLC1A5	-0.0793467	56.6
O75113	NEDD4-binding protein 1 OS=Homo sapiens GN=N4BP1 PE=1 SV=4	N4BP1	-0.0790809	100.3
P08758	Annexin A5 OS=Homo sapiens GN=ANXA5 PE=1 SV=2	ANXA5	-0.0790333	35.9
Q9UEU0	Vesicle transport through interaction with t-SNAREs homolog 1B OS=Homo sapiens GN=VTI1B PE=1 SV=3	VTI1B	-0.0788706	26.7
[truncated: 3,311 more rows]

## Sheet: GO Biological Processes (GOBP)
GO	Description	PARENT_GO	LogP-value	Enrichment	Z-score	#GeneInGO	#GeneInGOAndHitList	Hits	Log(q-value)
GO:0032787	monocarboxylic acid metabolic process		-41.2124	4.17967	17.7092	645	121	ACACA|ACADS|ACADSB|ACOX1|ADH5|ALDH1A3|ALDOA|ALDOC|ALOX5|APOA1|APP|ASAH1|BSG|CAV1|CBR1|CES1|CKB|CKM|CKMT1B|CKMT2|CPT2|CRABP1|CRAT|CYP1B1|CYP27A1|EHHADH|ENO1|ENO2|EPHX1|EPHX2|ETFA|ETFB|FABP5|FASN|GALK1|GAPDH|GATM|GGT1|GLO1|GOT2|GPI|GPX1|GPX4|GSTA1|GSTM1|GSTM2|GSTP1|HAGH|HADHA|HADH|IDH1|IDH2|LDHA|LIPC|ME1|MIF|NPC1|PC|PDK1|PDK3|PFKFB2|PFKL|PFKM|PFKP|PGAM2|PGD|PGK1|PGM1|PHYH|PKM|PRKAR2B|ABCD3|ABCD4|RB…	-37.0175
GO:0045055	regulated exocytosis		-31.49	3.39914	14.7302	780	119	A2M|SERPINA3|ACTN4|ACTN1|AP1G1|AGL|ALDH3B1|ALDOA|ALDOC|ALOX5|ANXA2|ANXA3|APOA1|APP|APRT|RHOA|ASAH1|B2M|BST2|CACNB2|CD9|CD44|CD47|CD59|CHI3L1|CLU|CNN2|COPB1|CST3|CTSB|CTSD|CTSZ|CD55|DYNC1H1|EEF2|STOM|F5|FABP5|FLNA|FN1|FTL|XRCC6|GPI|GRN|GSK3B|GSN|GSTP1|GYG1|HMGB1|HSPA1A|IDH1|ILF2|ITIH4|KNG1|LAMP1|LGALS9|LTF|LYN|MGST1|MIF|MNDA|MYH9|PFKL|PGM1|PKM|PLD1|SEPTIN5|PRCP|PRKCB|PTPRB|PYGB|RAB27A|S100A11|S100…	-27.5961
GO:0006397	mRNA processing		-30.9892	3.95818	15.1314	546	97	APP|CDK11B|CDC5L|CIRBP|CSTF2|DDX5|FUS|HNRNPA1|HNRNPA2B1|HNRNPC|HNRNPD|HNRNPL|IK|MFAP1|HNRNPM|NCL|SNU13|PLRG1|PNN|POLR2B|PRKACA|PTBP1|SAFB|SFPQ|SRSF1|SRSF2|SRSF3|SRSF4|SRSF5|SRSF6|SRSF7|SNRPA|SNRPB2|SNRPC|TIA1|SF1|NELFE|SRSF9|NOL3|PRPF3|ZRANB2|DDX23|PRDX6|SAFB2|RBM8A|THRAP3|ALYREF|SF3B4|SAP18|BCAS2|CD2BP2|SYNCRIP|DDX17|KHDRBS1|AHCYL1|SRSF10|TXNL4A|HNRNPA0|SF3B2|NUDT21|PSIP1|DDX42|U2AF2|DNAJC8|RALY…	-27.2713
GO:0008380	RNA splicing		-30.5182	4.16883	15.1956	481	90	CDC5L|CIRBP|CSTF2|DDX5|FUS|HNRNPA1|HNRNPA2B1|HNRNPC|HNRNPD|HNRNPL|HSPA1A|IK|MFAP1|HNRNPM|NCL|SNU13|PLRG1|PNN|POLR2B|PTBP1|RPS13|RPS26|SFPQ|SRSF1|SRSF2|SRSF3|SRSF4|SRSF5|SRSF6|SRSF7|SNRPA|SNRPB2|SNRPC|TIA1|SF1|SRSF9|NOL3|PRPF3|ZRANB2|DDX23|PRDX6|RBM8A|THRAP3|ALYREF|SF3B4|SAP18|BCAS2|CD2BP2|SYNCRIP|DDX17|KHDRBS1|SRSF10|TXNL4A|HNRNPA0|SF3B2|NUDT21|PSIP1|DDX42|U2AF2|DNAJC8|RALY|HABP4|SNW1|ACIN1|RRP1B…	-26.9253
GO:0097435	supramolecular fiber organization		-29.3589	3.42291	14.2362	716	110	ACTN1|AEBP1|ALDOA|APOA1|APOE|APP|ARF6|RHOA|RHOB|B2M|CALD1|CAPG|SERPINH1|CD47|CLU|COL1A1|COL1A2|COL12A1|CSRP1|CSRP2|CST3|CCN2|CYP1B1|DAPK3|DIAPH2|DLG1|DYNC1H1|DPYSL3|CTTN|PTK2B|FAT1|FLNA|FMOD|GFAP|GPX1|GSN|HSPA1A|ICAM1|KRT8|KRT19|LOXL1|LTBP3|LUM|MFAP4|MTM1|MYH11|MYO7A|NUMA1|PAWR|PFN2|PGM5|PLS1|PLS3|RASA1|S100A10|CXCL12|SFRP1|SNCA|FSCN1|SPTBN2|SRC|TF|TGFB2|TJP1|TMSB4X|TPM1|TPM2|TPM3|TPM4|COL14A1|VA…	-25.8629
GO:0000377	RNA splicing, via transesterification reactions with bulged adenosine as nucleophile		-28.2778	4.47928	14.8617	383	77	CDC5L|CIRBP|CSTF2|DDX5|FUS|HNRNPA1|HNRNPA2B1|HNRNPC|HNRNPD|HNRNPL|IK|MFAP1|HNRNPM|NCL|SNU13|PLRG1|PNN|POLR2B|PTBP1|SFPQ|SRSF1|SRSF2|SRSF3|SRSF4|SRSF5|SRSF6|SRSF7|SNRPA|SNRPB2|SNRPC|TIA1|SF1|SRSF9|NOL3|PRPF3|DDX23|PRDX6|RBM8A|THRAP3|ALYREF|SF3B4|SAP18|BCAS2|CD2BP2|SYNCRIP|DDX17|KHDRBS1|SRSF10|TXNL4A|HNRNPA0|SF3B2|NUDT21|PSIP1|DDX42|U2AF2|DNAJC8|RALY|SNW1|LSM4|PRPF31|PRPF19|LUC7L2|SF3B6|LSM7|WBP11|…	-24.928
GO:0000398	mRNA splicing, via spliceosome		-28.2778	4.47928	14.8617	383	77	CDC5L|CIRBP|CSTF2|DDX5|FUS|HNRNPA1|HNRNPA2B1|HNRNPC|HNRNPD|HNRNPL|IK|MFAP1|HNRNPM|NCL|SNU13|PLRG1|PNN|POLR2B|PTBP1|SFPQ|SRSF1|SRSF2|SRSF3|SRSF4|SRSF5|SRSF6|SRSF7|SNRPA|SNRPB2|SNRPC|TIA1|SF1|SRSF9|NOL3|PRPF3|DDX23|PRDX6|RBM8A|THRAP3|ALYREF|SF3B4|SAP18|BCAS2|CD2BP2|SYNCRIP|DDX17|KHDRBS1|SRSF10|TXNL4A|HNRNPA0|SF3B2|NUDT21|PSIP1|DDX42|U2AF2|DNAJC8|RALY|SNW1|LSM4|PRPF31|PRPF19|LUC7L2|SF3B6|LSM7|WBP11|…	-24.928
GO:0000375	RNA splicing, via transesterification reactions		-28.0431	4.44447	14.7713	386	77	CDC5L|CIRBP|CSTF2|DDX5|FUS|HNRNPA1|HNRNPA2B1|HNRNPC|HNRNPD|HNRNPL|IK|MFAP1|HNRNPM|NCL|SNU13|PLRG1|PNN|POLR2B|PTBP1|SFPQ|SRSF1|SRSF2|SRSF3|SRSF4|SRSF5|SRSF6|SRSF7|SNRPA|SNRPB2|SNRPC|TIA1|SF1|SRSF9|NOL3|PRPF3|DDX23|PRDX6|RBM8A|THRAP3|ALYREF|SF3B4|SAP18|BCAS2|CD2BP2|SYNCRIP|DDX17|KHDRBS1|SRSF10|TXNL4A|HNRNPA0|SF3B2|NUDT21|PSIP1|DDX42|U2AF2|DNAJC8|RALY|SNW1|LSM4|PRPF31|PRPF19|LUC7L2|SF3B6|LSM7|WBP11|…	-24.7512
GO:0006091	generation of precursor metabolites and energy		-27.6324	3.82673	14.159	524	90	ACO1|ACO2|ACOX1|ADH5|AGL|AK4|ALDH2|ALDH1B1|ALDOA|ALDOC|AKR1B1|SLC25A4|AOX1|APP|BDH1|COX4I1|COX5B|COX6B1|COX6C|COX7A2|COX15|CYC1|ENO1|ENO2|ETFA|ETFB|GALK1|GAPDH|GBE1|GPI|GSK3B|GYG1|GYS1|HMGB1|HMGCS2|IDH1|IDH2|LDHA|MAOB|ME1|ATP6|NDUFA4|NDUFB1|NDUFB3|NDUFS5|OXCT1|PFKFB2|PFKL|PFKM|PFKP|PGAM2|PGD|PGK1|PGM1|PHKB|PKM|PYGB|PYGM|SDHC|SNCA|TPI1|TPR|TYRP1|UGP2|AKR7A2|SLC4A4|GYG2|COX7A2L|DHRS3|COX5A|ATP5MF|N…	-24.3916
GO:0044282	small molecule catabolic process		-27.408	4.15826	14.3738	434	81	ACADS|ACADSB|ACOX1|ADH5|ALDH2|ALDH1B1|ALDH3B1|ALDOA|ALDOC|APOE|ASPA|ALDH7A1|BCAT1|BCKDHB|BDH1|KYAT1|SCARB1|CPT2|CRABP1|CRAT|CYP27A1|SARDH|DPYD|DPYS|TYMP|EHHADH|ENO1|ENO2|ESD|ETFA|ETFB|GALE|GALK1|GAPDH|GLUL|GOT2|GPI|HAGH|HADHA|HADH|HNMT|INPP1|ALDH6A1|OAT|OXCT1|PFKFB2|PFKL|PFKM|PFKP|PGAM2|PGD|PGK1|PGM1|PHYH|PKM|PRODH|ABCD3|ABCD4|SORD|SULT1A1|TPI1|ACOX2|KMO|RIDA|SLC27A2|HACL1|CRYL1|DCXR|INPP5K|CROT|…	-24.213
GO:0042119	neutrophil activation		-25.0638	3.73558	13.3928	501	84	SERPINA3|AGL|ALDH3B1|ALDOA|ALDOC|ALOX5|ANXA2|ANXA3|APRT|RHOA|ASAH1|B2M|BST2|CD44|CD47|CD59|CHI3L1|CNN2|COPB1|CST3|CTSB|CTSD|CTSZ|CD55|DYNC1H1|EEF2|STOM|FABP5|FTL|XRCC6|GPI|GRN|GSN|GSTP1|GYG1|HMGB1|HSPA1A|IDH1|IL18|ILF2|LAMP1|LTF|MGST1|MIF|MNDA|PFKL|PGM1|PKM|PLA2G2A|PLD1|PRCP|PTPRB|PYGB|RAB27A|S100A11|SLC2A5|SRP14|TTR|SYNGR1|VAPA|PRDX6|MVP|ACTR1B|ATP8A1|ATG7|IQGAP2|CKAP4|SLC27A2|PADI2|PDAP1|CYFIP1…	-21.9102
GO:0036230	granulocyte activation		-24.7611	3.69867	13.2791	506	84	SERPINA3|AGL|ALDH3B1|ALDOA|ALDOC|ALOX5|ANXA2|ANXA3|APRT|RHOA|ASAH1|B2M|BST2|CD44|CD47|CD59|CHI3L1|CNN2|COPB1|CST3|CTSB|CTSD|CTSZ|CD55|DYNC1H1|EEF2|STOM|FABP5|FTL|XRCC6|GPI|GRN|GSN|GSTP1|GYG1|HMGB1|HSPA1A|IDH1|IL18|ILF2|LAMP1|LTF|MGST1|MIF|MNDA|PFKL|PGM1|PKM|PLA2G2A|PLD1|PRCP|PTPRB|PYGB|RAB27A|S100A11|SLC2A5|SRP14|TTR|SYNGR1|VAPA|PRDX6|MVP|ACTR1B|ATP8A1|ATG7|IQGAP2|CKAP4|SLC27A2|PADI2|PDAP1|CYFIP1…	-21.6453
GO:0043312	neutrophil degranulation		-24.6618	3.75919	13.301	486	82	SERPINA3|AGL|ALDH3B1|ALDOA|ALDOC|ALOX5|ANXA2|ANXA3|APRT|RHOA|ASAH1|B2M|BST2|CD44|CD47|CD59|CHI3L1|CNN2|COPB1|CST3|CTSB|CTSD|CTSZ|CD55|DYNC1H1|EEF2|STOM|FABP5|FTL|XRCC6|GPI|GRN|GSN|GSTP1|GYG1|HMGB1|HSPA1A|IDH1|ILF2|LAMP1|LTF|MGST1|MIF|MNDA|PFKL|PGM1|PKM|PLD1|PRCP|PTPRB|PYGB|RAB27A|S100A11|SLC2A5|SRP14|TTR|SYNGR1|VAPA|PRDX6|MVP|ACTR1B|ATP8A1|ATG7|IQGAP2|CKAP4|SLC27A2|PADI2|PDAP1|CYFIP1|UBR4|COTL1|B…	-21.5808
GO:0002283	neutrophil activation involved in immune response		-24.4781	3.73613	13.2312	489	82	SERPINA3|AGL|ALDH3B1|ALDOA|ALDOC|ALOX5|ANXA2|ANXA3|APRT|RHOA|ASAH1|B2M|BST2|CD44|CD47|CD59|CHI3L1|CNN2|COPB1|CST3|CTSB|CTSD|CTSZ|CD55|DYNC1H1|EEF2|STOM|FABP5|FTL|XRCC6|GPI|GRN|GSN|GSTP1|GYG1|HMGB1|HSPA1A|IDH1|ILF2|LAMP1|LTF|MGST1|MIF|MNDA|PFKL|PGM1|PKM|PLD1|PRCP|PTPRB|PYGB|RAB27A|S100A11|SLC2A5|SRP14|TTR|SYNGR1|VAPA|PRDX6|MVP|ACTR1B|ATP8A1|ATG7|IQGAP2|CKAP4|SLC27A2|PADI2|PDAP1|CYFIP1|UBR4|COTL1|B…	-21.4493
GO:0002446	neutrophil mediated immunity		-24.4682	3.69849	13.1978	500	83	SERPINA3|AGL|ALDH3B1|ALDOA|ALDOC|ALOX5|ANXA2|ANXA3|APRT|RHOA|ASAH1|B2M|BST2|CD44|CD47|CD59|CHI3L1|CNN2|COPB1|CST3|CTSB|CTSD|CTSZ|CD55|DYNC1H1|EEF2|STOM|FABP5|FTL|XRCC6|GPI|GRN|GSN|GSTP1|GYG1|HMGB1|HSPA1A|IDH1|ILF2|LAMP1|LTF|MGST1|MIF|MNDA|PFKL|PGM1|PKM|PLD1|PRCP|PTPRB|PYGB|RAB27A|S100A11|SLC2A5|SRP14|TTR|SYNGR1|VAPA|PRDX6|WDR1|MVP|ACTR1B|ATP8A1|ATG7|IQGAP2|CKAP4|SLC27A2|PADI2|PDAP1|CYFIP1|UBR4|CO…	-21.4493
GO:0043299	leukocyte degranulation		-24.2342	3.56813	13.0254	537	86	SERPINA3|AP1G1|AGL|ALDH3B1|ALDOA|ALDOC|ALOX5|ANXA2|ANXA3|APRT|RHOA|ASAH1|B2M|BST2|CD44|CD47|CD59|CHI3L1|CNN2|COPB1|CST3|CTSB|CTSD|CTSZ|CD55|DYNC1H1|EEF2|STOM|FABP5|FTL|XRCC6|GPI|GRN|GSN|GSTP1|GYG1|HMGB1|HSPA1A|IDH1|ILF2|LAMP1|LGALS9|LTF|LYN|MGST1|MIF|MNDA|PFKL|PGM1|PKM|PLD1|PRCP|PTPRB|PYGB|RAB27A|S100A11|S100A13|SLC2A5|SRP14|TTR|SYNGR1|VAPA|PRDX6|MVP|ACTR1B|ATP8A1|ATG7|IQGAP2|CKAP4|SLC27A2|PADI2|…	-21.2434
GO:0002444	myeloid leukocyte mediated immunity		-23.9633	3.50518	12.8978	553	87	SERPINA3|AGL|ALDH3B1|ALDOA|ALDOC|ALOX5|ANXA2|ANXA3|APRT|RHOA|ASAH1|B2M|BST2|CD44|CD47|CD59|CHI3L1|CNN2|COPB1|CST3|CTSB|CTSD|CTSZ|CD55|DYNC1H1|EEF2|STOM|FABP5|FTL|XRCC6|GPI|GRN|GSN|GSTP1|GYG1|HMGB1|HSPA1A|IDH1|ILF2|LAMP1|LGALS9|LTF|LYN|MGST1|MIF|MNDA|PFKL|PGM1|PKM|PLD1|PRCP|PTPRB|PYGB|RAB27A|S100A11|S100A13|SLC2A5|SRP14|TTR|SYNGR1|DDX21|VAPA|PRDX6|WDR1|MVP|ACTR1B|ATP8A1|ATG7|IQGAP2|CKAP4|SLC27A2|P…	-20.9988
GO:0002275	myeloid cell activation involved in immune response		-22.8852	3.44328	12.5442	550	85	SERPINA3|AGL|ALDH3B1|ALDOA|ALDOC|ALOX5|ANXA2|ANXA3|APRT|RHOA|ASAH1|B2M|BST2|CD44|CD47|CD59|CHI3L1|CNN2|COPB1|CST3|CTSB|CTSD|CTSZ|CD55|DYNC1H1|EEF2|STOM|FABP5|FTL|XRCC6|GPI|GRN|GSN|GSTP1|GYG1|HMGB1|HSPA1A|IDH1|ILF2|LAMP1|LGALS9|LTF|LYN|MGST1|MIF|MNDA|PFKL|PGM1|PKM|PLD1|PRCP|PTPRB|PYGB|RAB27A|S100A11|S100A13|SLC2A5|SRP14|TTR|SYNGR1|VAPA|PRDX6|MVP|ACTR1B|ATP8A1|ATG7|IQGAP2|CKAP4|SLC27A2|PADI2|PDAP1|…	-19.9456
GO:0030029	actin filament-based process		-22.6943	2.94636	12.06	794	105	ACTN4|ACTN1|ALDOA|APOA1|AQP1|ARF6|RHOA|RHOB|ATP1A1|BCL6|BST2|CACNA2D1|CACNB2|CALD1|CAPG|CAV1|CD47|CNN2|CSRP1|CSRP2|CCN2|CXADR|DAPK3|DIAPH2|DLG1|DMD|DPYSL3|CTTN|PTK2B|FAT1|FLNA|GJA1|GPM6B|GSN|ICAM1|KRT8|KRT19|MDK|MYH9|MYH11|MYO7A|PAFAH1B1|PAWR|PFN2|PGM5|PLS1|PLS3|PRKG1|RASA1|S100A10|CXCL12|SFRP1|FSCN1|SPTBN2|SRC|TF|TJP1|TMSB4X|TPM1|TPM2|TPM3|TPM4|VASP|EZR|VIM|ZYX|SORBS2|PDLIM1|PDLIM7|SLC9A3R1|MTSS…	-19.7781
GO:0002274	myeloid leukocyte activation		-22.5932	3.16842	12.2295	661	94	SERPINA3|AGL|ALDH3B1|ALDOA|ALDOC|ALOX5|ANXA2|ANXA3|APP|APRT|RHOA|ASAH1|B2M|BST2|CD44|CD47|CD59|CHI3L1|CLU|CNN2|COPB1|CST3|CTSB|CTSD|CTSZ|CD55|DYNC1H1|EEF2|STOM|FABP5|FTL|XRCC6|GPI|GRN|GSN|GSTP1|GYG1|HMGB1|HSPA1A|HSPD1|IDH1|IL18|ILF2|ITGB8|LAMP1|LGALS9|LTF|LYN|MGST1|MIF|MNDA|PFKL|PGM1|PKM|PLA2G2A|PLD1|PRCP|PTPRB|PYGB|RAB27A|S100A11|S100A13|SLC2A5|SNCA|SRP14|THBS1|TTR|SYNGR1|VAPA|PRDX6|MVP|ACTR1B|A…	-19.6993
GO:0030198	extracellular matrix organization		-22.3725	3.94837	12.7924	395	70	A2M|AEBP1|APP|BGN|BSG|CAPG|CAV1|SERPINH1|CD44|CD47|CDH1|COL1A1|COL1A2|COL6A1|COL6A2|COL8A1|COL8A2|COL12A1|VCAN|CST3|CCN2|CTSL|CYP1B1|DCN|DPP4|FAP|FBLN1|FBLN2|FBN1|FBN2|FMOD|FN1|GPM6B|GSN|TNC|ICAM1|ITGA6|ITGA2|ITGA3|ITGB8|LAMA4|LOXL1|LTBP3|LUM|MFAP4|MMP14|MYH11|TNFRSF11B|HTRA1|FSCN1|TGFB2|THBS1|TIMP1|TTR|COL14A1|PLOD3|ITGA11|ERO1A|ADAMTSL4|FKBP10|SMOC2|VWA1|JAM3|CRISPLD2|LOXL4|SERAC1|ADAMTSL1|CHAD…	-19.4998
GO:0043062	extracellular structure organization		-22.3068	3.9384	12.7655	396	70	A2M|AEBP1|APP|BGN|BSG|CAPG|CAV1|SERPINH1|CD44|CD47|CDH1|COL1A1|COL1A2|COL6A1|COL6A2|COL8A1|COL8A2|COL12A1|VCAN|CST3|CCN2|CTSL|CYP1B1|DCN|DPP4|FAP|FBLN1|FBLN2|FBN1|FBN2|FMOD|FN1|GPM6B|GSN|TNC|ICAM1|ITGA6|ITGA2|ITGA3|ITGB8|LAMA4|LOXL1|LTBP3|LUM|MFAP4|MMP14|MYH11|TNFRSF11B|HTRA1|FSCN1|TGFB2|THBS1|TIMP1|TTR|COL14A1|PLOD3|ITGA11|ERO1A|ADAMTSL4|FKBP10|SMOC2|VWA1|JAM3|CRISPLD2|LOXL4|SERAC1|ADAMTSL1|CHAD…	-19.4542
GO:0045229	external encapsulating structure organization		-22.176	3.9186	12.712	398	70	A2M|AEBP1|APP|BGN|BSG|CAPG|CAV1|SERPINH1|CD44|CD47|CDH1|COL1A1|COL1A2|COL6A1|COL6A2|COL8A1|COL8A2|COL12A1|VCAN|CST3|CCN2|CTSL|CYP1B1|DCN|DPP4|FAP|FBLN1|FBLN2|FBN1|FBN2|FMOD|FN1|GPM6B|GSN|TNC|ICAM1|ITGA6|ITGA2|ITGA3|ITGB8|LAMA4|LOXL1|LTBP3|LUM|MFAP4|MMP14|MYH11|TNFRSF11B|HTRA1|FSCN1|TGFB2|THBS1|TIMP1|TTR|COL14A1|PLOD3|ITGA11|ERO1A|ADAMTSL4|FKBP10|SMOC2|VWA1|JAM3|CRISPLD2|LOXL4|SERAC1|ADAMTSL1|CHAD…	-19.3428
GO:0002263	cell activation involved in immune response		-21.9356	3.01581	11.9119	724	98	SERPINA3|AP1G1|AGL|ALDH3B1|ALDOA|ALDOC|ALOX5|ANXA2|ANXA3|APP|APRT|RHOA|ASAH1|B2M|BCL6|BST2|CD44|CD47|CD59|CHI3L1|CNN2|COPB1|CST3|CTSB|CTSD|CTSZ|CD55|DYNC1H1|EEF2|STOM|FABP5|PTK2B|FTL|XRCC6|GPI|GRN|GSN|GSTP1|GYG1|HLA-DRA|HMGB1|HSPA1A|HSPD1|ICAM1|IDH1|IL18|ILF2|LAMP1|LGALS9|LTF|LYN|CD46|MDK|MGST1|MIF|MNDA|NBN|PFKL|PGM1|PKM|PLD1|PRCP|PTPRB|PYGB|RAB27A|S100A11|S100A13|SLC2A5|SRP14|TFRC|TP53BP1|TTR|SY…	-19.1208
GO:0044283	small molecule biosynthetic process		-21.6667	3.05427	11.8697	693	95	ABCA2|ACACA|ALDH1A3|ALDOA|ALDOC|AKR1B1|ALOX5|APOA1|APOE|APRT|ASAH1|ASL|ASPA|BCAT1|BDH1|CBR1|KYAT1|CES1|CYP27A1|DHCR7|DPYD|DPYS|TYMP|ENO1|ENO2|EPHX2|FABP5|PTK2B|FASN|GAPDH|GATM|GGT1|GLUL|GOT2|GPI|GPX1|GPX4|GSTM1|GSTM2|GSTP1|HINT1|HMGCS2|IDI1|ITPA|LBR|LIPC|MGST3|MIF|MVD|OAT|PC|PGAM2|PGD|PGK1|PGM1|PKM|PRPS1|PTS|ABCD3|RBP1|MSMO1|SNCA|SORD|SPR|TPI1|UGP2|ACOX2|SLC25A11|KMO|PLOD3|LIPG|LPCAT3|PMVK|EBP|SL…	-18.8697
GO:0002366	leukocyte activation involved in immune response		-21.5631	3.00162	11.7944	720	97	SERPINA3|AP1G1|AGL|ALDH3B1|ALDOA|ALDOC|ALOX5|ANXA2|ANXA3|APRT|RHOA|ASAH1|B2M|BCL6|BST2|CD44|CD47|CD59|CHI3L1|CNN2|COPB1|CST3|CTSB|CTSD|CTSZ|CD55|DYNC1H1|EEF2|STOM|FABP5|PTK2B|FTL|XRCC6|GPI|GRN|GSN|GSTP1|GYG1|HLA-DRA|HMGB1|HSPA1A|HSPD1|ICAM1|IDH1|IL18|ILF2|LAMP1|LGALS9|LTF|LYN|CD46|MDK|MGST1|MIF|MNDA|NBN|PFKL|PGM1|PKM|PLD1|PRCP|PTPRB|PYGB|RAB27A|S100A11|S100A13|SLC2A5|SRP14|TFRC|TP53BP1|TTR|SYNGR1…	-18.7832
GO:0030036	actin cytoskeleton organization		-21.531	3.0411	11.8198	696	95	ACTN1|ALDOA|APOA1|AQP1|ARF6|RHOA|RHOB|BCL6|BST2|CALD1|CAPG|CD47|CNN2|CSRP1|CSRP2|CCN2|CXADR|DAPK3|DIAPH2|DLG1|DPYSL3|CTTN|PTK2B|FAT1|FLNA|GPM6B|GSN|ICAM1|KRT8|KRT19|MDK|MYH9|MYH11|MYO7A|PAFAH1B1|PAWR|PFN2|PGM5|PLS1|PLS3|PRKG1|RASA1|S100A10|CXCL12|SFRP1|FSCN1|SPTBN2|SRC|TF|TJP1|TMSB4X|TPM1|TPM2|TPM3|TPM4|VASP|EZR|ZYX|SORBS2|PDLIM1|PDLIM7|SLC9A3R1|MTSS1|WDR1|SORBS3|CORO2B|IQGAP2|DSTN|SYNPO|RUFY3|DA…	-18.7674
GO:1901361	organic cyclic compound catabolic process		-20.9753	3.09924	11.7103	647	90	APOE|BLVRA|BLVRB|KYAT1|SCARB1|CIRBP|CYP27A1|DDX5|DKC1|DPYD|DPYS|DPYSL2|DPYSL3|TYMP|EPHX2|FUS|GPX1|HINT1|HMGB1|HMGB2|HNMT|HNRNPC|HNRNPD|HSPA1A|ITPA|MAOA|MAOB|ALDH6A1|HNRNPM|CNOT2|NPM1|PSMB10|PSMD10|RNH1|RPL8|RPL13|RPL15|RPL17|RPL18|RPL18A|RPL21|RPL24|RPL27|RPL27A|RPL28|RPL32|RPL34|RPL35A|RPL37A|RPLP1|RPLP2|RPS2|RPS8|RPS9|RPS10|RPS13|RPS18|RPS19|RPS24|RPS26|RPS28|SET|VIM|XPO1|ANP32A|TAF15|KMO|RPL23…	-18.2338
GO:0055086	nucleobase-containing small molecule metabolic process		-20.9663	3.1471	11.7479	623	88	ACACA|AK1|AK4|ALDOA|ALDOC|AMPD2|NUDT2|APP|APRT|DBI|DLG1|DPYD|DPYS|DPYSL2|DPYSL3|TYMP|ENO1|ENO2|ERH|FASN|GALK1|GAPDH|GPI|GPX1|HINT1|HMGCS2|IDH2|ITPA|LDHA|ME1|ALDH6A1|ATP6|MVD|NNMT|PDK1|PDK3|PFKFB2|PFKL|PFKM|PFKP|PGAM2|PGK1|PGM1|PKM|PRPS1|PRPS2|PRPSAP1|SULT1A1|SULT1C2|TMSB4X|TPI1|TPR|TTR|TXNRD1|UGP2|KMO|ASMTL|SLC4A4|ATP5MF|NUP153|PAICS|PMVK|ACOT7|ACSL6|MPC2|ACOT11|GMPPB|RRM2B|ACSL5|CROT|PANK4|DHTKD…	-18.2338
GO:1903311	regulation of mRNA metabolic process		-20.9494	4.13582	12.4974	334	62	CDK11B|CIRBP|DDX5|FUS|HNRNPA1|HNRNPA2B1|HNRNPC|HNRNPD|HNRNPL|HSPA1A|HNRNPM|NCL|NPM1|PSMB10|PSMD10|PTBP1|SAFB|SET|SRSF3|SRSF4|SRSF6|SRSF7|SNRPA|TIA1|VIM|XPO1|SF1|NELFE|ANP32A|TAF15|SRSF9|PRDX6|SAFB2|RBM8A|THRAP3|PSME3|RIDA|SF3B4|SAP18|SYNCRIP|DDX17|IGF2BP1|IGF2BP3|KHDRBS1|AHCYL1|SRSF10|HNRNPA0|NUDT21|U2AF2|SNW1|CARHSP1|GIGYF2|SERBP1|PRPF19|YTHDF2|PAF1|RBFOX1|SMU1|FASTKD5|CDC73|SLTM|CPSF7	-18.2316
GO:0006753	nucleoside phosphate metabolic process		-20.0323	3.25851	11.5633	547	80	ACACA|AK1|AK4|ALDOA|ALDOC|AMPD2|NUDT2|APP|APRT|DBI|DLG1|DPYD|DPYS|TYMP|ENO1|ENO2|FASN|GALK1|GAPDH|GPI|GPX1|HINT1|HMGCS2|IDH2|ITPA|LDHA|ME1|ATP6|MVD|NNMT|PDK1|PDK3|PFKFB2|PFKL|PFKM|PFKP|PGAM2|PGK1|PGM1|PKM|PRPS1|PRPS2|PRPSAP1|SULT1A1|SULT1C2|TMSB4X|TPI1|TPR|KMO|ASMTL|SLC4A4|ATP5MF|NUP153|PAICS|PMVK|ACOT7|ACSL6|MPC2|ACOT11|RRM2B|ACSL5|CROT|PANK4|DHTKD1|OGDHL|CTPS2|PRTFDC1|ELOVL5|NMNAT1|HKDC1|ACSF2|…	-17.3287
GO:0009117	nucleotide metabolic process		-19.8948	3.27161	11.5324	538	79	ACACA|AK1|AK4|ALDOA|ALDOC|AMPD2|NUDT2|APP|APRT|DBI|DLG1|DPYD|DPYS|TYMP|ENO1|ENO2|FASN|GALK1|GAPDH|GPI|GPX1|HINT1|HMGCS2|IDH2|ITPA|LDHA|ME1|ATP6|MVD|NNMT|PDK1|PDK3|PFKFB2|PFKL|PFKM|PFKP|PGAM2|PGK1|PGM1|PKM|PRPS1|PRPS2|PRPSAP1|SULT1A1|SULT1C2|TMSB4X|TPI1|TPR|KMO|ASMTL|SLC4A4|ATP5MF|NUP153|PAICS|PMVK|ACOT7|ACSL6|MPC2|ACOT11|RRM2B|ACSL5|CROT|PANK4|DHTKD1|OGDHL|CTPS2|PRTFDC1|ELOVL5|NMNAT1|HKDC1|ACSF2|…	-17.205
GO:0019439	aromatic compound catabolic process		-19.6906	3.08437	11.3202	614	85	BLVRA|BLVRB|KYAT1|CIRBP|DDX5|DKC1|DPYD|DPYS|TYMP|EPHX1|EPHX2|FUS|GPX1|HINT1|HMGB1|HMGB2|HNMT|HNRNPC|HNRNPD|HSPA1A|ITPA|MAOA|MAOB|HNRNPM|CNOT2|NPM1|PSMB10|PSMD10|RNH1|RPL8|RPL13|RPL15|RPL17|RPL18|RPL18A|RPL21|RPL24|RPL27|RPL27A|RPL28|RPL32|RPL34|RPL35A|RPL37A|RPLP1|RPLP2|RPS2|RPS8|RPS9|RPS10|RPS13|RPS18|RPS19|RPS24|RPS26|RPS28|SET|VIM|XPO1|ANP32A|TAF15|KMO|RPL23|RBM8A|THRAP3|PSME3|RIDA|SYNCRIP|IGF…	-17.0142
GO:0046700	heterocycle catabolic process		-19.3531	3.09756	11.2295	597	83	BLVRA|BLVRB|KYAT1|CIRBP|DDX5|DKC1|DPYD|DPYS|DPYSL2|DPYSL3|TYMP|FUS|GPX1|HINT1|HMGB1|HMGB2|HNMT|HNRNPC|HNRNPD|HSPA1A|ITPA|ALDH6A1|HNRNPM|CNOT2|NPM1|PSMB10|PSMD10|RNH1|RPL8|RPL13|RPL15|RPL17|RPL18|RPL18A|RPL21|RPL24|RPL27|RPL27A|RPL28|RPL32|RPL34|RPL35A|RPL37A|RPLP1|RPLP2|RPS2|RPS8|RPS9|RPS10|RPS13|RPS18|RPS19|RPS24|RPS26|RPS28|SET|VIM|XPO1|ANP32A|TAF15|KMO|RPL23|RBM8A|THRAP3|PSME3|RIDA|SYNCRIP|IGF…	-16.6896
GO:0019693	ribose phosphate metabolic process		-19.2282	3.52597	11.523	436	69	ACACA|AK1|AK4|ALDOA|ALDOC|AMPD2|NUDT2|APP|APRT|DBI|DLG1|DPYD|DPYS|ENO1|ENO2|FASN|GALK1|GAPDH|GPI|HINT1|HMGCS2|ITPA|LDHA|ATP6|MVD|PDK1|PDK3|PFKFB2|PFKL|PFKM|PFKP|PGAM2|PGK1|PGM1|PKM|PRPS1|PRPS2|PRPSAP1|SULT1A1|SULT1C2|TMSB4X|TPI1|TPR|SLC4A4|ATP5MF|NUP153|PAICS|PMVK|ACOT7|ACSL6|MPC2|ACOT11|ACSL5|CROT|PANK4|DHTKD1|OGDHL|CTPS2|PRTFDC1|ELOVL5|HKDC1|ACSF2|COASY|ACSS1|ADSS1|NUP35|PGM2L1|SLC35B2|ACOT1	-16.5773
GO:0044270	cellular nitrogen compound catabolic process		-19.1233	3.07184	11.1391	602	83	BLVRA|BLVRB|KYAT1|CIRBP|DDX5|DKC1|DPYD|DPYS|DPYSL2|DPYSL3|TYMP|FUS|GPX1|HINT1|HMGB1|HMGB2|HNMT|HNRNPC|HNRNPD|HSPA1A|ITPA|ALDH6A1|HNRNPM|CNOT2|NPM1|PSMB10|PSMD10|RNH1|RPL8|RPL13|RPL15|RPL17|RPL18|RPL18A|RPL21|RPL24|RPL27|RPL27A|RPL28|RPL32|RPL34|RPL35A|RPL37A|RPLP1|RPLP2|RPS2|RPS8|RPS9|RPS10|RPS13|RPS18|RPS19|RPS24|RPS26|RPS28|SET|VIM|XPO1|ANP32A|TAF15|KMO|RPL23|RBM8A|THRAP3|PSME3|RIDA|SYNCRIP|IGF…	-16.4846
GO:0050684	regulation of mRNA processing		-19.0679	6.09095	13.0433	139	38	CDK11B|CIRBP|DDX5|HNRNPA1|HNRNPA2B1|HNRNPL|NCL|PTBP1|SAFB|SRSF3|SRSF4|SRSF6|SRSF7|SNRPA|TIA1|SF1|NELFE|SRSF9|PRDX6|SAFB2|RBM8A|THRAP3|SF3B4|SAP18|DDX17|KHDRBS1|AHCYL1|SRSF10|NUDT21|U2AF2|SNW1|PRPF19|PAF1|RBFOX1|SMU1|CDC73|SLTM|CPSF7	-16.4412
GO:0006631	fatty acid metabolic process		-18.5812	3.63756	11.3997	392	64	ACACA|ACADS|ACADSB|ACOX1|ADH5|ALOX5|APOA1|ASAH1|CAV1|CBR1|CES1|CPT2|CRAT|CYP1B1|EHHADH|EPHX1|EPHX2|ETFA|ETFB|FABP5|FASN|GGT1|GPX1|GPX4|GSTA1|GSTM1|GSTM2|GSTP1|HADHA|HADH|LIPC|MIF|PDK1|PDK3|PHYH|PRKAR2B|ABCD3|ABCD4|MSMO1|TYRP1|ACOX2|LIPG|SLC27A2|ACOT7|MGLL|ACSL6|ACOT11|HACL1|SLC27A6|CRYL1|ACSL5|CROT|THNSL2|BDH2|CYP4F11|ELOVL5|ACSF2|ACAD11|ACSS1|PRXL2B|PTGR2|ZADH2|SLC27A1|ACOT1	-15.966
GO:0009259	ribonucleotide metabolic process		-18.5382	3.50414	11.2896	426	67	ACACA|AK1|AK4|ALDOA|ALDOC|AMPD2|NUDT2|APP|APRT|DBI|DLG1|DPYD|DPYS|ENO1|ENO2|FASN|GALK1|GAPDH|GPI|HINT1|HMGCS2|ITPA|LDHA|ATP6|MVD|PDK1|PDK3|PFKFB2|PFKL|PFKM|PFKP|PGAM2|PGK1|PGM1|PKM|PRPS2|SULT1A1|SULT1C2|TMSB4X|TPI1|TPR|SLC4A4|ATP5MF|NUP153|PAICS|PMVK|ACOT7|ACSL6|MPC2|ACOT11|ACSL5|CROT|PANK4|DHTKD1|OGDHL|CTPS2|PRTFDC1|ELOVL5|HKDC1|ACSF2|COASY|ACSS1|ADSS1|NUP35|PGM2L1|SLC35B2|ACOT1	-15.9343
GO:0006402	mRNA catabolic process		-18.12	3.6544	11.263	378	62	CIRBP|DDX5|FUS|HNRNPC|HNRNPD|HSPA1A|HNRNPM|CNOT2|NPM1|PSMB10|PSMD10|RNH1|RPL8|RPL13|RPL15|RPL17|RPL18|RPL18A|RPL21|RPL24|RPL27|RPL27A|RPL28|RPL32|RPL34|RPL35A|RPL37A|RPLP1|RPLP2|RPS2|RPS8|RPS9|RPS10|RPS13|RPS18|RPS19|RPS24|RPS26|RPS28|SET|VIM|XPO1|ANP32A|TAF15|RPL23|RBM8A|THRAP3|PSME3|RIDA|SYNCRIP|IGF2BP1|IGF2BP3|HNRNPA0|CARHSP1|LSM4|GIGYF2|SERBP1|MRTO4|YTHDF2|LSM7|FASTKD5|TNKS1BP1	-15.5271
GO:0072521	purine-containing compound metabolic process		-17.937	3.34201	10.9787	460	69	ACACA|AK1|AK4|ALDOA|ALDOC|AMPD2|NUDT2|APP|APRT|DBI|DLG1|DPYD|ENO1|ENO2|FASN|GALK1|GAPDH|GPI|GPX1|HINT1|HMGCS2|ITPA|LDHA|ATP6|MVD|PDK1|PDK3|PFKFB2|PFKL|PFKM|PFKP|PGAM2|PGK1|PGM1|PKM|PRPS1|PRPS2|PRPSAP1|SULT1A1|SULT1C2|TMSB4X|TPI1|TPR|TTR|SLC4A4|ATP5MF|NUP153|PAICS|PMVK|ACOT7|ACSL6|MPC2|ACOT11|ACSL5|CROT|PANK4|DHTKD1|OGDHL|PRTFDC1|ELOVL5|HKDC1|ACSF2|COASY|ACSS1|ADSS1|NUP35|PGM2L1|SLC35B2|ACOT1	-15.3548
GO:0005975	carbohydrate metabolic process		-17.7803	2.94672	10.6252	620	82	AGL|ALDH2|ALDH1B1|ALDOA|ALDOC|AKR1B1|APP|BRAF|CHI3L1|CTBS|ENO1|ENO2|FABP5|PTK2B|GALE|GALK1|GAPDH|GBE1|GLO1|GOT2|GPI|GSK3B|GYG1|GYS1|HMGB1|IDH1|IDH2|INPP1|LDHA|MAN1A1|MAN2C1|MAN2A1|ME1|NAGA|PC|PDK1|PDK3|PFKFB2|PFKL|PFKM|PFKP|PGAM2|PGD|PGK1|PGM1|PGM5|PHKB|PKM|PYGB|PYGM|SLC2A1|SLC2A5|SLC3A2|SNCA|SORD|SRC|TPI1|TPR|UGP2|SLC25A11|AKR7A2|SLC4A4|FPGT|GYG2|MPDU1|HS2ST1|SLC23A2|NUP153|GPD1L|B3GAT3|DCXR|INP…	-15.2086
GO:0006163	purine nucleotide metabolic process		-17.6748	3.37729	10.9203	442	67	ACACA|AK1|AK4|ALDOA|ALDOC|AMPD2|NUDT2|APP|APRT|DBI|DLG1|ENO1|ENO2|FASN|GALK1|GAPDH|GPI|GPX1|HINT1|HMGCS2|ITPA|LDHA|ATP6|MVD|PDK1|PDK3|PFKFB2|PFKL|PFKM|PFKP|PGAM2|PGK1|PGM1|PKM|PRPS1|PRPS2|PRPSAP1|SULT1A1|SULT1C2|TMSB4X|TPI1|TPR|SLC4A4|ATP5MF|NUP153|PAICS|PMVK|ACOT7|ACSL6|MPC2|ACOT11|ACSL5|CROT|PANK4|DHTKD1|OGDHL|PRTFDC1|ELOVL5|HKDC1|ACSF2|COASY|ACSS1|ADSS1|NUP35|PGM2L1|SLC35B2|ACOT1	-15.1133
GO:0009150	purine ribonucleotide metabolic process		-17.6168	3.48637	10.9802	409	64	ACACA|AK1|AK4|ALDOA|ALDOC|AMPD2|NUDT2|APP|APRT|DBI|DLG1|ENO1|ENO2|FASN|GALK1|GAPDH|GPI|HINT1|HMGCS2|ITPA|LDHA|ATP6|MVD|PDK1|PDK3|PFKFB2|PFKL|PFKM|PFKP|PGAM2|PGK1|PGM1|PKM|PRPS2|SULT1A1|SULT1C2|TMSB4X|TPI1|TPR|SLC4A4|ATP5MF|NUP153|PAICS|PMVK|ACOT7|ACSL6|MPC2|ACOT11|ACSL5|CROT|PANK4|DHTKD1|OGDHL|PRTFDC1|ELOVL5|HKDC1|ACSF2|COASY|ACSS1|ADSS1|NUP35|PGM2L1|SLC35B2|ACOT1	-15.0653
GO:0090407	organophosphate biosynthetic process		-17.5924	2.99851	10.6073	587	79	ABCA2|ACACA|AK1|AK4|ALDOA|AMPD2|NUDT2|APOA1|APRT|ARF3|CDS1|CHAT|CKB|CKM|CKMT1B|CKMT2|ENO1|FABP5|PTK2B|FASN|HMGCS2|IDH1|IDH2|IDI1|ME1|ATP6|MTM1|MVD|NNMT|PDK1|PDK3|PKM|PLA2G2A|PLD1|PRPS1|PRPS2|PRPSAP1|PCYT2|SNCA|SORD|TMSB4X|TPI1|DGKE|KMO|CDS2|ATP5MF|LPCAT3|CEPT1|PAICS|PMVK|ACOT7|GPD1L|ACSL6|SLC44A1|MPC2|RRM2B|CRYL1|DCXR|ACSL5|INPP5K|PANK4|AGPAT5|CTPS2|SLC44A2|PLEKHA1|ELOVL5|NMNAT1|MBOAT7|LPCAT1|COA…	-15.0507
GO:0043484	regulation of RNA splicing		-17.4849	5.68526	12.2615	145	37	CIRBP|DDX5|FUS|HNRNPA1|HNRNPA2B1|HNRNPL|HSPA1A|NCL|PTBP1|RPS13|RPS26|SRSF3|SRSF4|SRSF5|SRSF6|SRSF7|TIA1|SF1|SRSF9|PRDX6|RBM8A|THRAP3|SF3B4|SAP18|DDX17|KHDRBS1|SRSF10|U2AF2|HABP4|SNW1|RRP1B|PRPF19|RBFOX1|SMU1|AHNAK|AHNAK2|ZNF326	-14.9527
GO:0007015	actin filament organization		-17.3351	3.36495	10.801	437	66	ACTN1|ALDOA|APOA1|ARF6|RHOA|RHOB|CALD1|CAPG|CD47|CCN2|DIAPH2|DLG1|DPYSL3|CTTN|PTK2B|FAT1|FLNA|GSN|ICAM1|MYO7A|PAWR|PFN2|PLS1|PLS3|RASA1|S100A10|CXCL12|SFRP1|FSCN1|SPTBN2|SRC|TF|TJP1|TMSB4X|TPM1|TPM2|TPM3|TPM4|VASP|EZR|ZYX|SORBS2|PDLIM1|WDR1|SORBS3|CORO2B|IQGAP2|DSTN|SYNPO|RUFY3|CYFIP1|COTL1|CYFIP2|TMOD3|LIMA1|INPP5K|CARMIL1|ENAH|TRPV4|CORO7|MICALL2|CGNL1|SCIN|ARHGAP18|ARHGAP12|WASHC2C	-14.8122
GO:0006090	pyruvate metabolic process		-16.9544	5.49575	11.9678	150	37	ALDOA|ALDOC|APP|BSG|ENO1|ENO2|GALK1|GAPDH|GLO1|GPI|HAGH|LDHA|ME1|PC|PDK1|PDK3|PFKFB2|PFKL|PFKM|PFKP|PGAM2|PGK1|PGM1|PKM|SLC16A1|TPI1|TPR|VDAC1|SLC4A4|SLC16A3|NUP153|MPC2|DHTKD1|OGDHL|HKDC1|NUP35|PGM2L1	-14.4407
GO:0070972	protein localization to endoplasmic reticulum		-16.7489	5.42344	11.8539	152	37	GJA1|MAN1A1|RPL8|RPL13|RPL15|RPL17|RPL18|RPL18A|RPL21|RPL24|RPL27|RPL27A|RPL28|RPL32|RPL34|RPL35A|RPL37A|RPLP1|RPLP2|RPS2|RPS8|RPS9|RPS10|RPS13|RPS18|RPS19|RPS24|RPS26|RPS28|SGTA|SRP14|VAPA|RPL23|KDELR1|OS9|GABARAPL2|TAPT1	-14.2441
GO:0034655	nucleobase-containing compound catabolic process		-16.7361	3.00001	10.3348	557	75	CIRBP|DDX5|DKC1|DPYD|DPYS|TYMP|FUS|GPX1|HINT1|HMGB1|HMGB2|HNRNPC|HNRNPD|HSPA1A|ITPA|HNRNPM|CNOT2|NPM1|PSMB10|PSMD10|RNH1|RPL8|RPL13|RPL15|RPL17|RPL18|RPL18A|RPL21|RPL24|RPL27|RPL27A|RPL28|RPL32|RPL34|RPL35A|RPL37A|RPLP1|RPLP2|RPS2|RPS8|RPS9|RPS10|RPS13|RPS18|RPS19|RPS24|RPS26|RPS28|SET|VIM|XPO1|ANP32A|TAF15|RPL23|RBM8A|THRAP3|PSME3|RIDA|SYNCRIP|IGF2BP1|IGF2BP3|HNRNPA0|ACOT7|CARHSP1|LSM4|GIGYF2|SE…	-14.2401
GO:0006401	RNA catabolic process		-16.5786	3.36605	10.5521	417	63	CIRBP|DDX5|DKC1|FUS|HNRNPC|HNRNPD|HSPA1A|HNRNPM|CNOT2|NPM1|PSMB10|PSMD10|RNH1|RPL8|RPL13|RPL15|RPL17|RPL18|RPL18A|RPL21|RPL24|RPL27|RPL27A|RPL28|RPL32|RPL34|RPL35A|RPL37A|RPLP1|RPLP2|RPS2|RPS8|RPS9|RPS10|RPS13|RPS18|RPS19|RPS24|RPS26|RPS28|SET|VIM|XPO1|ANP32A|TAF15|RPL23|RBM8A|THRAP3|PSME3|RIDA|SYNCRIP|IGF2BP1|IGF2BP3|HNRNPA0|CARHSP1|LSM4|GIGYF2|SERBP1|MRTO4|YTHDF2|LSM7|FASTKD5|TNKS1BP1	-14.0912
GO:0022613	ribonucleoprotein complex biogenesis		-16.1271	3.15595	10.2507	473	67	BYSL|DKC1|EIF4B|GLUL|SNU13|NOP2|NPM1|RPL24|RPL27|RPL35A|RPS2|RPS8|RPS9|RPS10|RPS19|RPS24|RPS28|SRSF1|SRSF5|SRSF6|SNRPC|XPO1|SF1|SRSF9|DDX18|NOL3|PRPF3|DDX21|NOLC1|DDX23|RCL1|CD2BP2|DDX17|SRSF10|TXNL4A|EBNA1BP2|NUDT21|DDX52|PSIP1|RRP1B|RRS1|RRP12|PES1|LSM4|PRPF31|NOC2L|RSL1D1|PRPF19|GNL2|RRP15|RPL26L1|MRTO4|NOP58|LUC7L2|WBP11|LUC7L3|DDX56|SDAD1|DDX27|LUC7L|WDR12|CDC73|CPSF7|RPF2|FTSJ3|SRFBP1|RPL7L1	-13.6481
GO:0006613	cotranslational protein targeting to membrane		-16.093	6.27893	12.0253	110	31	RPL8|RPL13|RPL15|RPL17|RPL18|RPL18A|RPL21|RPL24|RPL27|RPL27A|RPL28|RPL32|RPL34|RPL35A|RPL37A|RPLP1|RPLP2|RPS2|RPS8|RPS9|RPS10|RPS13|RPS18|RPS19|RPS24|RPS26|RPS28|SRP14|RPL23|ARL6IP1|SIL1	-13.6223
GO:0009611	response to wounding		-15.7237	2.74268	9.80553	658	81	A2M|ACTN1|ALOX5|ANXA6|APOA1|APOE|ARF4|RHOA|SERPINC1|CAV1|CD9|SCARB1|CD44|CD59|CD151|CLIC1|COL1A1|COL1A2|CSRP1|CCN2|DCN|DPYSL3|F3|F5|FAP|FBLN1|FLNA|FN1|FOLR1|GAP43|GJA1|GPX1|GRN|GSN|HMGB1|TNC|ITGA2|ITPR3|KNG1|LYN|MDK|MYH9|MYLK|PAX6|SERPINE2|PPL|PRCP|PRKACA|PRKAR2A|PRKAR2B|PRKCB|PRKCQ|PRKG1|MAP2K1|PTN|RAB27A|SRSF6|SRC|TGFB2|THBS1|TIMP1|TSPAN8|TPM1|VAV2|DGKE|NOL3|NOG|MYL9|YAP1|PROCR|MYL12A|CBX5|C1GA…	-13.2611
GO:0046034	ATP metabolic process		-15.5316	3.70148	10.4185	313	52	AK1|AK4|ALDOA|ALDOC|NUDT2|APP|COX4I1|COX5B|COX6B1|COX6C|COX7A2|COX15|CYC1|ENO1|ENO2|GALK1|GAPDH|GPI|HSPA1A|LDHA|ATP6|NDUFA4|NDUFB1|NDUFB3|NDUFS5|PFKFB2|PFKL|PFKM|PFKP|PGAM2|PGK1|PGM1|PKM|SDHC|SNCA|TMSB4X|TPI1|TPR|SLC4A4|COX7A2L|COX5A|ATP5MF|NUP153|PPIF|DHTKD1|OGDHL|NMNAT1|HKDC1|ATP5IF1|NDUFA11|NUP35|PGM2L1	-13.0785
GO:0043043	peptide biosynthetic process		-15.5253	2.60884	9.63425	743	87	ACO1|APP|MRPL49|CIRBP|DAPK3|DARS1|DMD|EEF2|EIF4B|PTK2B|GAPDH|GGT1|GCLM|HAGH|HNRNPD|IGFBP5|ILF3|ITGA2|CAPRIN1|NCL|CNOT2|NPM1|PKM|PLD1|RPL8|RPL13|RPL15|RPL17|RPL18|RPL18A|RPL21|MRPL23|RPL24|RPL27|RPL27A|RPL28|RPL32|RPL34|RPL35A|RPL37A|RPLP1|RPLP2|RPS2|RPS8|RPS9|RPS10|RPS13|RPS18|RPS19|RPS24|RPS26|RPS28|TCOF1|THBS1|TIA1|TPR|VIM|NOLC1|RPL23|PUM3|RBM8A|RIDA|SYNCRIP|MRPL28|IGF2BP1|IGF2BP3|KHDRBS1|HABP4…	-13.0785
GO:1901615	organic hydroxy compound metabolic process		-15.2194	2.89039	9.75046	555	72	ABCA2|ACACA|ADH5|ALDH2|ALDH1B1|ALDH1A3|ALDH3B1|AKR1B1|APOA1|APOE|APP|ASAH1|SCARB1|CES1|CYP1B1|CYP27A1|DCT|DHCR7|EPHX2|PTK2B|FASN|GALK1|GC|HAGH|HMGCS2|IDH1|IDH2|IDI1|INPP1|LBR|LDHA|LIPE|MAOA|MAOB|MVD|NPC1|PFKFB2|PLCD1|PTS|RDH5|RPE65|MSMO1|PMEL|SNCA|SORD|SPR|SULT1A1|TGFB2|TPI1|TTR|TYRP1|VLDLR|ACOX2|AKR7A2|DHRS3|LPCAT3|CPQ|PMVK|EBP|SLC27A2|SEC14L2|APOL2|PSAT1|RDH11|LIMA1|INPP5K|CYP4F11|ACSS1|OSBPL1A…	-12.7803
GO:0045047	protein targeting to ER		-14.9227	5.75568	11.3171	120	31	MAN1A1|RPL8|RPL13|RPL15|RPL17|RPL18|RPL18A|RPL21|RPL24|RPL27|RPL27A|RPL28|RPL32|RPL34|RPL35A|RPL37A|RPLP1|RPLP2|RPS2|RPS8|RPS9|RPS10|RPS13|RPS18|RPS19|RPS24|RPS26|RPS28|SGTA|SRP14|RPL23	-12.4912
GO:0006614	SRP-dependent cotranslational protein targeting to membrane		-14.842	6.15354	11.4688	105	29	RPL8|RPL13|RPL15|RPL17|RPL18|RPL18A|RPL21|RPL24|RPL27|RPL27A|RPL28|RPL32|RPL34|RPL35A|RPL37A|RPLP1|RPLP2|RPS2|RPS8|RPS9|RPS10|RPS13|RPS18|RPS19|RPS24|RPS26|RPS28|SRP14|RPL23	-12.4179
GO:0072599	establishment of protein localization to endoplasmic reticulum		-14.4911	5.57002	11.0559	124	31	MAN1A1|RPL8|RPL13|RPL15|RPL17|RPL18|RPL18A|RPL21|RPL24|RPL27|RPL27A|RPL28|RPL32|RPL34|RPL35A|RPL37A|RPLP1|RPLP2|RPS2|RPS8|RPS9|RPS10|RPS13|RPS18|RPS19|RPS24|RPS26|RPS28|SGTA|SRP14|RPL23	-12.0743
GO:0016052	carbohydrate catabolic process		-14.3704	4.41077	10.414	197	39	AGL|ALDOA|ALDOC|APP|CTBS|ENO1|ENO2|GALE|GALK1|GAPDH|GPI|HMGB1|LDHA|MAN2C1|NAGA|PFKFB2|PFKL|PFKM|PFKP|PGAM2|PGD|PGK1|PGM1|PHKB|PKM|PYGB|PYGM|SORD|TPI1|TPR|SLC4A4|NUP153|PGM2|DHTKD1|ENOSF1|OGDHL|HKDC1|NUP35|PGM2L1	-11.9608
GO:0019080	viral gene expression		-14.294	4.3885	10.3724	198	39	POLR2B|PTBP1|RPL8|RPL13|RPL15|RPL17|RPL18|RPL18A|RPL21|RPL24|RPL27|RPL27A|RPL28|RPL32|RPL34|RPL35A|RPL37A|RPLP1|RPLP2|RPS2|RPS8|RPS9|RPS10|RPS13|RPS18|RPS19|RPS24|RPS26|RPS28|TPR|NELFE|RPL23|NUP153|SNW1|RRP1B|INPP5K|SHFL|NUCKS1|NUP35	-11.8914
GO:0019083	viral transcription		-14.2112	4.57979	10.4446	180	37	POLR2B|RPL8|RPL13|RPL15|RPL17|RPL18|RPL18A|RPL21|RPL24|RPL27|RPL27A|RPL28|RPL32|RPL34|RPL35A|RPL37A|RPLP1|RPLP2|RPS2|RPS8|RPS9|RPS10|RPS13|RPS18|RPS19|RPS24|RPS26|RPS28|TPR|NELFE|RPL23|NUP153|SNW1|RRP1B|INPP5K|NUCKS1|NUP35	-11.8156
GO:0006066	alcohol metabolic process		-14.0886	3.28526	9.63146	373	55	ABCA2|ACACA|ADH5|ALDH2|ALDH1B1|ALDH1A3|ALDH3B1|AKR1B1|APOA1|APOE|APP|ASAH1|SCARB1|CES1|CYP1B1|CYP27A1|DHCR7|EPHX2|PTK2B|FASN|GALK1|HMGCS2|IDH1|IDH2|IDI1|INPP1|LBR|LIPE|MVD|NPC1|PLCD1|PTS|RDH5|RPE65|MSMO1|SNCA|SORD|SPR|SULT1A1|TPI1|TTR|VLDLR|AKR7A2|DHRS3|LPCAT3|PMVK|EBP|SEC14L2|APOL2|RDH11|LIMA1|INPP5K|ACSS1|OSBPL1A|RDH10	-11.6998
GO:0006412	translation		-14.0784	2.54807	9.1024	717	82	ACO1|APP|MRPL49|CIRBP|DAPK3|DARS1|EEF2|EIF4B|PTK2B|GAPDH|GGT1|HNRNPD|IGFBP5|ILF3|ITGA2|CAPRIN1|NCL|CNOT2|NPM1|PKM|PLD1|RPL8|RPL13|RPL15|RPL17|RPL18|RPL18A|RPL21|MRPL23|RPL24|RPL27|RPL27A|RPL28|RPL32|RPL34|RPL35A|RPL37A|RPLP1|RPLP2|RPS2|RPS8|RPS9|RPS10|RPS13|RPS18|RPS19|RPS24|RPS26|RPS28|TCOF1|THBS1|TIA1|TPR|VIM|NOLC1|RPL23|PUM3|RBM8A|RIDA|SYNCRIP|MRPL28|IGF2BP1|IGF2BP3|KHDRBS1|HABP4|CYFIP1|GIGYF2…	-11.6964
GO:0006790	sulfur compound metabolic process		-13.8394	3.24181	9.51228	378	55	ACACA|BGN|CLIC1|VCAN|DBI|DCN|ESD|FASN|FMOD|GGT1|GCLM|GLO1|GPX1|GSTA1|GSTM1|GSTM2|GSTM3|GSTP1|GSTT2|HAGH|HMGCS2|IDH1|LUM|MGST1|MGST3|MVD|OGN|PC|PDK1|PDK3|PRELP|SMS|SULT1A1|SULT1C2|NUBP2|ARL6IP5|PMVK|AHCYL1|ACOT7|ACSL6|AHCYL2|MPC2|ACOT11|PHGDH|OPLAH|APIP|ACSL5|CHST12|ENOPH1|ELOVL5|ACSF2|ACSS1|SLC35B2|BOLA2|ACOT1	-11.464
GO:0019674	NAD metabolic process		-13.71	8.73728	11.9887	51	20	ALDOA|ALDOC|NQO1|ENO1|ENO2|GAPDH|GPI|LDHA|PFKL|PFKM|PFKP|PGAM2|PGK1|PKM|TPI1|KMO|GPD1L|NMNAT1|PGM2L1|NMNAT3	-11.3411
GO:0048024	regulation of mRNA splicing, via spliceosome		-13.5992	6.01562	10.8919	100	27	CIRBP|DDX5|HNRNPA1|HNRNPA2B1|HNRNPL|NCL|PTBP1|SRSF3|SRSF4|SRSF6|SRSF7|TIA1|SF1|SRSF9|PRDX6|RBM8A|THRAP3|SF3B4|SAP18|DDX17|KHDRBS1|SRSF10|U2AF2|SNW1|PRPF19|RBFOX1|SMU1	-11.2367
GO:0046394	carboxylic acid biosynthetic process		-13.4369	3.39635	9.46318	328	50	ACACA|ALDH1A3|ALOX5|APOA1|ASL|ASPA|BCAT1|CBR1|KYAT1|CES1|CYP27A1|DPYD|EPHX2|FABP5|FASN|GATM|GGT1|GLUL|GOT2|GPX4|GSTM1|GSTM2|GSTP1|LIPC|MGST3|MIF|OAT|PKM|ABCD3|RBP1|UGP2|ACOX2|KMO|PLOD3|LIPG|SLC27A2|ACOT7|MGLL|PHGDH|PSAT1|APIP|THNSL2|CYP4F11|ENOPH1|ELOVL5|ACSS1|OSBPL1A|OSBPL9|PRXL2B|RDH10	-11.0808
GO:0042060	wound healing		-13.3336	2.77465	9.00947	538	67	A2M|ACTN1|ALOX5|ANXA6|APOE|RHOA|SERPINC1|CAV1|CD9|SCARB1|CD44|CD59|CD151|CLIC1|COL1A1|COL1A2|CSRP1|DCN|F3|F5|FAP|FBLN1|FLNA|FN1|GJA1|GPX1|GSN|HMGB1|TNC|ITGA2|ITPR3|KNG1|LYN|MYH9|MYLK|SERPINE2|PPL|PRCP|PRKACA|PRKAR2A|PRKAR2B|PRKCB|PRKCQ|PRKG1|RAB27A|SRSF6|SRC|TGFB2|THBS1|TIMP1|TSPAN8|TPM1|VAV2|DGKE|NOG|MYL9|YAP1|PROCR|MYL12A|CBX5|C1GALT1C1|EHD2|CARMIL1|CYP4F11|FKBP10|SMOC2|AHNAK2	-10.9838
GO:0000184	nuclear-transcribed mRNA catabolic process, nonsense-mediated decay		-13.1882	5.38435	10.4335	120	29	RPL8|RPL13|RPL15|RPL17|RPL18|RPL18A|RPL21|RPL24|RPL27|RPL27A|RPL28|RPL32|RPL34|RPL35A|RPL37A|RPLP1|RPLP2|RPS2|RPS8|RPS9|RPS10|RPS13|RPS18|RPS19|RPS24|RPS26|RPS28|RPL23|RBM8A	-10.8445
GO:1902903	regulation of supramolecular fiber organization		-13.0785	3.19147	9.19843	370	53	AEBP1|APOA1|APOE|APP|ARF6|RHOA|CAPG|CD47|CLU|CCN2|DAPK3|DLG1|CTTN|PTK2B|FLNA|GPX1|GSN|HSPA1A|ICAM1|NUMA1|PFN2|RASA1|S100A10|CXCL12|SFRP1|SNCA|SPTBN2|TJP1|TMSB4X|TPM1|VASP|WDR1|SORBS3|CORO2B|IQGAP2|DSTN|SYNPO|MAPRE3|CYFIP1|COTL1|CYFIP2|TMOD3|HDGFL3|LIMA1|INPP5K|CARMIL1|TRPV4|CGNL1|SCIN|ARHGAP18|CHADL|SLC39A12|WASHC2C	-10.7409
GO:0016053	organic acid biosynthetic process		-13.0215	3.31549	9.25601	336	50	ACACA|ALDH1A3|ALOX5|APOA1|ASL|ASPA|BCAT1|CBR1|KYAT1|CES1|CYP27A1|DPYD|EPHX2|FABP5|FASN|GATM|GGT1|GLUL|GOT2|GPX4|GSTM1|GSTM2|GSTP1|LIPC|MGST3|MIF|OAT|PKM|ABCD3|RBP1|UGP2|ACOX2|KMO|PLOD3|LIPG|SLC27A2|ACOT7|MGLL|PHGDH|PSAT1|APIP|THNSL2|CYP4F11|ENOPH1|ELOVL5|ACSS1|OSBPL1A|OSBPL9|PRXL2B|RDH10	-10.6899
GO:0016054	organic acid catabolic process		-12.9454	3.69901	9.45945	259	43	ACADS|ACADSB|ACOX1|ASPA|ALDH7A1|BCAT1|BCKDHB|KYAT1|CPT2|CRABP1|CRAT|SARDH|EHHADH|ETFA|ETFB|GLUL|GOT2|HADHA|HADH|HNMT|ALDH6A1|OAT|PGD|PHYH|PRODH|ABCD3|ABCD4|SORD|ACOX2|KMO|RIDA|SLC27A2|HACL1|CRYL1|DCXR|CROT|THNSL2|ENOSF1|BDH2|CYP4F11|ASRGL1|ACAD11|LDHD	-10.6196
GO:0061620	glycolytic process through glucose-6-phosphate		-12.9197	11.9357	12.5502	28	15	ALDOA|ALDOC|ENO1|ENO2|GALK1|GAPDH|GPI|PFKL|PFKM|PFKP|PGAM2|PGK1|PKM|TPI1|PGM2L1	-10.5998
GO:0006575	cellular modified amino acid metabolic process		-12.7802	4.14252	9.64386	199	37	ALDH9A1|ALDH7A1|KYAT1|CKB|CKM|CKMT1B|CKMT2|CLIC1|CPT2|CRAT|SARDH|FOLR1|GATM|GGT1|GCLM|GLO1|GOT2|GPX1|GSTA1|GSTM1|GSTM2|GSTM3|GSTP1|GSTT2|HAGH|IDH1|PLA2G2A|PRODH|PLOD3|LPCAT3|CPQ|ARL6IP5|OPLAH|CROT|OSBPL10|MBOAT2|SLC27A1	-10.4661
GO:0072657	protein localization to membrane		-12.6752	2.52037	8.58786	663	75	APOE|ARF6|ARL3|BRAF|BSG|CACNB2|CAV1|CDH1|CDH2|DAB2|DLG1|STOM|GPC4|FLNA|GSN|ITGA3|KRT18|MMP14|NPC1|PALM|PLS1|PPP2R5A|PTN|RPL8|RPL13|RPL15|RPL17|RPL18|RPL18A|RPL21|RPL24|RPL27|RPL27A|RPL28|RPL32|RPL34|RPL35A|RPL37A|RPLP1|RPLP2|RPS2|RPS8|RPS9|RPS10|RPS13|RPS18|RPS19|RPS24|RPS26|RPS28|S100A10|SGTA|SRP14|EZR|STX7|SQSTM1|LGI1|RPL23|SLC9A3R1|TM9SF4|ARL6IP5|EFR3B|EPB41L3|ARL6IP1|GORASP2|GGA1|EHD2|GET4|IN…	-10.3667
GO:0061615	glycolytic process through fructose-6-phosphate		-12.6218	11.5242	12.2918	29	15	ALDOA|ALDOC|ENO1|ENO2|GALK1|GAPDH|GPI|PFKL|PFKM|PFKP|PGAM2|PGK1|PKM|TPI1|PGM2L1	-10.319
GO:0008610	lipid biosynthetic process		-12.3403	2.41444	8.38781	729	79	ABCA2|ACACA|ALDH1A3|ALDH3B1|AKR1B1|ALOX5|APOA1|APOE|ARF3|ASAH1|ATP1A1|CBR1|SCARB1|CDS1|CES1|CHAT|CREB1|CYP27A1|DHCR7|EPHX2|FABP5|FASN|KDSR|GPX4|GSTM1|GSTM2|GSTP1|HMGCS2|IDH1|IDI1|LBR|LIPC|MIF|MTM1|MVD|PLA2G2A|PLD1|ABCD3|PCYT2|RBP1|RPE65|MSMO1|ACOX2|DGKE|CDS2|VAPB|VAPA|LIPG|LPCAT3|CEPT1|PMVK|EBP|CERS1|SLC27A2|ACOT7|MGLL|GPD1L|ACSL6|SLC44A1|SEC14L2|PRPF19|ACSL5|INPP5K|THNSL2|AGPAT5|SLC44A2|PLEKHA1|…	-10.0429
GO:0046031	ADP metabolic process		-12.1601	5.11346	9.87042	122	28	AK1|AK4|ALDOA|ALDOC|APP|ENO1|ENO2|GALK1|GAPDH|GPI|LDHA|PFKFB2|PFKL|PFKM|PFKP|PGAM2|PGK1|PGM1|PKM|TPI1|TPR|SLC4A4|NUP153|DHTKD1|OGDHL|HKDC1|NUP35|PGM2L1	-9.86823
GO:0006979	response to oxidative stress		-11.8548	2.84108	8.50564	447	57	ALDH3B1|ALOX5|NUDT2|APOE|APP|AQP1|RHOB|COL1A1|CYP1B1|NQO1|EEF2|PTK2B|GCLM|GNAO1|GPX1|GPX3|GPX4|GSTP1|HNRNPD|HSPA1A|IDH1|LDHA|MGST1|MMP14|HNRNPM|PRDX1|PAWR|PDK1|PKD2|PML|PRODH|SFPQ|SNCA|SOD2|SRC|STAU1|TPM1|TXNRD1|ACOX2|NOL3|PDLIM1|PRDX6|OXSR1|SLC23A2|PPIF|ATG7|ARL6IP5|PSIP1|SIN3A|SLC25A24|ERO1A|SCARA3|TBC1D24|SELENOK|PLEKHA1|CYGB|GPX8	-9.56832
GO:0006735	NADH regeneration		-11.8373	11.5526	11.892	27	14	ALDOA|ALDOC|ENO1|ENO2|GAPDH|GPI|PFKL|PFKM|PFKP|PGAM2|PGK1|PKM|TPI1|PGM2L1	-9.56659
GO:0061621	canonical glycolysis		-11.8373	11.5526	11.892	27	14	ALDOA|ALDOC|ENO1|ENO2|GAPDH|GPI|PFKL|PFKM|PFKP|PGAM2|PGK1|PKM|TPI1|PGM2L1	-9.56659
GO:0061718	glucose catabolic process to pyruvate		-11.8373	11.5526	11.892	27	14	ALDOA|ALDOC|ENO1|ENO2|GAPDH|GPI|PFKL|PFKM|PFKP|PGAM2|PGK1|PKM|TPI1|PGM2L1	-9.56659
GO:0051493	regulation of cytoskeleton organization		-11.8063	2.69272	8.38766	513	62	APOA1|ARF6|RHOA|RHOB|BST2|CAPG|CD47|RCC1|CCN2|DAPK3|DLG1|DYNC1H1|CTTN|PTK2B|FLNA|GPM6B|GSK3B|GSN|HSPA1A|ICAM1|MDK|NPM1|NUMA1|PFN2|RASA1|S100A10|CXCL12|SFRP1|SNCA|FSCN1|SPTBN2|TJP1|TMSB4X|TPM1|TPR|VASP|EZR|WDR1|SORBS3|CORO2B|IQGAP2|MAPRE2|DSTN|SYNPO|MAPRE3|CYFIP1|COTL1|CLIC4|CYFIP2|PHPT1|TMOD3|HDGFL3|LIMA1|INPP5K|CARMIL1|TRPV4|JAM3|CGNL1|SCIN|ARHGAP18|SLC39A12|WASHC2C	-9.54081
GO:0009135	purine nucleoside diphosphate metabolic process		-11.7939	4.78609	9.55888	135	29	AK1|AK4|ALDOA|ALDOC|APP|DLG1|ENO1|ENO2|GALK1|GAPDH|GPI|LDHA|PFKFB2|PFKL|PFKM|PFKP|PGAM2|PGK1|PGM1|PKM|TPI1|TPR|SLC4A4|NUP153|DHTKD1|OGDHL|HKDC1|NUP35|PGM2L1	-9.53844
GO:0009179	purine ribonucleoside diphosphate metabolic process		-11.7939	4.78609	9.55888	135	29	AK1|AK4|ALDOA|ALDOC|APP|DLG1|ENO1|ENO2|GALK1|GAPDH|GPI|LDHA|PFKFB2|PFKL|PFKM|PFKP|PGAM2|PGK1|PGM1|PKM|TPI1|TPR|SLC4A4|NUP153|DHTKD1|OGDHL|HKDC1|NUP35|PGM2L1	-9.53844
GO:0019320	hexose catabolic process		-11.7277	7.55931	10.651	56	19	ALDOA|ALDOC|ENO1|ENO2|GALE|GALK1|GAPDH|GPI|PFKFB2|PFKL|PFKM|PFKP|PGAM2|PGK1|PGM1|PKM|TPI1|PGM2|PGM2L1	-9.47719
GO:0003013	circulatory system process		-11.6693	2.51608	8.21318	611	69	ABCA2|ACTA2|ADH5|APOE|ATP1A1|ATP1A3|ATP2B3|CACNA2D1|CACNB2|CAV1|CES1|COL1A2|CCN2|CTSZ|CXADR|DLG1|DMD|F5|FABP5|FLNA|GJA1|GCLM|GNAO1|GPX1|GSN|GSTM2|ICAM1|ITPR3|KNG1|PRCP|PRKACA|PRKG1|S100A1|CXCL12|SLC2A1|SLC2A5|SLC6A6|SLC6A13|SLC7A2|SLC16A1|SOD2|SRC|TFRC|TGFB2|TJP1|TPM1|SLC7A5|SLC4A4|PLOD3|SLC16A7|SLC9A3R1|AKAP12|ABCC5|CORO2B|ATP8A1|YAP1|AHCYL1|GPD1L|NEDD4L|SLC7A8|SLC44A1|STK39|SLC6A20|SLC4A5|TRPV4…	-9.42376
GO:0010638	positive regulation of organelle organization		-11.6595	2.5561	8.23761	584	67	ANXA2|APOA1|ARF6|RHOA|BCL6|BTC|CAPG|CD47|CCN2|DCN|DKC1|DLG1|DYNC1H1|CTTN|PTK2B|FLNA|GRN|GSK3B|GSN|HNRNPA1|HNRNPA2B1|HNRNPD|HSPA1A|ICAM1|NBN|CNOT2|NUMA1|PFN2|PML|PRKCQ|S100A10|SFPQ|SFRP1|SNCA|FSCN1|SRC|SSBP1|TPM1|TPR|UBE2N|VASP|VDAC1|NELFE|CROCC|WDR1|PPIF|G3BP1|TRIM28|SORBS3|IQGAP2|DSTN|SYNPO|SNW1|CYFIP1|TASOR|SIN3A|PPHLN1|PAF1|TMED9|CARMIL1|MFF|CLTRN|TRPV4|SCIN|ATP5IF1|TAPT1|WASHC2C	-9.41881
GO:0032970	regulation of actin filament-based process		-11.6124	2.97068	8.49535	390	52	APOA1|ARF6|RHOA|RHOB|ATP1A1|BST2|CAPG|CAV1|CD47|CNN2|CCN2|DAPK3|DLG1|CTTN|PTK2B|FLNA|GPM6B|GSN|ICAM1|MDK|MYH9|PFN2|RASA1|S100A10|CXCL12|SFRP1|FSCN1|SPTBN2|TJP1|TMSB4X|TPM1|VASP|EZR|WDR1|SORBS3|CORO2B|IQGAP2|DSTN|SYNPO|CYFIP1|COTL1|CYFIP2|PHPT1|TMOD3|LIMA1|INPP5K|CARMIL1|JAM3|CGNL1|SCIN|ARHGAP18|WASHC2C	-9.37653
GO:0006605	protein targeting		-11.5836	2.82921	8.393	441	56	ACOX1|CLU|CRAT|EHHADH|STOM|EPHX2|HSPD1|IDH1|MAN1A1|NUCB1|PHYH|RAB27A|RPL8|RPL13|RPL15|RPL17|RPL18|RPL18A|RPL21|RPL24|RPL27|RPL27A|RPL28|RPL32|RPL34|RPL35A|RPL37A|RPLP1|RPLP2|RPS2|RPS8|RPS9|RPS10|RPS13|RPS18|RPS19|RPS24|RPS26|RPS28|SGTA|SRP14|ACOX2|SYNGR1|RPL23|BAG3|OS9|SLC27A2|ARL6IP1|HACL1|INPP5K|CROT|MFF|SIL1|MICALL2|ATP5IF1|RAB3IP	-9.35246
GO:0009185	ribonucleoside diphosphate metabolic process		-11.5403	4.68204	9.39942	138	29	AK1|AK4|ALDOA|ALDOC|APP|DLG1|ENO1|ENO2|GALK1|GAPDH|GPI|LDHA|PFKFB2|PFKL|PFKM|PFKP|PGAM2|PGK1|PGM1|PKM|TPI1|TPR|SLC4A4|NUP153|DHTKD1|OGDHL|HKDC1|NUP35|PGM2L1	-9.31385
GO:0000956	nuclear-transcribed mRNA catabolic process		-11.3671	3.81944	8.89004	210	36	DDX5|CNOT2|RPL8|RPL13|RPL15|RPL17|RPL18|RPL18A|RPL21|RPL24|RPL27|RPL27A|RPL28|RPL32|RPL34|RPL35A|RPL37A|RPLP1|RPLP2|RPS2|RPS8|RPS9|RPS10|RPS13|RPS18|RPS19|RPS24|RPS26|RPS28|RPL23|RBM8A|THRAP3|LSM4|MRTO4|LSM7|TNKS1BP1	-9.14529
GO:0097190	apoptotic signaling pathway		-11.3346	2.53532	8.0991	580	66	ANXA6|FAS|CAV1|CD44|CEBPB|CLU|CYP1B1|DAP|DAPK3|DDX5|GSDME|CTTN|ENO1|GCLM|GPX1|GSK3B|GSTP1|HINT1|HMGB2|HSPA1A|ICAM1|ITGA6|KRT8|KRT18|MIF|NBN|PAWR|PDK1|PML|POLB|PRODH|PSMD10|CXCL12|SFPQ|SFRP1|SOD2|SP100|SRC|TGFB2|THBS1|TIMP3|TPD52L1|VDAC2|PEA15|NOL3|NOG|SLC9A3R1|BAG3|BCLAF1|PPIF|PSME3|YAP1|ARL6IP5|ZMYND11|ERP29|SNW1|PHLDA3|NOC2L|ERO1A|USP47|MFF|SELENOK|ITM2C|DAPL1|ATP5IF1|PTPMT1	-9.11732
GO:0006612	protein targeting to membrane		-11.3047	3.80134	8.85412	211	36	STOM|RPL8|RPL13|RPL15|RPL17|RPL18|RPL18A|RPL21|RPL24|RPL27|RPL27A|RPL28|RPL32|RPL34|RPL35A|RPL37A|RPLP1|RPLP2|RPS2|RPS8|RPS9|RPS10|RPS13|RPS18|RPS19|RPS24|RPS26|RPS28|SGTA|SRP14|RPL23|ARL6IP1|INPP5K|MFF|SIL1|RAB3IP	-9.09202
GO:0046395	carboxylic acid catabolic process		-11.2748	3.56116	8.71017	244	39	ACADS|ACOX1|ASPA|ALDH7A1|KYAT1|CPT2|CRABP1|CRAT|SARDH|EHHADH|ETFA|ETFB|GLUL|GOT2|HADHA|HADH|HNMT|ALDH6A1|OAT|PGD|PHYH|PRODH|ABCD3|ABCD4|SORD|ACOX2|KMO|RIDA|SLC27A2|HACL1|CRYL1|DCXR|CROT|ENOSF1|BDH2|CYP4F11|ASRGL1|ACAD11|LDHD	-9.07092
GO:0006096	glycolytic process		-11.274	5.08142	9.46564	114	26	ALDOA|ALDOC|APP|ENO1|ENO2|GALK1|GAPDH|GPI|LDHA|PFKFB2|PFKL|PFKM|PFKP|PGAM2|PGK1|PGM1|PKM|TPI1|TPR|SLC4A4|NUP153|DHTKD1|OGDHL|HKDC1|NUP35|PGM2L1	-9.07092
GO:0006165	nucleoside diphosphate phosphorylation		-11.2702	4.72607	9.30175	132	28	AK1|AK4|ALDOA|ALDOC|APP|ENO1|ENO2|GALK1|GAPDH|GPI|LDHA|PFKFB2|PFKL|PFKM|PFKP|PGAM2|PGK1|PGM1|PKM|TPI1|TPR|SLC4A4|NUP153|DHTKD1|OGDHL|HKDC1|NUP35|PGM2L1	-9.07092
GO:0046939	nucleotide phosphorylation		-11.1863	4.69054	9.24804	133	28	AK1|AK4|ALDOA|ALDOC|APP|ENO1|ENO2|GALK1|GAPDH|GPI|LDHA|PFKFB2|PFKL|PFKM|PFKP|PGAM2|PGK1|PGM1|PKM|TPI1|TPR|SLC4A4|NUP153|DHTKD1|OGDHL|HKDC1|NUP35|PGM2L1	-8.99139
GO:0006757	ATP generation from ADP		-11.1814	5.03723	9.40431	115	26	ALDOA|ALDOC|APP|ENO1|ENO2|GALK1|GAPDH|GPI|LDHA|PFKFB2|PFKL|PFKM|PFKP|PGAM2|PGK1|PGM1|PKM|TPI1|TPR|SLC4A4|NUP153|DHTKD1|OGDHL|HKDC1|NUP35|PGM2L1	-8.99076
GO:1901137	carbohydrate derivative biosynthetic process		-11.1253	2.37784	7.90811	684	73	ABCA2|ACACA|AK1|AK4|ALDOA|AMPD2|NUDT2|APRT|BGN|VCAN|DAD1|DCN|TYMP|ENO1|FASN|GPC4|FMOD|LUM|MAN1A1|MAN2A1|ATP6|MVD|NPC1|OGN|PAWR|PDK1|PDK3|PKM|PRELP|PRPS1|PRPS2|PRPSAP1|SORD|TMSB4X|TPI1|UGP2|PLOD3|MPDU1|ATP5MF|HS2ST1|SDC3|HS3ST3A1|ABCC5|ALG3|ABCA7|PAICS|MGAT4B|ACOT7|ACSL6|MPC2|B3GAT3|C1GALT1C1|GMPPB|RRM2B|CRYL1|DCXR|ACSL5|PANK4|CHST12|CTPS2|PRTFDC1|ELOVL5|GALNT12|COASY|ITM2C|ACSS1|POMGNT2|COG7|LARG…	-8.93894
GO:0006413	translational initiation		-11.1144	3.92499	8.83897	193	34	EIF4B|NPM1|RPL8|RPL13|RPL15|RPL17|RPL18|RPL18A|RPL21|RPL24|RPL27|RPL27A|RPL28|RPL32|RPL34|RPL35A|RPL37A|RPLP1|RPLP2|RPS2|RPS8|RPS9|RPS10|RPS13|RPS18|RPS19|RPS24|RPS26|RPS28|TPR|RPL23|KHDRBS1|HABP4|YTHDF2	-8.93229
GO:0032956	regulation of actin cytoskeleton organization		-11.076	3.02958	8.31839	353	48	APOA1|ARF6|RHOA|RHOB|BST2|CAPG|CD47|CCN2|DAPK3|DLG1|CTTN|PTK2B|FLNA|GPM6B|GSN|ICAM1|MDK|PFN2|RASA1|S100A10|CXCL12|SFRP1|FSCN1|SPTBN2|TJP1|TMSB4X|TPM1|VASP|EZR|WDR1|SORBS3|CORO2B|IQGAP2|DSTN|SYNPO|CYFIP1|COTL1|CYFIP2|PHPT1|TMOD3|LIMA1|INPP5K|CARMIL1|JAM3|CGNL1|SCIN|ARHGAP18|WASHC2C	-8.89803
GO:0005996	monosaccharide metabolic process		-10.9781	3.35839	8.47254	272	41	ALDOA|ALDOC|AKR1B1|ENO1|ENO2|FABP5|GALE|GALK1|GAPDH|GOT2|GPI|GSK3B|HMGB1|MAN2C1|MAN2A1|PC|PDK1|PDK3|PFKFB2|PFKL|PFKM|PFKP|PGAM2|PGD|PGK1|PGM1|PGM5|PKM|SLC2A1|SORD|SRC|TPI1|SLC25A11|FPGT|SLC23A2|DCXR|INPP5K|PGM2|NLN|HKDC1|PGM2L1	-8.81084
GO:0051169	nuclear transport		-10.9774	3.05295	8.29264	343	47	CDH1|FLNA|GSK3B|HMGA1|HNRNPA1|HNRNPA2B1|PPP1R12A|NPM1|PML|PRKACA|SRSF1|SRSF2|SRSF3|SRSF4|SRSF5|SRSF6|SRSF7|SP100|TPR|XPO1|ANP32A|CAMK1|SRSF9|BANF1|NOLC1|RPL23|BAG3|RBM8A|NUP153|TRIM28|ALYREF|IPO7|ANP32B|KHDRBS1|AHCYL1|PSIP1|XPOT|U2AF2|XPO7|RRS1|TNPO3|TNPO2|SDAD1|ENY2|FYTTD1|SARNP|NUP35	-8.81084
GO:0042254	ribosome biogenesis		-10.9764	3.19323	8.37607	307	44	BYSL|DKC1|GLUL|SNU13|NOP2|NPM1|RPL24|RPL27|RPL35A|RPS2|RPS8|RPS9|RPS10|RPS19|RPS24|RPS28|XPO1|DDX18|DDX21|NOLC1|RCL1|DDX17|EBNA1BP2|DDX52|RRP1B|RRS1|RRP12|PES1|NOC2L|RSL1D1|GNL2|RRP15|RPL26L1|MRTO4|NOP58|WBP11|DDX56|SDAD1|DDX27|WDR12|RPF2|FTSJ3|SRFBP1|RPL7L1	-8.81084
GO:0022411	cellular component disassembly		-10.9225	2.52376	7.93135	565	64	A2M|ARF6|BSG|MRPL49|CAPG|CAV1|CD44|CST3|CTSL|DPP4|DVL2|CTTN|FAP|GSK3B|GSN|HMGB1|HMGB2|HMGA1|HSPA2|MMP14|PRKCB|HTRA1|MRPL23|SET|SMARCC2|FSCN1|SPTBN2|TIMP1|VDAC1|VRK1|FZD1|SQSTM1|RPL23|WDR1|ATG7|MRPL28|MAPRE2|DSTN|SUPT16H|PADI2|GABARAPL2|ACIN1|TECPR1|WIPI2|TMOD3|HDGFL3|MRPL30|LIMA1|WIPI1|SHFL|CARMIL1|UBQLN4|MRPL47|TRPV4|NMNAT1|MRPL41|MRPL40|MRPL11|MRPL9|KIF2B|SCIN|MRPS36|ATP5IF1|WASHC2C	-8.761
GO:0006007	glucose catabolic process		-10.8946	9.28336	10.7806	36	15	ALDOA|ALDOC|ENO1|ENO2|GAPDH|GPI|PFKFB2|PFKL|PFKM|PFKP|PGAM2|PGK1|PKM|TPI1|PGM2L1	-8.73708
GO:0051129	negative regulation of cellular component organization		-10.8889	2.30379	7.76425	735	76	ABCA2|APOA1|APOE|APP|ARF6|RHOA|B2M|CAPG|CAV1|CLU|CST3|DPP4|DPYSL3|FAP|FLNA|GPX1|GSK3B|GSN|H1-2|H1-3|H1-4|HMGB1|HMGA1|HNRNPA1|HNRNPC|HSPA1A|HSPA2|IK|ITGA3|MAP4|MMP14|MTM1|NBN|NPM1|PFN2|PSMD10|PTN|SET|SNCA|SPTBN2|SRC|TFRC|THBS1|TJP1|TMSB4X|TPR|VDAC2|VIM|H1-10|NOL3|DNAJB6|PPIF|ABCA7|CORO2B|YAP1|SEMA3C|RUFY3|SIN3A|NOC2L|PACSIN3|TMOD3|HDGFL3|LIMA1|INPP5K|CARMIL1|UBQLN4|TRPV4|ITM2C|JAM3|WDR54|CGNL1|SCI…	-8.73531
GO:0009132	nucleoside diphosphate metabolic process		-10.8778	4.28463	8.91786	156	30	AK1|AK4|ALDOA|ALDOC|APP|DLG1|ENO1|ENO2|GALK1|GAPDH|GPI|LDHA|PFKFB2|PFKL|PFKM|PFKP|PGAM2|PGK1|PGM1|PKM|TPI1|TPR|SLC4A4|NUP153|DHTKD1|OGDHL|HKDC1|NUP35|PGM2L1|ENTPD8	-8.72816
GO:0046365	monosaccharide catabolic process		-10.8355	6.82776	9.95823	62	19	ALDOA|ALDOC|ENO1|ENO2|GALE|GALK1|GAPDH|GPI|PFKFB2|PFKL|PFKM|PFKP|PGAM2|PGK1|PGM1|PKM|TPI1|PGM2|PGM2L1	-8.69002
GO:0030162	regulation of proteolysis		-10.8319	2.29754	7.7378	737	76	A2M|SERPINA3|ABCA2|ANXA2|APOE|APP|FAS|AQP1|ARAF|SERPINC1|BST2|CAV1|SERPINH1|CD44|CLU|CST3|CCN2|CTSD|CTSZ|DAB2|DAP|ENO1|F3|PTK2B|FBLN1|FN1|GAPDH|GPX1|GRN|GSK3B|GSN|HMGB1|HSPA1A|HSPD1|ITIH2|ITIH4|KNG1|LGALS9|LTF|LYN|MMP14|MTM1|MYH9|PEBP1|SERPINE2|PML|PRKACA|PSMD10|SGTA|SNCA|SRC|SERPINA7|THBS1|TIMP1|TIMP3|SUMO1|XPO1|NOL3|RPL23|BAG2|DNAJB6|LPCAT3|PSME3|ANP32B|ARL6IP5|GABARAPL2|ARL6IP1|CYFIP2|PACSIN3|…	-8.69002
GO:0015931	nucleobase-containing compound transport		-10.7785	3.43448	8.43201	253	39	SLC25A4|CD47|CETN2|GJA1|HNRNPA1|HNRNPA2B1|NPM1|SFPQ|SRSF1|SRSF2|SRSF3|SRSF4|SRSF5|SRSF6|SRSF7|TPR|XPO1|SRSF9|RBM8A|MVP|NUP153|ABCC5|ALYREF|IGF2BP1|IGF2BP3|KHDRBS1|XPOT|U2AF2|RRS1|SLC25A24|RBFOX1|SDAD1|NCBP3|ENY2|FYTTD1|SARNP|NUP35|SLC25A42|SLC35B2	-8.64042
GO:0097237	cellular response to toxic substance		-10.5628	4.74821	8.99399	122	26	ADH5|APOE|NQO1|ESD|GPX1|GPX3|GPX4|GSTA1|GSTM1|GSTM2|GSTM3|GSTP1|MGST1|MGST3|PRDX1|SELENOW|SOD2|TXNRD1|PRDX6|CERS1|RDH11|MTARC2|PRXL2A|CYGB|PRXL2B|GPX8	-8.42859
GO:0006734	NADH metabolic process		-10.5039	8.10184	10.2198	44	16	ALDOA|ALDOC|NQO1|ENO1|ENO2|GAPDH|GPI|PFKL|PFKM|PFKP|PGAM2|PGK1|PKM|TPI1|GPD1L|PGM2L1	-8.37335
GO:1990748	cellular detoxification		-10.3816	4.84349	8.95301	115	25	ADH5|APOE|NQO1|ESD|GPX1|GPX3|GPX4|GSTA1|GSTM1|GSTM2|GSTM3|GSTP1|MGST1|MGST3|PRDX1|SELENOW|SOD2|TXNRD1|PRDX6|RDH11|MTARC2|PRXL2A|CYGB|PRXL2B|GPX8	-8.25479
GO:0019318	hexose metabolic process		-10.3342	3.38657	8.21649	250	38	ALDOA|ALDOC|AKR1B1|ENO1|ENO2|FABP5|GALE|GALK1|GAPDH|GOT2|GPI|GSK3B|HMGB1|MAN2C1|MAN2A1|PC|PDK1|PDK3|PFKFB2|PFKL|PFKM|PFKP|PGAM2|PGK1|PGM1|PGM5|PKM|SORD|SRC|TPI1|SLC25A11|FPGT|DCXR|INPP5K|PGM2|NLN|HKDC1|PGM2L1	-8.21116
GO:0062197	cellular response to chemical stress		-10.1765	2.93663	7.89173	349	46	ALDH3B1|AKR1B1|ALOX5|NUDT2|FAS|AQP1|RHOB|CAV1|CYP1B1|NQO1|XRCC6|GPX1|GPX3|GSTP1|HNRNPD|HSPA1A|MGST1|MYLK|PRDX1|PAWR|PDK1|PKD2|PML|PRODH|SFPQ|SLC2A1|SNCA|SOD2|SRC|STAU1|TPM1|TXNRD1|NOL3|PRDX6|OXSR1|PPIF|ATG7|ARL6IP5|SIN3A|STK39|SLC25A24|ERO1A|TBC1D24|PLEKHA1|TRPV4|GPX8	-8.05707
GO:0051017	actin filament bundle assembly		-10.0944	4.11543	8.48569	157	29	ACTN1|APOA1|RHOA|CALD1|CD47|CCN2|DPYSL3|PTK2B|FLNA|PAWR|PFN2|PLS1|PLS3|S100A10|SFRP1|FSCN1|SRC|TJP1|TPM1|EZR|ZYX|PDLIM1|SORBS3|CORO2B|SYNPO|LIMA1|INPP5K|CARMIL1|CGNL1	-7.98041
GO:0015980	energy derivation by oxidation of organic compounds		-10.0926	3.20576	8.01201	278	40	ACO1|ACO2|AGL|COX4I1|COX5B|COX6B1|COX6C|COX15|CYC1|ETFA|ETFB|GBE1|GSK3B|GYG1|GYS1|HMGB1|IDH1|IDH2|NDUFA4|NDUFB1|NDUFB3|NDUFS5|PGM1|PHKB|PYGB|PYGM|SDHC|SNCA|UGP2|GYG2|COX7A2L|COX5A|INPP5K|PGM2|DHTKD1|OGDHL|MTFR1L|FAHD1|NDUFA11|PGM2L1	-7.98041
GO:0051168	nuclear export		-9.96119	3.65792	8.19788	201	33	GSK3B|HNRNPA1|HNRNPA2B1|NPM1|PRKACA|SRSF1|SRSF2|SRSF3|SRSF4|SRSF5|SRSF6|SRSF7|SP100|TPR|XPO1|CAMK1|SRSF9|BAG3|RBM8A|NUP153|ALYREF|ANP32B|KHDRBS1|AHCYL1|XPOT|U2AF2|XPO7|RRS1|SDAD1|ENY2|FYTTD1|SARNP|NUP35	-7.85259
GO:0006403	RNA localization		-9.92385	3.41312	8.05263	235	36	CETN2|DKC1|HNRNPA1|HNRNPA2B1|NPM1|SFPQ|SRSF1|SRSF2|SRSF3|SRSF4|SRSF5|SRSF6|SRSF7|TPR|XPO1|YY1|SRSF9|RBM8A|MVP|NUP153|ALYREF|IGF2BP1|IGF2BP3|KHDRBS1|XPOT|U2AF2|RRS1|PRPF31|NOP58|RBFOX1|SDAD1|NCBP3|ENY2|FYTTD1|SARNP|NUP35	-7.81879
GO:0061572	actin filament bundle organization		-9.82084	4.01318	8.31168	161	29	ACTN1|APOA1|RHOA|CALD1|CD47|CCN2|DPYSL3|PTK2B|FLNA|PAWR|PFN2|PLS1|PLS3|S100A10|SFRP1|FSCN1|SRC|TJP1|TPM1|EZR|ZYX|PDLIM1|SORBS3|CORO2B|SYNPO|LIMA1|INPP5K|CARMIL1|CGNL1	-7.7193
GO:0044272	sulfur compound biosynthetic process		-9.79343	3.6941	8.14127	193	32	ACACA|BGN|VCAN|DCN|ESD|FASN|FMOD|GGT1|GCLM|GSTA1|GSTM1|GSTM2|GSTM3|GSTP1|HAGH|LUM|MGST1|MGST3|OGN|PDK1|PDK3|PRELP|ACSL6|MPC2|OPLAH|APIP|ACSL5|CHST12|ENOPH1|ELOVL5|ACSS1|SLC35B2	-7.69539
GO:0110053	regulation of actin filament organization		-9.7632	3.18287	7.85651	273	39	APOA1|ARF6|RHOA|CAPG|CD47|CCN2|DLG1|CTTN|PTK2B|FLNA|GSN|ICAM1|PFN2|RASA1|S100A10|CXCL12|SFRP1|SPTBN2|TJP1|TMSB4X|TPM1|VASP|WDR1|SORBS3|CORO2B|IQGAP2|DSTN|SYNPO|CYFIP1|COTL1|CYFIP2|TMOD3|LIMA1|INPP5K|CARMIL1|CGNL1|SCIN|ARHGAP18|WASHC2C	-7.66861
GO:0006611	protein export from nucleus		-9.74962	3.77422	8.16183	183	31	GSK3B|HNRNPA2B1|NPM1|PRKACA|SRSF1|SRSF2|SRSF3|SRSF4|SRSF5|SRSF6|SRSF7|SP100|TPR|XPO1|CAMK1|SRSF9|BAG3|RBM8A|NUP153|ALYREF|ANP32B|AHCYL1|XPOT|U2AF2|XPO7|RRS1|SDAD1|ENY2|FYTTD1|SARNP|NUP35	-7.65847
GO:0007599	hemostasis		-9.7356	2.88935	7.67669	347	45	A2M|ACTN1|APOE|SERPINC1|CAV1|CD9|CD59|CLIC1|COL1A1|COL1A2|CSRP1|F3|F5|FAP|FBLN1|FLNA|FN1|GPI|ITGA2|ITPR3|KNG1|LYN|MYH9|SERPINE2|PRCP|PRKACA|PRKAR2A|PRKAR2B|PRKCB|PRKCQ|PRKG1|RAB27A|SRC|THBS1|TSPAN8|VAV2|DGKE|MYL9|PROCR|MYL12A|CBX5|C1GALT1C1|EHD2|CARMIL1|CYP4F11	-7.64785
GO:0050878	regulation of body fluid levels		-9.70161	2.50981	7.42917	506	57	A2M|ACTN1|AKR1B1|APOE|APRT|AQP1|SERPINC1|BTC|CAV1|CD9|CD59|CLIC1|COL1A1|COL1A2|CREB1|CSRP1|F3|F5|FAP|FBLN1|FLNA|FN1|GJA1|GOT2|GPI|ITGA2|ITPR3|KNG1|LYN|MYH9|SERPINE2|PRCP|PRKACA|PRKAR2A|PRKAR2B|PRKCB|PRKCQ|PRKG1|RAB27A|SRC|THBS1|TSPAN8|VAV2|DGKE|CORO2B|MYL9|PROCR|MYL12A|CBX5|STK39|C1GALT1C1|EHD2|INPP5K|CARMIL1|CYP4F11|SLC4A5|TRPV4	-7.61725
GO:0006364	rRNA processing		-9.69243	3.42019	7.95403	228	35	BYSL|DKC1|SNU13|NOP2|RPL27|RPL35A|RPS2|RPS8|RPS9|RPS19|RPS24|RPS28|DDX18|DDX21|NOLC1|RCL1|DDX17|EBNA1BP2|DDX52|RRP1B|RRS1|RRP12|PES1|RSL1D1|RRP15|MRTO4|NOP58|WBP11|DDX56|DDX27|WDR12|RPF2|FTSJ3|SRFBP1|RPL7L1	-7.61141
GO:0010232	vascular transport		-9.62824	5.31683	8.79209	88	21	ABCA2|APOE|FABP5|GJA1|SLC2A1|SLC6A6|SLC6A13|SLC7A2|SLC16A1|TFRC|SLC7A5|SLC4A4|SLC16A7|SLC9A3R1|ABCC5|ATP8A1|SLC7A8|SLC44A1|SLC6A20|SLC2A13|SLC27A1	-7.55056
GO:0042273	ribosomal large subunit biogenesis		-9.5819	5.87946	8.98669	72	19	SNU13|NOP2|NPM1|RPL24|RPL35A|DDX18|EBNA1BP2|RRS1|PES1|NOC2L|RSL1D1|RRP15|RPL26L1|MRTO4|SDAD1|WDR12|RPF2|FTSJ3|RPL7L1	-7.50751
GO:0044242	cellular lipid catabolic process		-9.53379	3.37577	7.85967	231	35	ACADS|ACOX1|APOA1|ASAH1|SCARB1|CPT2|CRABP1|CRAT|CYP1B1|EHHADH|ETFA|ETFB|FABP5|FABP7|GALC|HADHA|HADH|IDH1|LIPC|LIPE|NAGA|ENPP2|PHYH|ABCD3|ABCD4|ACOX2|LIPG|PRDX6|SLC27A2|MGLL|HACL1|SMPDL3B|CROT|BDH2|ACAD11	-7.46269
GO:0006913	nucleocytoplasmic transport		-9.5047	2.8833	7.57361	340	44	CDH1|FLNA|GSK3B|HNRNPA1|HNRNPA2B1|PPP1R12A|NPM1|PML|PRKACA|SRSF1|SRSF2|SRSF3|SRSF4|SRSF5|SRSF6|SRSF7|SP100|TPR|XPO1|ANP32A|CAMK1|SRSF9|NOLC1|RPL23|BAG3|RBM8A|NUP153|TRIM28|ALYREF|IPO7|ANP32B|KHDRBS1|AHCYL1|XPOT|U2AF2|XPO7|RRS1|TNPO3|TNPO2|SDAD1|ENY2|FYTTD1|SARNP|NUP35	-7.4389
GO:0050657	nucleic acid transport		-9.50032	3.60082	7.96124	198	32	CETN2|HNRNPA1|HNRNPA2B1|NPM1|SFPQ|SRSF1|SRSF2|SRSF3|SRSF4|SRSF5|SRSF6|SRSF7|TPR|XPO1|SRSF9|RBM8A|MVP|NUP153|ALYREF|IGF2BP1|IGF2BP3|KHDRBS1|XPOT|U2AF2|RRS1|RBFOX1|SDAD1|NCBP3|ENY2|FYTTD1|SARNP|NUP35	-7.4389
GO:0050658	RNA transport		-9.50032	3.60082	7.96124	198	32	CETN2|HNRNPA1|HNRNPA2B1|NPM1|SFPQ|SRSF1|SRSF2|SRSF3|SRSF4|SRSF5|SRSF6|SRSF7|TPR|XPO1|SRSF9|RBM8A|MVP|NUP153|ALYREF|IGF2BP1|IGF2BP3|KHDRBS1|XPOT|U2AF2|RRS1|RBFOX1|SDAD1|NCBP3|ENY2|FYTTD1|SARNP|NUP35	-7.4389
GO:1901293	nucleoside phosphate biosynthetic process		-9.48248	3.17095	7.72643	267	38	ACACA|AK1|AK4|ALDOA|AMPD2|NUDT2|APRT|ENO1|FASN|IDH2|ME1|ATP6|NNMT|PDK1|PDK3|PKM|PRPS1|PRPS2|PRPSAP1|TMSB4X|KMO|ATP5MF|PAICS|ACOT7|ACSL6|MPC2|RRM2B|ACSL5|PANK4|CTPS2|ELOVL5|NMNAT1|COASY|ACSS1|ADSS1|SLC35B2|NMNAT3|ENTPD8	-7.42425
GO:0016051	carbohydrate biosynthetic process		-9.4479	3.50115	7.88644	210	33	AGL|ALDOA|ALDOC|AKR1B1|ENO1|ENO2|PTK2B|GAPDH|GBE1|GOT2|GPI|GSK3B|GYG1|GYS1|PC|PGAM2|PGD|PGK1|PGM1|SLC2A1|SNCA|SORD|TPI1|UGP2|SLC25A11|GYG2|MPDU1|HS2ST1|INPP5K|PGM2|CHST12|NLN|PGM2L1	-7.39282
GO:0022604	regulation of cell morphogenesis		-9.40445	2.99502	7.59397	305	41	ACTN4|ALDOA|APOA1|RHOA|RHOB|CD44|DAPK3|DLG1|DVL2|PTK2B|FBLN1|FLNA|FN1|ICAM1|CAPRIN1|MDK|MYH9|PALM|ENPP2|RELN|PTN|RASA1|S100A10|S100A13|SRC|TPM1|EZR|RASAL1|LIMD1|SLC9A3R1|WDR1|SLC23A2|EPB41L3|CYFIP1|NEDD4L|FBLIM1|CARMIL1|ARHGAP18|UNC13D|WASHC2C|PALM2AKAP2	-7.35251
GO:0007596	blood coagulation		-9.38182	2.85808	7.50549	343	44	A2M|ACTN1|APOE|SERPINC1|CAV1|CD9|CD59|CLIC1|COL1A1|COL1A2|CSRP1|F3|F5|FAP|FBLN1|FLNA|FN1|ITGA2|ITPR3|KNG1|LYN|MYH9|SERPINE2|PRCP|PRKACA|PRKAR2A|PRKAR2B|PRKCB|PRKCQ|PRKG1|RAB27A|SRC|THBS1|TSPAN8|VAV2|DGKE|MYL9|PROCR|MYL12A|CBX5|C1GALT1C1|EHD2|CARMIL1|CYP4F11	-7.33299
GO:0051236	establishment of RNA localization		-9.32953	3.54707	7.85599	201	32	CETN2|HNRNPA1|HNRNPA2B1|NPM1|SFPQ|SRSF1|SRSF2|SRSF3|SRSF4|SRSF5|SRSF6|SRSF7|TPR|XPO1|SRSF9|RBM8A|MVP|NUP153|ALYREF|IGF2BP1|IGF2BP3|KHDRBS1|XPOT|U2AF2|RRS1|RBFOX1|SDAD1|NCBP3|ENY2|FYTTD1|SARNP|NUP35	-7.28593
GO:0002576	platelet degranulation		-9.3286	4.35157	8.23852	128	25	A2M|SERPINA3|ACTN4|ACTN1|ALDOA|APOA1|APP|CD9|CLU|F5|FLNA|FN1|ITIH4|KNG1|LYN|TF|TGFB2|THBS1|TIMP1|TIMP3|TMSB4X|TUBA4A|WDR1|HABP4|NHLRC2	-7.28593
GO:0030155	regulation of cell adhesion		-9.3182	2.18551	7.05495	734	72	ACTN4|ALOX5|APOA1|RHOA|BCL6|CAV1|CD9|CD44|CD47|CDH1|CEBPB|COL1A1|COL8A1|CYP1B1|CD55|DAPK3|DLG1|DPP4|PTK2B|FBLN1|FBLN2|FLNA|FN1|GPM6B|GSK3B|GSN|HLA-DRA|HMGB1|HSPD1|TNC|ICAM1|IL18|ITGA6|ITGA2|ITGA3|KNG1|LAMA4|LGALS9|LYN|CD46|MDK|MMP14|PPP1R12A|PAWR|SERPINE2|PML|PRKCQ|PRKG1|PTN|RASA1|RSU1|S100A10|CXCL12|SFRP1|SRC|TFRC|TGFB2|TGM2|THBS1|TJP1|TPM1|CORO2B|CD274|YTHDF2|CARMIL1|PAG1|SELENOK|TRPV4|JAM3|COL…	-7.27858
GO:1902652	secondary alcohol metabolic process		-9.2711	3.92353	8.01386	159	28	ABCA2|ACACA|APOA1|APOE|APP|SCARB1|CES1|CYP27A1|DHCR7|EPHX2|FASN|HMGCS2|IDH1|IDH2|IDI1|LBR|LIPE|MVD|NPC1|MSMO1|VLDLR|LPCAT3|PMVK|EBP|SEC14L2|APOL2|LIMA1|OSBPL1A	-7.2345
GO:0042493	response to drug		-9.25214	2.79277	7.41076	359	45	ABCA2|AK4|APOA1|ATP1A1|B2M|CDH1|COL1A1|CREB1|DAD1|NQO1|EEF2|PTK2B|GCLM|GNAO1|ICAM1|ITGA2|ITGA3|LDHA|LYN|MAOB|MGST1|PPP1R12A|NNMT|NPC1|TNFRSF11B|OXCT1|PRKAR2B|PTN|ABCD3|S100A10|SFRP1|SOD2|SORD|SRC|TFRC|TGFB2|THBS1|XPC|FZD1|SEMA3C|ARL6IP5|CERS1|USP47|TMEM30A|ADSS1	-7.21855
GO:1902905	positive regulation of supramolecular fiber organization		-9.21771	3.51213	7.78694	203	32	APOA1|APOE|APP|ARF6|RHOA|CD47|CLU|CCN2|DLG1|CTTN|PTK2B|FLNA|GPX1|GSN|HSPA1A|ICAM1|NUMA1|PFN2|S100A10|SFRP1|TPM1|VASP|WDR1|SORBS3|IQGAP2|DSTN|SYNPO|CYFIP1|CARMIL1|TRPV4|SCIN|WASHC2C	-7.1871
GO:0001676	long-chain fatty acid metabolic process		-9.20314	4.45601	8.2243	120	24	ACOX1|ALOX5|CBR1|CPT2|CYP1B1|EPHX1|EPHX2|GPX1|GPX4|GSTA1|GSTM1|GSTM2|GSTP1|SLC27A2|ACOT7|MGLL|ACSL6|HACL1|SLC27A6|ACSL5|CYP4F11|ELOVL5|SLC27A1|ACOT1	-7.1755
GO:0050817	coagulation		-9.18072	2.81702	7.39358	348	44	A2M|ACTN1|APOE|SERPINC1|CAV1|CD9|CD59|CLIC1|COL1A1|COL1A2|CSRP1|F3|F5|FAP|FBLN1|FLNA|FN1|ITGA2|ITPR3|KNG1|LYN|MYH9|SERPINE2|PRCP|PRKACA|PRKAR2A|PRKAR2B|PRKCB|PRKCQ|PRKG1|RAB27A|SRC|THBS1|TSPAN8|VAV2|DGKE|MYL9|PROCR|MYL12A|CBX5|C1GALT1C1|EHD2|CARMIL1|CYP4F11	-7.15602
GO:0016072	rRNA metabolic process		-9.17518	3.27648	7.64541	238	35	BYSL|DKC1|SNU13|NOP2|RPL27|RPL35A|RPS2|RPS8|RPS9|RPS19|RPS24|RPS28|DDX18|DDX21|NOLC1|RCL1|DDX17|EBNA1BP2|DDX52|RRP1B|RRS1|RRP12|PES1|RSL1D1|RRP15|MRTO4|NOP58|WBP11|DDX56|DDX27|WDR12|RPF2|FTSJ3|SRFBP1|RPL7L1	-7.15341
GO:0072594	establishment of protein localization to organelle		-9.17019	2.3473	7.10099	579	61	ACOX1|CDH1|CLU|CRAT|DKC1|EHHADH|EPHX2|FLNA|HSPD1|IDH1|LAMP1|MAN1A1|PHYH|PML|RPL8|RPL13|RPL15|RPL17|RPL18|RPL18A|RPL21|RPL24|RPL27|RPL27A|RPL28|RPL32|RPL34|RPL35A|RPL37A|RPLP1|RPLP2|RPS2|RPS8|RPS9|RPS10|RPS13|RPS18|RPS19|RPS24|RPS26|RPS28|SGTA|SRP14|TPR|ACOX2|NOLC1|RPL23|BAG3|NUP153|TRIM28|IPO7|SLC27A2|TNPO3|HACL1|TNPO2|CROT|MACROH2A2|MFF|MICALL2|ATP5IF1|NUP35	-7.15132
GO:0009636	response to toxic substance		-9.12523	3.26277	7.61546	239	35	ADH5|APOE|CDH1|CES1|CYP1B1|NQO1|EPHX1|EPHX2|ESD|GPX1|GPX3|GPX4|GSTA1|GSTM1|GSTM2|GSTM3|GSTP1|LYN|MAOB|MGST1|MGST3|PRDX1|SELENOW|SOD2|TXNRD1|SRSF9|PRDX6|CERS1|SLC7A8|RDH11|MTARC2|PRXL2A|CYGB|PRXL2B|GPX8	-7.10924
GO:0072329	monocarboxylic acid catabolic process		-9.10642	4.25192	8.08712	131	25	ACADS|ACOX1|CPT2|CRABP1|CRAT|EHHADH|ETFA|ETFB|HADHA|HADH|PGD|PHYH|ABCD3|ABCD4|SORD|ACOX2|SLC27A2|HACL1|CRYL1|DCXR|CROT|BDH2|CYP4F11|ACAD11|LDHD	-7.09331
GO:0009165	nucleotide biosynthetic process		-9.06101	3.12258	7.51135	264	37	ACACA|AK1|AK4|ALDOA|AMPD2|NUDT2|APRT|ENO1|FASN|IDH2|ME1|ATP6|NNMT|PDK1|PDK3|PKM|PRPS1|PRPS2|PRPSAP1|TMSB4X|KMO|ATP5MF|PAICS|ACOT7|ACSL6|MPC2|RRM2B|ACSL5|PANK4|CTPS2|ELOVL5|NMNAT1|COASY|ACSS1|ADSS1|SLC35B2|NMNAT3	-7.05074
GO:0080135	regulation of cellular response to stress		-8.99061	2.18992	6.92108	702	69	ALOX5|APP|FAS|B2M|BCL6|CAMK2G|CAV1|CD44|CLU|CCN2|DDX5|DLG1|ENO1|PTK2B|FLNA|FUS|GPX1|GRN|GSK3B|GSTP1|H2AX|HMGB1|HMGA1|HSPA1A|LGALS9|LYN|MEN1|MIF|NPM1|PAWR|PML|MAP2K1|PSMD10|PTN|CXCL12|SFPQ|SFRP1|SGTA|SOD2|TGFB2|TP53BP1|TPD52L1|TPR|UBE2N|EZR|DEK|NOL3|BAG3|BAG2|BCLAF1|NUP153|DNAJB6|TRIM28|LPCAT3|ABCA7|CORO2B|ATG7|ARL6IP5|ZMYND11|ERP29|RSL1D1|HSPB8|USP47|TMEM33|UBQLN4|ARMT1|NUP35|DTX3L|GDF6	-6.98317
GO:0016042	lipid catabolic process		-8.95119	2.80951	7.28768	341	43	ACADS|ACOX1|APOA1|APOE|ASAH1|SCARB1|CES1|CPT2|CRABP1|CRAT|CYP1B1|CYP27A1|EHHADH|ETFA|ETFB|FABP5|FABP7|GALC|HADHA|HADH|IDH1|LIPC|LIPE|NAGA|PAFAH1B1|ENPP2|PHYH|PLA2G2A|PLCD1|PLD1|ABCD3|ABCD4|ACOX2|LIPG|PRDX6|SLC27A2|MGLL|HACL1|SMPDL3B|CROT|BDH2|CYP4F11|ACAD11	-6.94657
GO:0150104	transport across blood-brain barrier		-8.89364	5.12185	8.34699	87	20	ABCA2|APOE|FABP5|SLC2A1|SLC6A6|SLC6A13|SLC7A2|SLC16A1|TFRC|SLC7A5|SLC4A4|SLC16A7|SLC9A3R1|ABCC5|ATP8A1|SLC7A8|SLC44A1|SLC6A20|SLC2A13|SLC27A1	-6.8918
GO:0006081	cellular aldehyde metabolic process		-8.80559	6.01208	8.63337	63	17	ADH5|ALDH1A3|ALDH3B1|ALDH9A1|ALDH7A1|CYP1B1|ESD|GLO1|GOT2|HAGH|IDH1|IDH2|RPE65|TPI1|AKR7A2|RDH11|RDH10	-6.80654
GO:0072330	monocarboxylic acid biosynthetic process		-8.71016	3.28233	7.43434	224	33	ACACA|ALDH1A3|ALOX5|APOA1|CBR1|CES1|CYP27A1|EPHX2|FABP5|FASN|GATM|GPX4|GSTM1|GSTM2|GSTP1|LIPC|MIF|PKM|ABCD3|RBP1|ACOX2|KMO|LIPG|SLC27A2|ACOT7|MGLL|THNSL2|ELOVL5|ACSS1|OSBPL1A|OSBPL9|PRXL2B|RDH10	-6.71386
GO:0051051	negative regulation of transport		-8.6835	2.52608	7.00214	441	50	ABCA2|APOE|APP|ARF6|BST2|CAV1|CD47|FABP5|PTK2B|GEM|GJA1|GNAO1|GPM6B|GSTM2|HMGB1|ICAM1|IDH2|LGALS9|MAOB|PFKL|SERPINE2|PKD2|PRKCB|RRAD|SFRP1|SNCA|SP100|THBS1|TPR|SUMO1|VDAC1|PEA15|SLC9A3R1|BAG3|OXSR1|NUP153|PPIF|ABCA7|ARL6IP5|OS9|ERP29|CYFIP1|NEDD4L|STK39|PACSIN3|INPP5K|CTTNBP2NL|ENY2|WDR54|COMMD1	-6.68994
GO:2001233	regulation of apoptotic signaling pathway		-8.67841	2.753	7.13307	348	43	FAS|CAV1|CD44|CLU|DAPK3|GSDME|CTTN|ENO1|GCLM|GPX1|GSK3B|GSTP1|HMGB2|HSPA1A|ICAM1|ITGA6|MIF|PML|PSMD10|CXCL12|SFPQ|SFRP1|SOD2|SP100|SRC|THBS1|TIMP3|TPD52L1|VDAC2|PEA15|NOL3|NOG|SLC9A3R1|BCLAF1|PPIF|PSME3|YAP1|ZMYND11|ERP29|NOC2L|USP47|ITM2C|PTPMT1	-6.68757
GO:0009612	response to mechanical stimulus		-8.66025	3.41922	7.48031	202	31	FAS|AQP1|ATP1A1|CDH2|CHI3L1|CNN2|COL1A1|DCN|DMD|PTK2B|GJA1|GSN|TNC|ITGA2|MDK|MMP14|SERPINE2|PKD2|PPL|PTN|CXCL12|SLC2A1|SRC|THBS1|XPC|MBD2|BAG3|HABP4|STRBP|TRPV4|TMEM120A	-6.67211
GO:0031124	mRNA 3'-end processing		-8.62333	4.72607	8.05081	99	21	APP|CSTF2|SRSF1|SRSF2|SRSF3|SRSF4|SRSF5|SRSF6|SRSF7|SNRPA|NELFE|SRSF9|RBM8A|ALYREF|AHCYL1|NUDT21|U2AF2|PAF1|CDC73|CPSF7|SARNP	-6.63789
GO:0098754	detoxification		-8.61454	4.03624	7.75084	138	25	ADH5|APOE|NQO1|ESD|GPX1|GPX3|GPX4|GSTA1|GSTM1|GSTM2|GSTM3|GSTP1|MGST1|MGST3|PRDX1|SELENOW|SOD2|TXNRD1|PRDX6|RDH11|MTARC2|PRXL2A|CYGB|PRXL2B|GPX8	-6.63177
GO:0051272	positive regulation of cellular component movement		-8.55627	2.28124	6.79438	586	60	ACTN4|ANXA3|APP|ARF6|RHOA|RHOB|BCL6|CAV1|SCARB1|CD151|COL1A1|DAB2|DAPK3|F3|PTK2B|FLNA|FN1|GPI|GRN|HMGB1|ICAM1|IGFBP5|ITGA6|ITGA2|ITGA3|LGALS9|LYN|MDK|CD99|MMP14|MYLK|ENPP2|PTN|RPS19|S100A11|CXCL12|SOD2|SRC|TF|TGFB2|THBS1|TJP1|TMSB4X|CXCL14|AKAP12|OXSR1|ATP8A1|SEMA3C|MAPRE2|RUFY3|STK39|PHPT1|CD274|CARMIL1|CCAR1|SELENOK|SMOC2|JAM3|SEMA3D|CAVIN1	-6.57616
GO:0071407	cellular response to organic cyclic compound		-8.53206	2.31585	6.80573	558	58	APP|AQP1|ATP1A1|ATP1A3|CASP6|CAV1|CDC5L|CDH1|CEBPB|CES1|CLU|COL1A1|CYP1B1|DAB2|DDX5|FLNA|FOLR1|GCLM|GNAO1|GSK3B|GSTM2|GSTP1|H2AZ1|HNRNPD|TNC|ICAM1|IGFBP5|IL18|ITGA6|ITGA2|CNOT2|NPC1|NPM1|PALM|PKD2|PRKACA|PTN|SAFB|SFRP1|SLC16A1|SNCA|SRC|EZR|DDX18|MBD2|SLC9A3R1|SAFB2|YAP1|DDX17|ATG7|PADI2|CBX3|SNW1|SIN3A|KANK2|INPP5K|TMEM38A|COLEC12	-6.55458
GO:0008203	cholesterol metabolic process		-8.50619	3.86188	7.61837	150	26	ABCA2|ACACA|APOA1|APOE|APP|SCARB1|CES1|CYP27A1|DHCR7|EPHX2|FASN|HMGCS2|IDI1|LBR|LIPE|MVD|NPC1|MSMO1|VLDLR|LPCAT3|PMVK|EBP|SEC14L2|APOL2|LIMA1|OSBPL1A	-6.53134
GO:0033119	negative regulation of RNA splicing		-8.44892	9.80323	9.54576	25	11	HNRNPA2B1|PTBP1|RPS13|RPS26|SRSF4|SRSF6|SRSF7|SRSF9|SAP18|SRSF10|U2AF2	-6.47668
GO:0046390	ribose phosphate biosynthetic process		-8.42891	3.4277	7.37441	195	30	ACACA|AK1|AK4|ALDOA|AMPD2|NUDT2|APRT|ENO1|FASN|ATP6|PDK1|PDK3|PKM|PRPS1|PRPS2|PRPSAP1|TMSB4X|ATP5MF|PAICS|ACOT7|ACSL6|MPC2|ACSL5|PANK4|CTPS2|ELOVL5|COASY|ACSS1|ADSS1|SLC35B2	-6.45926
GO:0001568	blood vessel development		-8.41767	2.09521	6.61269	755	71	ACTA2|ALOX5|ANXA2|ANXA3|APOE|AQP1|RHOA|RHOB|BSG|CALD1|CAV1|CDH2|CHI3L1|COL1A1|COL1A2|COL8A1|COL8A2|CCN2|CYP1B1|DCN|TYMP|F3|PTK2B|FAP|FLNA|FN1|FOLR1|GLUL|GPX1|GRN|HMGB1|IL18|ITGB8|LOXL1|MDK|MMP14|MYH9|MYLK|NCL|PAX6|ENPP2|PGK1|PKD2|PKM|PML|PRCP|PRKCB|MAP2K1|PTN|PTPRB|RASA1|RNH1|S100A1|SFRP1|SP100|TGFB2|THBS1|TJP1|VAV2|LUZP1|NOG|YAP1|SEMA3C|CLIC4|ANGPTL4|FKBP10|SMOC2|JAM3|RSPO3|ATP5IF1|SLC39A12	-6.4506
GO:0071166	ribonucleoprotein complex localization		-8.39831	4.08184	7.66416	131	24	HNRNPA2B1|NPM1|SRSF1|SRSF2|SRSF3|SRSF4|SRSF5|SRSF6|SRSF7|TPR|XPO1|SRSF9|RBM8A|NUP153|ALYREF|XPOT|U2AF2|RRS1|PRPF31|SDAD1|ENY2|FYTTD1|SARNP|NUP35	-6.4338
GO:0001944	vasculature development		-8.38428	2.06664	6.57908	787	73	ACTA2|ALOX5|ANXA2|ANXA3|APOE|AQP1|RHOA|RHOB|BSG|CALD1|CAV1|CDH2|CHI3L1|COL1A1|COL1A2|COL8A1|COL8A2|CCN2|CYP1B1|DCN|TYMP|F3|PTK2B|FAP|FLNA|FN1|FOLR1|GLUL|GPX1|GRN|HMGB1|IL18|ITGB8|LOXL1|MDK|MMP14|MYH9|MYLK|NCL|PAX6|ENPP2|PGK1|PKD2|PKM|PML|PRCP|PRKCB|MAP2K1|PTN|PTPRB|RASA1|RNH1|S100A1|SFRP1|SOD2|SP100|TGFB2|THBS1|TJP1|VAV2|LUZP1|NOG|YAP1|SEMA3C|ANP32B|CLIC4|ANGPTL4|FKBP10|SMOC2|JAM3|RSPO3|ATP5IF1|S…	-6.42231
GO:0006405	RNA export from nucleus		-8.34889	3.92255	7.56849	142	25	HNRNPA1|HNRNPA2B1|NPM1|SRSF1|SRSF2|SRSF3|SRSF4|SRSF5|SRSF6|SRSF7|TPR|XPO1|SRSF9|RBM8A|NUP153|ALYREF|KHDRBS1|XPOT|U2AF2|RRS1|SDAD1|ENY2|FYTTD1|SARNP|NUP35	-6.38946
GO:0031344	regulation of cell projection organization		-8.2818	2.17698	6.60704	655	64	APOE|ARF6|RHOA|B2M|CAMK2G|CAV1|CD44|CDH2|DPYSL3|DVL2|PTK2B|FLNA|FN1|GAP43|GPM6A|GRN|GSK3B|ICAM1|ITGA6|ITGA2|ITGA3|LYN|CAPRIN1|MAP4|MDK|PALM|ENPP2|PFN2|PLD1|PLS1|MAP2K1|RELN|PTN|CXCL12|SFRP1|FSCN1|SRC|VDAC3|EZR|VIM|VLDLR|FZD1|CAMK1|CROCC|YAP1|SEMA3C|RUFY3|CYFIP1|NEDD4L|NCS1|DDX56|TBC1D13|CARMIL1|TMEM30A|TBC1D24|TBC1D14|TRPV4|RAB17|TBC1D15|ITM2C|EVI5L|TAPT1|SLC39A12|SEMA3D	-6.32489
GO:0003018	vascular process in circulatory system		-8.2704	3.09193	7.12907	245	34	ABCA2|ACTA2|APOE|CAV1|FABP5|GJA1|GCLM|GPX1|ICAM1|KNG1|PRKG1|SLC2A1|SLC6A6|SLC6A13|SLC7A2|SLC16A1|SOD2|SRC|TFRC|TJP1|SLC7A5|SLC4A4|PLOD3|SLC16A7|SLC9A3R1|AKAP12|ABCC5|ATP8A1|SLC7A8|SLC44A1|SLC6A20|TRPV4|SLC2A13|SLC27A1	-6.31599
GO:1905039	carboxylic acid transmembrane transport		-8.25627	3.76157	7.44925	154	26	ACACA|CPT2|FOLR1|ABCD3|ABCD4|SLC2A1|SLC3A2|SLC6A6|SLC6A13|SLC7A2|SLC16A1|THBS1|SLC7A5|SLC25A11|SLC16A3|SLC16A7|SLC23A2|SLC25A15|ARL6IP5|ARL6IP1|SLC7A8|MPC2|ACSL5|SLC6A20|CLTRN|SLC27A1	-6.30634
GO:0034330	cell junction organization		-8.25579	2.12948	6.56472	701	67	ACTN1|APOE|APP|ARF4|ARF6|RHOA|CACNB2|CAV1|CD9|CD151|CDH1|CDH2|CXADR|DAPK3|DLG1|CTTN|PTK2B|GPC4|FLNA|FN1|GAP43|GJA1|GPM6A|GPM6B|TNC|ITGA6|ITGA2|ITGA3|KRT5|CAPRIN1|MMP14|PALM|PRKACA|RELN|PTN|S100A10|SFRP1|SNCA|SNCG|FSCN1|SPTBN2|SRC|STAU1|TGFB2|THBS1|TJP1|VASP|FZD1|PPFIBP1|CAMK1|WDR1|CORO2B|NDRG1|MAPRE2|SYNPO|ERC1|EPB41L3|CYFIP1|FBLIM1|SEPTIN11|PCDHB16|TRPV4|RAB17|MICALL2|JAM3|MPP7|PLEKHA7	-6.30634
GO:0006006	glucose metabolic process		-8.24519	3.28896	7.21738	210	31	ALDOA|ALDOC|ENO1|ENO2|FABP5|GAPDH|GOT2|GPI|GSK3B|HMGB1|PC|PDK1|PDK3|PFKFB2|PFKL|PFKM|PFKP|PGAM2|PGK1|PGM1|PGM5|PKM|SORD|SRC|TPI1|SLC25A11|DCXR|INPP5K|PGM2|NLN|PGM2L1	-6.29857
GO:0007584	response to nutrient		-8.24311	3.64583	7.389	165	27	AGL|APOA1|SERPINC1|BCKDHB|C2|COL1A1|COX4I1|DAD1|NQO1|EEF2|FOLR1|GCLM|GSN|GSTP1|TNC|ITGA2|LDHA|TNFRSF11B|OXCT1|PKM|PTN|SFRP1|SLC16A1|SOD2|LIPG|SNW1|KANK2	-6.29857
GO:1903825	organic acid transmembrane transport		-8.19523	3.7373	7.40786	155	26	ACACA|CPT2|FOLR1|ABCD3|ABCD4|SLC2A1|SLC3A2|SLC6A6|SLC6A13|SLC7A2|SLC16A1|THBS1|SLC7A5|SLC25A11|SLC16A3|SLC16A7|SLC23A2|SLC25A15|ARL6IP5|ARL6IP1|SLC7A8|MPC2|ACSL5|SLC6A20|CLTRN|SLC27A1	-6.25312
GO:0016125	sterol metabolic process		-8.18473	3.62387	7.34996	166	27	ABCA2|ACACA|APOA1|APOE|APP|SCARB1|CES1|CYP1B1|CYP27A1|DHCR7|EPHX2|FASN|HMGCS2|IDI1|LBR|LIPE|MVD|NPC1|MSMO1|VLDLR|LPCAT3|PMVK|EBP|SEC14L2|APOL2|LIMA1|OSBPL1A	-6.24505
GO:0043270	positive regulation of ion transport		-8.1539	2.16049	6.53987	660	64	ACTN4|ANXA2|APOA1|APOE|ARF6|BRAF|CA2|CACNA2D1|CACNB2|CAV1|CDH1|CEBPB|CES1|DBI|DLG1|DMD|STOM|FHL1|FLNA|GJA1|GSK3B|GSTM2|HSPA2|MYLK|OXCT1|PFKFB2|PKD2|PRKACA|RELN|CXCL12|SNCA|SRC|TGFB2|TMSB4X|TPR|EZR|CAMK1|KMO|SLC9A3R1|LIPG|BAG3|TM9SF4|TRIM28|LPCAT3|ABCA7|ATP8A1|ANP32B|KHDRBS1|AHCYL1|RUFY3|GPD1L|ARL6IP1|MPC2|MYRIP|B3GAT3|STK39|PHPT1|ACSL5|TMEM30A|SAR1A|MFF|JPH2|CLTRN|MICALL2	-6.21662
GO:0022900	electron transport chain		-8.13056	3.50473	7.26697	178	28	ADH5|ALDH2|AKR1B1|AOX1|COX4I1|COX5B|COX6B1|COX6C|COX7A2|COX15|CYC1|ETFA|ETFB|MAOB|ME1|NDUFA4|NDUFB1|NDUFB3|NDUFS5|SDHC|SNCA|AKR7A2|COX7A2L|DHRS3|COX5A|PHGDH|NDUFA4L2|NDUFA11	-6.19567
GO:2000147	positive regulation of cell motility		-8.08325	2.2513	6.56589	574	58	ACTN4|ANXA3|APP|ARF6|RHOA|RHOB|CAV1|SCARB1|CD151|COL1A1|DAB2|DAPK3|F3|PTK2B|FLNA|FN1|GPI|GRN|HMGB1|ICAM1|IGFBP5|ITGA6|ITGA2|ITGA3|LGALS9|LYN|MDK|CD99|MMP14|MYLK|ENPP2|PTN|S100A11|CXCL12|SOD2|SRC|TF|TGFB2|THBS1|TJP1|TMSB4X|CXCL14|AKAP12|OXSR1|ATP8A1|SEMA3C|MAPRE2|RUFY3|STK39|PHPT1|CD274|CARMIL1|CCAR1|SELENOK|SMOC2|JAM3|SEMA3D|CAVIN1	-6.15074
GO:0006936	muscle contraction		-8.04121	2.65842	6.78738	352	42	ACTA2|ALDOA|ANXA6|ATP1A1|CACNA2D1|CACNB2|CALD1|CAV1|CKMT2|CCN2|DAPK3|DLG1|DMD|EEF2|CTTN|ENO1|FLNA|GJA1|GNAO1|GSN|GSTM2|ITGA2|MYH11|MYLK|PPP1R12B|PGAM2|PRKACA|PRKG1|SNTB1|TPM1|TPM2|TPM3|TPM4|VIM|SORBS3|MYL9|MYL12A|GPD1L|NEDD4L|SYNM|TMOD3|TMEM38A	-6.11107
GO:0030199	collagen fibril organization		-8.03374	6.18891	8.27362	54	15	AEBP1|SERPINH1|COL1A1|COL1A2|COL12A1|CYP1B1|FMOD|LOXL1|LUM|TGFB2|COL14A1|PLOD3|FKBP10|LOXL4|CHADL	-6.10595
GO:1903312	negative regulation of mRNA metabolic process		-7.99964	4.81047	7.76078	88	19	CIRBP|FUS|HNRNPA2B1|HNRNPC|HNRNPD|PTBP1|SRSF4|SRSF6|SRSF7|NELFE|TAF15|SRSF9|THRAP3|SAP18|SYNCRIP|IGF2BP1|SRSF10|HNRNPA0|U2AF2	-6.0746
GO:1903827	regulation of cellular protein localization		-7.99771	2.27679	6.54311	548	56	ABCA2|ARF6|BYSL|CDH1|CDH2|DAB2|DKC1|DLG1|STOM|GPC4|FLNA|GLUL|GPM6B|GSK3B|GSN|ITGA3|MMP14|NUCB1|NUMA1|PLS1|PPP2R5A|PRKACA|PTN|SP100|SRC|TFRC|TPR|EZR|STX7|CAMK1|SQSTM1|DCLK1|NOLC1|BAG3|CROCC|TM9SF4|TRIM28|ABCA7|YAP1|ANP32B|OS9|RUFY3|GPD1L|NEDD4L|SIN3A|B3GAT3|INPP5K|TMEM30A|NSFL1C|SAR1A|MFF|MICALL2|ATP5IF1|COMMD1|DTX3L|CNPY4	-6.0746
GO:0120035	regulation of plasma membrane bounded cell projection organization		-7.9531	2.16515	6.45317	638	62	APOE|ARF6|RHOA|B2M|CAMK2G|CAV1|CD44|CDH2|DPYSL3|PTK2B|FLNA|FN1|GAP43|GPM6A|GRN|GSK3B|ICAM1|ITGA6|ITGA3|LYN|CAPRIN1|MAP4|MDK|PALM|ENPP2|PFN2|PLD1|PLS1|MAP2K1|RELN|PTN|CXCL12|SFRP1|FSCN1|SRC|VDAC3|EZR|VIM|VLDLR|FZD1|CAMK1|CROCC|YAP1|SEMA3C|RUFY3|CYFIP1|NEDD4L|NCS1|DDX56|TBC1D13|CARMIL1|TMEM30A|TBC1D24|TBC1D14|TRPV4|RAB17|TBC1D15|ITM2C|EVI5L|TAPT1|SLC39A12|SEMA3D	-6.0323
GO:0031032	actomyosin structure organization		-7.93375	3.34778	7.09472	193	29	APOA1|RHOA|CD47|CNN2|CSRP1|CSRP2|CCN2|PTK2B|KRT8|KRT19|MYH9|MYH11|PFN2|PGM5|S100A10|SFRP1|SRC|TJP1|TPM1|ZYX|PDLIM1|WDR1|SORBS3|CORO2B|EPB41L3|TMOD3|INPP5K|CARMIL1|CGNL1	-6.01525
GO:0090066	regulation of anatomical structure size		-7.89762	2.34527	6.53915	494	52	ACTA2|APOE|AQP1|ARF6|RHOA|CAPG|CAV1|CREB1|DLG1|DPYSL2|CTTN|PTK2B|FN1|GJA1|GCLM|GPX1|GSK3B|GSN|ICAM1|KNG1|PFN2|PLS1|PRKG1|RASA1|CXCL12|SOD2|SPTBN2|TMSB4X|VASP|VAV2|EZR|PEX11A|PLOD3|SLC9A3R1|WDR1|SEMA3C|IQGAP2|DSTN|RUFY3|CYFIP1|COTL1|SIN3A|CYFIP2|TMOD3|LIMA1|CARMIL1|RAB22A|TRPV4|SCIN|ARHGAP18|SEMA3D|WASHC2C	-5.98356
GO:0090150	establishment of protein localization to membrane		-7.89749	2.62855	6.70338	356	42	BRAF|STOM|KRT18|NPC1|RPL8|RPL13|RPL15|RPL17|RPL18|RPL18A|RPL21|RPL24|RPL27|RPL27A|RPL28|RPL32|RPL34|RPL35A|RPL37A|RPLP1|RPLP2|RPS2|RPS8|RPS9|RPS10|RPS13|RPS18|RPS19|RPS24|RPS26|RPS28|SGTA|SRP14|RPL23|ARL6IP1|GORASP2|GGA1|GET4|INPP5K|MFF|SIL1|RAB3IP	-5.98356
GO:0032535	regulation of cellular component size		-7.87535	2.5893	6.67092	370	43	APOE|AQP1|ARF6|RHOA|CAPG|CREB1|DLG1|DPYSL2|CTTN|PTK2B|FN1|GSK3B|GSN|ICAM1|PFN2|PLS1|RASA1|CXCL12|SPTBN2|TMSB4X|VASP|VAV2|EZR|PEX11A|SLC9A3R1|WDR1|SEMA3C|IQGAP2|DSTN|RUFY3|CYFIP1|COTL1|SIN3A|CYFIP2|TMOD3|LIMA1|CARMIL1|RAB22A|TRPV4|SCIN|ARHGAP18|SEMA3D|WASHC2C	-5.96369
GO:0003012	muscle system process		-7.85556	2.40998	6.55829	453	49	ACTA2|ALDOA|ANXA6|ATP1A1|CACNA2D1|CACNB2|CALD1|CAMK2G|CAV1|CKMT2|CCN2|DAPK3|DLG1|DMD|EEF2|CTTN|ENO1|FLNA|GATM|GJA1|GNAO1|GSN|GSTM2|IGFBP5|ITGA2|LMNA|MYH11|MYLK|PPP1R12B|PGAM2|PRKACA|PRKG1|SNTB1|TPM1|TPM2|TPM3|TPM4|VIM|YY1|SORBS2|NOL3|SORBS3|MYL9|MYL12A|GPD1L|NEDD4L|SYNM|TMOD3|TMEM38A	-5.94616
GO:0070482	response to oxygen levels		-7.82389	2.54629	6.62243	385	44	ACTN4|AK4|FAS|AQP1|CAV1|COL1A1|CREB1|CCN2|DPP4|ENO1|PTK2B|ICAM1|ITGA2|LDHA|LMNA|MMP14|ATP6|PDK1|PDK3|PGK1|PKM|PML|POLB|PSMB10|PSMD10|PTN|CXCL12|SFRP1|SLC2A1|SOD2|SRC|TGFB2|THBS1|LIMD1|NOL3|PDLIM1|TM9SF4|PSME3|NDRG1|ATG7|ERO1A|ANGPTL4|VASN|SLC39A12	-5.91674
GO:0071426	ribonucleoprotein complex export from nucleus		-7.77707	3.94186	7.28792	130	23	HNRNPA2B1|NPM1|SRSF1|SRSF2|SRSF3|SRSF4|SRSF5|SRSF6|SRSF7|TPR|XPO1|SRSF9|RBM8A|NUP153|ALYREF|XPOT|U2AF2|RRS1|SDAD1|ENY2|FYTTD1|SARNP|NUP35	-5.87215
GO:0043271	negative regulation of ion transport		-7.76781	2.71538	6.68996	320	39	ABCA2|APOE|CAV1|FABP5|PTK2B|GEM|GNAO1|GPM6B|GSTM2|ICAM1|IDH2|MAOB|PFKL|SERPINE2|PKD2|PRKCB|RRAD|SFRP1|SNCA|SP100|THBS1|TPR|SUMO1|VDAC1|PEA15|SLC9A3R1|BAG3|OXSR1|NUP153|PPIF|ARL6IP5|OS9|ERP29|NEDD4L|STK39|PACSIN3|INPP5K|ENY2|COMMD1	-5.86511
GO:0072522	purine-containing compound biosynthetic process		-7.76466	3.21347	6.94578	208	30	ACACA|AK1|AK4|ALDOA|AMPD2|NUDT2|APRT|ENO1|FASN|ATP6|PDK1|PDK3|PKM|PRPS1|PRPS2|PRPSAP1|TMSB4X|ATP5MF|PAICS|ACOT7|ACSL6|MPC2|ACSL5|PANK4|PRTFDC1|ELOVL5|COASY|ACSS1|ADSS1|SLC35B2	-5.86416
GO:0031589	cell-substrate adhesion		-7.75636	2.59934	6.62052	360	42	ACTN4|ACTN1|APOA1|RHOA|BCL6|CD44|COL1A1|COL8A1|CCN2|DAPK3|CTTN|PTK2B|FBLN1|FBLN2|FLNA|FN1|GPM6B|GSK3B|ITGA6|ITGA2|ITGA3|ITGB8|BCAM|MDK|MMP14|PTN|RASA1|RSU1|S100A10|SFRP1|SRC|THBS1|ZYX|SORBS3|CORO2B|ITGA11|CARMIL1|MICALL2|JAM3|COL26A1|UNC13D|WASHC2C	-5.85807
GO:0000380	alternative mRNA splicing, via spliceosome		-7.74833	5.18851	7.76766	73	17	DDX5|HNRNPA1|HNRNPL|HNRNPM|PTBP1|SFPQ|SRSF1|SRSF6|SRSF9|RBM8A|THRAP3|SAP18|DDX17|KHDRBS1|RBFOX1|SMU1|RBM17	-5.85222
GO:0040017	positive regulation of locomotion		-7.73466	2.20144	6.37676	587	58	ACTN4|ANXA3|APP|ARF6|RHOA|RHOB|CAV1|SCARB1|CD151|COL1A1|DAB2|DAPK3|F3|PTK2B|FLNA|FN1|GPI|GRN|HMGB1|ICAM1|IGFBP5|ITGA6|ITGA2|ITGA3|LGALS9|LYN|MDK|CD99|MMP14|MYLK|ENPP2|PTN|S100A11|CXCL12|SOD2|SRC|TF|TGFB2|THBS1|TJP1|TMSB4X|CXCL14|AKAP12|OXSR1|ATP8A1|SEMA3C|MAPRE2|RUFY3|STK39|PHPT1|CD274|CARMIL1|CCAR1|SELENOK|SMOC2|JAM3|SEMA3D|CAVIN1	-5.84074
GO:0006164	purine nucleotide biosynthetic process		-7.72976	3.27981	6.96083	197	29	ACACA|AK1|AK4|ALDOA|AMPD2|NUDT2|APRT|ENO1|FASN|ATP6|PDK1|PDK3|PKM|PRPS1|PRPS2|PRPSAP1|TMSB4X|ATP5MF|PAICS|ACOT7|ACSL6|MPC2|ACSL5|PANK4|ELOVL5|COASY|ACSS1|ADSS1|SLC35B2	-5.83916
GO:0051028	mRNA transport		-7.72877	3.66448	7.14029	152	25	CETN2|HNRNPA1|HNRNPA2B1|SRSF1|SRSF2|SRSF3|SRSF4|SRSF5|SRSF6|SRSF7|TPR|XPO1|SRSF9|RBM8A|MVP|NUP153|ALYREF|IGF2BP1|IGF2BP3|U2AF2|NCBP3|ENY2|FYTTD1|SARNP|NUP35	-5.83916
GO:0052547	regulation of peptidase activity		-7.70298	2.38367	6.47192	458	49	A2M|SERPINA3|ABCA2|ANXA2|APP|FAS|AQP1|SERPINC1|BST2|CAV1|SERPINH1|CD44|CST3|CCN2|CTSD|DAP|F3|FBLN1|FN1|GAPDH|GPX1|GRN|GSN|HMGB1|HSPD1|ITIH2|ITIH4|KNG1|LGALS9|LTF|LYN|PEBP1|SERPINE2|PML|SNCA|SRC|SERPINA7|THBS1|TIMP1|TIMP3|NOL3|DNAJB6|PSME3|ANP32B|ARL6IP5|ARL6IP1|CYFIP2|USP47|SERPINE3	-5.81552
GO:0009152	purine ribonucleotide biosynthetic process		-7.68125	3.4375	7.01168	175	27	ACACA|AK1|AK4|ALDOA|AMPD2|NUDT2|APRT|ENO1|FASN|ATP6|PDK1|PDK3|PKM|PRPS2|TMSB4X|ATP5MF|PAICS|ACOT7|ACSL6|MPC2|ACSL5|PANK4|ELOVL5|COASY|ACSS1|ADSS1|SLC35B2	-5.79593
GO:0009260	ribonucleotide biosynthetic process		-7.59855	3.31831	6.9137	188	28	ACACA|AK1|AK4|ALDOA|AMPD2|NUDT2|APRT|ENO1|FASN|ATP6|PDK1|PDK3|PKM|PRPS2|TMSB4X|ATP5MF|PAICS|ACOT7|ACSL6|MPC2|ACSL5|PANK4|CTPS2|ELOVL5|COASY|ACSS1|ADSS1|SLC35B2	-5.71534
GO:1901136	carbohydrate derivative catabolic process		-7.58075	3.23061	6.86265	200	29	BGN|CD44|CHI3L1|VCAN|CST3|CTBS|CTSL|DCN|DPYD|DPYS|TYMP|GPC4|FMOD|GALC|HINT1|ITPA|LUM|MAN1A1|NAGA|OGN|PRELP|SDC3|ACOT7|GPD1L|FBXO2|PGM2|PRTFDC1|FBXO44|NCCRP1	-5.69973
GO:0006644	phospholipid metabolic process		-7.57872	2.4402	6.44637	420	46	ABCA2|APOA1|ARF3|SCARB1|CDS1|CHAT|DBI|FABP5|GPX4|HADHA|HMGCS2|IDH1|IDI1|INPP1|LIPC|MTM1|MVD|PAFAH1B1|ENPP2|PLA2G2A|PLCD1|PLD1|PCYT2|DGKE|CDS2|LIPG|PRDX6|LPCAT3|CEPT1|PMVK|EFR3B|GPD1L|SLC44A1|SMPDL3B|INPP5K|AGPAT5|SLC44A2|TTC7A|PLEKHA1|MBOAT7|LPCAT1|SERAC1|OSBPL10|PTPMT1|MBOAT2|SLC27A1	-5.69973
GO:0022618	ribonucleoprotein complex assembly		-7.57256	3.0834	6.78636	224	31	EIF4B|NOP2|RPL24|RPS10|RPS19|RPS28|SRSF1|SRSF5|SRSF6|SNRPC|SF1|SRSF9|NOL3|PRPF3|DDX23|CD2BP2|SRSF10|TXNL4A|NUDT21|PSIP1|RRS1|LSM4|PRPF31|PRPF19|MRTO4|LUC7L2|LUC7L3|LUC7L|CDC73|CPSF7|RPF2	-5.69566
GO:0030335	positive regulation of cell migration		-7.54357	2.22801	6.30479	550	55	ACTN4|ANXA3|APP|ARF6|RHOA|RHOB|CAV1|SCARB1|CD151|COL1A1|DAB2|DAPK3|F3|PTK2B|FLNA|FN1|GPI|GRN|HMGB1|ICAM1|IGFBP5|ITGA6|ITGA2|ITGA3|LGALS9|LYN|MDK|CD99|MMP14|MYLK|ENPP2|PTN|S100A11|CXCL12|SOD2|SRC|TGFB2|THBS1|TJP1|TMSB4X|CXCL14|AKAP12|OXSR1|ATP8A1|SEMA3C|MAPRE2|RUFY3|STK39|CD274|CARMIL1|CCAR1|SELENOK|SMOC2|JAM3|SEMA3D	-5.66875
GO:0034599	cellular response to oxidative stress		-7.50195	2.73875	6.57444	301	37	ALDH3B1|ALOX5|NUDT2|AQP1|RHOB|CYP1B1|NQO1|GPX1|GPX3|GSTP1|HNRNPD|HSPA1A|MGST1|PRDX1|PAWR|PDK1|PKD2|PML|PRODH|SFPQ|SNCA|SOD2|SRC|STAU1|TPM1|TXNRD1|NOL3|PRDX6|PPIF|ATG7|ARL6IP5|SIN3A|SLC25A24|ERO1A|TBC1D24|PLEKHA1|GPX8	-5.62921
GO:0010035	response to inorganic substance		-7.36446	2.21978	6.21597	542	54	ACO1|AKR1B1|APP|AQP1|RHOB|B2M|BRAF|BSG|CA2|CAV1|CDH1|COL1A1|CREB1|CYP1B1|NQO1|EEF2|PTK2B|GNAO1|GPX1|GSN|HNRNPA1|HNRNPD|ICAM1|ITPR3|KRT8|LDHA|MAOB|NPC1|TNFRSF11B|PRDX1|PAWR|PGAM2|PKD2|S100A13|SELENOW|SNCA|SOD2|SORD|SRC|TF|THBS1|SUMO1|RASAL1|PPIF|NDRG1|ATG7|AHCYL1|NEDD4L|CLIC4|SLC25A24|PLEKHA1|SLC30A5|CYBRD1|CPNE2	-5.49379
GO:0048514	blood vessel morphogenesis		-7.34472	2.07027	6.11514	678	63	ALOX5|ANXA2|ANXA3|APOE|AQP1|RHOA|RHOB|BSG|CALD1|CAV1|CDH2|CHI3L1|COL8A1|COL8A2|CCN2|CYP1B1|DCN|TYMP|F3|PTK2B|FAP|FLNA|FN1|FOLR1|GLUL|GPX1|GRN|HMGB1|IL18|ITGB8|MDK|MMP14|MYH9|MYLK|NCL|ENPP2|PGK1|PKD2|PKM|PML|PRCP|PRKCB|PTN|PTPRB|RASA1|RNH1|S100A1|SFRP1|SP100|TGFB2|THBS1|TJP1|VAV2|NOG|YAP1|CLIC4|ANGPTL4|FKBP10|SMOC2|JAM3|RSPO3|ATP5IF1|SLC39A12	-5.4761
GO:0010810	regulation of cell-substrate adhesion		-7.29435	3.06606	6.63843	218	30	ACTN4|APOA1|RHOA|BCL6|COL1A1|COL8A1|DAPK3|PTK2B|FBLN1|FBLN2|FLNA|FN1|GPM6B|GSK3B|ITGA6|ITGA3|MDK|MMP14|PTN|RASA1|RSU1|S100A10|SFRP1|SRC|THBS1|CORO2B|CARMIL1|COL26A1|UNC13D|WASHC2C	-5.42777
GO:0019216	regulation of lipid metabolic process		-7.26974	2.43861	6.29775	402	44	SERPINA3|ABCA2|ACACA|ACOX1|APOA1|APOE|ASAH1|ATP1A1|CAV1|SCARB1|CES1|CPT2|CREB1|DHCR7|EPHX2|FABP5|PTK2B|FASN|HMGCS2|IDH1|IDI1|LYN|ME1|MVD|PDK1|PDK3|PPP2R5A|SRC|TXNRD1|VAV2|EDF1|PEX11A|LPCAT3|ABCA7|PMVK|SEC14L2|SIN3A|ANGPTL4|ELOVL5|MBOAT7|LPCAT1|LACTB|RDH10|SLC27A1	-5.4052
GO:0071826	ribonucleoprotein complex subunit organization		-7.25952	2.98997	6.58333	231	31	EIF4B|NOP2|RPL24|RPS10|RPS19|RPS28|SRSF1|SRSF5|SRSF6|SNRPC|SF1|SRSF9|NOL3|PRPF3|DDX23|CD2BP2|SRSF10|TXNL4A|NUDT21|PSIP1|RRS1|LSM4|PRPF31|PRPF19|MRTO4|LUC7L2|LUC7L3|LUC7L|CDC73|CPSF7|RPF2	-5.397
GO:0010942	positive regulation of cell death		-7.23674	2.08448	6.07351	652	61	ALDH1A3|FAS|RHOB|BCL6|CAV1|CLU|CREB1|CCN2|CTSD|CYP1B1|DAPK3|GSDME|NQO1|FAP|GRN|GSK3B|GSN|HMGB1|HSPD1|ITGA6|KNG1|LDHA|LGALS9|LYN|MNDA|PAWR|PML|PRODH|PTN|SFPQ|SFRP1|SLC6A6|SLC6A13|SNCA|SOD2|SRC|TGFB2|TGM2|THBS1|TIA1|TIMP3|TPD52L1|VAV2|ACOX2|KMO|PEA15|SQSTM1|SLC9A3R1|AKAP12|BCLAF1|SAP18|ATG7|ARL6IP5|RRP1B|PHLDA3|CD274|ADAMTSL4|CCAR1|CTNNBL1|ITM2C|SCIN	-5.37623
GO:0019058	viral life cycle		-7.2072	2.55359	6.33086	349	40	APOE|BSG|BST2|CAV1|SCARB1|CTSL|CXADR|CD55|DPP4|STOM|GSN|HSPA1A|ICAM1|ILF3|ITGA2|LAMP1|LGALS9|LTF|CD46|NCAM1|NPC1|PC|PML|PPIB|STAU1|TFRC|TPR|XPO1|DEK|BANF1|VAPB|VAPA|NUP153|TRIM28|TASOR|NEDD4L|INPP5K|SHFL|NUCKS1|NUP35	-5.3487
GO:0030258	lipid modification		-7.20441	2.80564	6.46264	270	34	ABCA2|ACADS|ACOX1|ADH5|ALOX5|APOA1|APOE|CPT2|CRAT|EHHADH|EPHX2|ETFA|ETFB|HADHA|HADH|INPP1|MTM1|PHYH|ABCD3|ABCD4|ACOX2|DGKE|LPCAT3|SLC27A2|EFR3B|HACL1|INPP5K|CROT|BDH2|TTC7A|PORCN|MBOAT7|ACAD11|MBOAT2	-5.34791
GO:0097193	intrinsic apoptotic signaling pathway		-7.19914	2.75548	6.43412	283	35	CAV1|CD44|CEBPB|CLU|CYP1B1|DDX5|GSDME|ENO1|GPX1|HINT1|HSPA1A|MIF|NBN|PDK1|PML|POLB|PRODH|CXCL12|SFPQ|SOD2|SRC|VDAC2|NOL3|SLC9A3R1|BCLAF1|PPIF|ARL6IP5|ERP29|SNW1|PHLDA3|NOC2L|ERO1A|USP47|SELENOK|PTPMT1	-5.34463
GO:0033865	nucleoside bisphosphate metabolic process		-7.15503	3.6603	6.84041	140	23	ACACA|DBI|FASN|HMGCS2|MVD|PDK1|PDK3|SULT1A1|SULT1C2|PMVK|ACOT7|ACSL6|MPC2|ACOT11|ACSL5|CROT|PANK4|ELOVL5|ACSF2|COASY|ACSS1|SLC35B2|ACOT1	-5.30642
GO:0033875	ribonucleoside bisphosphate metabolic process		-7.15503	3.6603	6.84041	140	23	ACACA|DBI|FASN|HMGCS2|MVD|PDK1|PDK3|SULT1A1|SULT1C2|PMVK|ACOT7|ACSL6|MPC2|ACOT11|ACSL5|CROT|PANK4|ELOVL5|ACSF2|COASY|ACSS1|SLC35B2|ACOT1	-5.30642
GO:0034032	purine nucleoside bisphosphate metabolic process		-7.15503	3.6603	6.84041	140	23	ACACA|DBI|FASN|HMGCS2|MVD|PDK1|PDK3|SULT1A1|SULT1C2|PMVK|ACOT7|ACSL6|MPC2|ACOT11|ACSL5|CROT|PANK4|ELOVL5|ACSF2|COASY|ACSS1|SLC35B2|ACOT1	-5.30642
GO:0030099	myeloid cell differentiation		-7.11603	2.38148	6.19102	421	45	ACTN1|ANXA2|APP|B2M|BCL6|CA2|CEBPB|CREB1|PTK2B|FASN|FBN1|GLO1|HMGB1|HMGB2|HMGB3|HSPA1A|ITGB8|LBR|LGALS9|LTF|LYN|MYH9|PML|PRKCB|PRKCQ|RPS19|SFRP1|SRC|TF|TFRC|THBS1|PIR|WDR1|MYL9|ACIN1|SIN3A|OSTM1|TMOD3|TMEM14C|PAF1|CDC73|PRXL2A|DPY30|SCIN|ATP5IF1	-5.27053
GO:0009743	response to carbohydrate		-7.11524	3.01082	6.5204	222	30	COL6A2|CCN2|NQO1|PTK2B|GJA1|GCLM|GSTP1|ICAM1|ITGA2|KRT18|LDHA|LYN|ME1|OXCT1|PDK3|PFKFB2|PFKL|PRKACA|PRKCB|SLC2A5|SOD2|THBS1|UBTF|ATG7|MPC2|SIN3A|PHPT1|ENY2|CLTRN|COLEC12	-5.27053
GO:0048025	negative regulation of mRNA splicing, via spliceosome		-7.1131	10.026	8.7533	20	9	HNRNPA2B1|PTBP1|SRSF4|SRSF6|SRSF7|SRSF9|SAP18|SRSF10|U2AF2	-5.27032
GO:0034440	lipid oxidation		-7.05332	4.05092	6.94997	110	20	ACADS|ACOX1|ADH5|ALOX5|CPT2|CRAT|EHHADH|ETFA|ETFB|HADHA|HADH|PHYH|ABCD3|ABCD4|ACOX2|SLC27A2|HACL1|CROT|BDH2|ACAD11	-5.21247
GO:0042176	regulation of protein catabolic process		-6.99237	2.44324	6.16479	383	42	ABCA2|ANXA2|APOE|ARAF|CAV1|CDH1|CLU|CST3|DAB2|PTK2B|FLNA|GFAP|GJA1|GPX1|GSK3B|HSPA1A|MTM1|SERPINE2|PML|PRKACA|PSMD10|SGTA|SNCA|TIMP1|TIMP3|SUMO1|EZR|XPO1|RPL23|BAG2|PSME3|ATG7|GABARAPL2|NEDD4L|GGA1|PACSIN3|UBQLN4|HACE1|LPCAT1|PSME3IP1|ATP5IF1|COMMD1	-5.15344
GO:2001236	regulation of extrinsic apoptotic signaling pathway		-6.98737	3.47222	6.66874	154	24	FAS|CAV1|DAPK3|CTTN|GCLM|GPX1|GSK3B|GSTP1|HMGB2|HSPA1A|ICAM1|ITGA6|PML|SFRP1|SP100|SRC|THBS1|TIMP3|PEA15|NOL3|PSME3|YAP1|ZMYND11|ITM2C	-5.15035
GO:0006720	isoprenoid metabolic process		-6.98064	3.58351	6.71412	143	23	ADH5|ALDH1A3|AKR1B1|APOA1|APOE|CRABP1|CYP1B1|GPC4|HMGCS2|IDI1|LIPE|MVD|PHYH|RBP1|RDH5|RLBP1|RPE65|TTR|DHRS3|SDC3|PMVK|RDH11|RDH10	-5.14552
GO:0044262	cellular carbohydrate metabolic process		-6.97232	2.69828	6.29076	289	35	AGL|AKR1B1|BRAF|PTK2B|GALK1|GBE1|GSK3B|GYG1|GYS1|HMGB1|IDH1|IDH2|INPP1|PDK1|PDK3|PFKFB2|PGD|PGM1|PHKB|PYGB|PYGM|SLC2A1|SNCA|SORD|SRC|TPI1|UGP2|GYG2|HS2ST1|INPP5K|PGM2|ENOSF1|NLN|HKDC1|PGM2L1	-5.13909
GO:0034329	cell junction assembly		-6.96659	2.35353	6.10222	426	45	ACTN1|APP|ARF6|RHOA|CAV1|CD9|CD151|CDH1|CDH2|DAPK3|DLG1|CTTN|PTK2B|GPC4|FLNA|FN1|GAP43|GJA1|GPM6A|GPM6B|ITGA6|ITGA2|KRT5|MMP14|PRKACA|S100A10|SFRP1|SNCA|FSCN1|SPTBN2|SRC|THBS1|TJP1|VASP|FZD1|WDR1|CORO2B|EPB41L3|FBLIM1|PCDHB16|TRPV4|RAB17|MICALL2|JAM3|MPP7	-5.13525
GO:0009112	nucleobase metabolic process		-6.95768	6.68402	7.7983	40	12	APRT|DPYD|DPYS|DPYSL2|DPYSL3|TYMP|ALDH6A1|PRPS1|TTR|PAICS|CTPS2|PRTFDC1	-5.12821
GO:0006749	glutathione metabolic process		-6.95142	5.22189	7.32988	64	15	CLIC1|GGT1|GCLM|GLO1|GPX1|GSTA1|GSTM1|GSTM2|GSTM3|GSTP1|GSTT2|HAGH|IDH1|ARL6IP5|OPLAH	-5.12382
GO:1901617	organic hydroxy compound biosynthetic process		-6.94498	2.84049	6.3492	251	32	ABCA2|ACACA|AKR1B1|APOA1|APOE|ASAH1|CES1|CYP27A1|DCT|DHCR7|PTK2B|FASN|HMGCS2|IDI1|LBR|MVD|PTS|MSMO1|PMEL|SNCA|SPR|TGFB2|TYRP1|ACOX2|LPCAT3|PMVK|EBP|SLC27A2|SEC14L2|PSAT1|OSBPL1A|OSBPL9	-5.11924
GO:0006695	cholesterol biosynthetic process		-6.93554	4.8833	7.20165	73	16	ABCA2|ACACA|APOA1|APOE|CES1|DHCR7|FASN|HMGCS2|IDI1|LBR|MVD|MSMO1|LPCAT3|PMVK|EBP|SEC14L2	-5.11349
GO:1902653	secondary alcohol biosynthetic process		-6.93554	4.8833	7.20165	73	16	ABCA2|ACACA|APOA1|APOE|CES1|DHCR7|FASN|HMGCS2|IDI1|LBR|MVD|MSMO1|LPCAT3|PMVK|EBP|SEC14L2	-5.11349
GO:0098869	cellular oxidant detoxification		-6.90696	4.15021	6.90928	102	19	APOE|NQO1|GPX1|GPX3|GPX4|GSTA1|GSTM2|GSTP1|MGST1|MGST3|PRDX1|SELENOW|SOD2|TXNRD1|PRDX6|PRXL2A|CYGB|PRXL2B|GPX8	-5.08675
GO:0042398	cellular modified amino acid biosynthetic process		-6.90156	6.03418	7.56704	48	13	ALDH9A1|ALDH7A1|CKB|CKM|CKMT1B|CKMT2|GATM|GGT1|GCLM|HAGH|PLOD3|OPLAH|SLC27A1	-5.08318
GO:0052548	regulation of endopeptidase activity		-6.87837	2.33707	6.04953	429	45	A2M|SERPINA3|ABCA2|ANXA2|APP|FAS|AQP1|SERPINC1|BST2|SERPINH1|CD44|CST3|CCN2|CTSD|DAP|F3|GAPDH|GPX1|GSN|HMGB1|HSPD1|ITIH2|ITIH4|KNG1|LGALS9|LTF|LYN|PEBP1|SERPINE2|PML|SNCA|SRC|SERPINA7|THBS1|TIMP1|TIMP3|NOL3|DNAJB6|PSME3|ANP32B|ARL6IP5|ARL6IP1|CYFIP2|USP47|SERPINE3	-5.06181
GO:0071214	cellular response to abiotic stimulus		-6.86507	2.55013	6.1591	332	38	AKR1B1|FAS|AQP1|RHOB|ATP1A1|CNN2|COL1A1|DDB2|XRCC6|GJA1|H2AX|ITGA2|MFAP4|MYLK|NPM1|PALM|PKD2|PTN|RGR|RPE65|SFRP1|SLC2A1|TIMP1|TP53BP1|XPC|YY1|BAG3|OXSR1|YAP1|CERS1|HABP4|NOC2L|STK39|USP47|TRPV4|NUCKS1|TNKS1BP1|ADSS1	-5.05392
GO:0104004	cellular response to environmental stimulus		-6.86507	2.55013	6.1591	332	38	AKR1B1|FAS|AQP1|RHOB|ATP1A1|CNN2|COL1A1|DDB2|XRCC6|GJA1|H2AX|ITGA2|MFAP4|MYLK|NPM1|PALM|PKD2|PTN|RGR|RPE65|SFRP1|SLC2A1|TIMP1|TP53BP1|XPC|YY1|BAG3|OXSR1|YAP1|CERS1|HABP4|NOC2L|STK39|USP47|TRPV4|NUCKS1|TNKS1BP1|ADSS1	-5.05392
GO:0006520	cellular amino acid metabolic process		-6.86507	2.55013	6.1591	332	38	ACADSB|ASL|ASPA|ALDH7A1|BCAT1|KYAT1|DARS1|DCT|NQO1|SARDH|DPYD|DPYS|GGT1|GCLM|GLUL|GOT2|HNMT|ALDH6A1|OAT|PRODH|PSMB10|PSMD10|PTS|SMS|KMO|PLOD3|PSME3|RIDA|PHGDH|PSAT1|APIP|THNSL2|ENOSF1|CTPS2|ENOPH1|ASRGL1|ADSS1|TARS3	-5.05392
GO:0051235	maintenance of location		-6.84819	2.58421	6.16861	319	37	ANXA6|APOA1|APOE|CAV1|SCARB1|CDS1|CES1|DMD|PTK2B|FBN1|FBN2|FLNA|FTL|GJA1|GSN|GSTM2|ITPR3|LTBP1|LYN|MEST|PKD2|PML|PRKACA|PSMD10|SNCA|SP100|TMSB4X|CDS2|NOL3|KDELR1|OS9|ERO1A|GET4|JPH2|TMEM38A|SCIN|TAPT1	-5.03884
GO:0034762	regulation of transmembrane transport		-6.77364	2.12942	5.87878	565	54	ACTN4|APP|BRAF|CA2|CACNA2D1|CACNB2|CAV1|CLIC1|DLG1|DMD|STOM|FABP5|PTK2B|FHL1|FLNA|GEM|GJA1|GSTM2|HSPA2|KCNJ13|LYN|PKD2|PRKACA|PRKCB|RELN|RRAD|SLC2A1|SNCA|THBS1|TMSB4X|SUMO1|VDAC1|PEA15|SLC9A3R1|OXSR1|WDR1|PPIF|ARL6IP5|AHCYL1|GPD1L|ARL6IP1|NEDD4L|CLIC4|STK39|ACSL5|INPP5K|CLIC6|CTTNBP2NL|JPH2|CLTRN|SLC30A5|AHNAK|TMEM38A|COMMD1	-4.96607
GO:0006635	fatty acid beta-oxidation		-6.76225	4.75308	7.0551	75	16	ACADS|ACOX1|CPT2|CRAT|EHHADH|ETFA|ETFB|HADHA|HADH|ABCD3|ABCD4|ACOX2|SLC27A2|CROT|BDH2|ACAD11	-4.95646
GO:0033559	unsaturated fatty acid metabolic process		-6.7229	3.87479	6.69653	115	20	ACOX1|ALOX5|CBR1|CYP1B1|EPHX1|EPHX2|FABP5|GPX1|GPX4|GSTA1|GSTM1|GSTM2|GSTP1|MIF|MGLL|CYP4F11|ELOVL5|PRXL2B|PTGR2|ZADH2	-4.91888
GO:0019395	fatty acid oxidation		-6.69957	4.03163	6.74665	105	19	ACADS|ACOX1|ADH5|CPT2|CRAT|EHHADH|ETFA|ETFB|HADHA|HADH|PHYH|ABCD3|ABCD4|ACOX2|SLC27A2|HACL1|CROT|BDH2|ACAD11	-4.89764
GO:0000470	maturation of LSU-rRNA		-6.69815	7.95717	7.98423	28	10	SNU13|NOP2|DDX18|PES1|RSL1D1|RRP15|WDR12|RPF2|FTSJ3|RPL7L1	-4.89764
GO:0051495	positive regulation of cytoskeleton organization		-6.66658	2.93692	6.25218	220	29	APOA1|ARF6|RHOA|CD47|CCN2|DLG1|DYNC1H1|CTTN|PTK2B|FLNA|GSN|HSPA1A|ICAM1|NUMA1|PFN2|S100A10|SFRP1|TPM1|VASP|WDR1|SORBS3|IQGAP2|DSTN|SYNPO|CYFIP1|CARMIL1|TRPV4|SCIN|WASHC2C	-4.86783
GO:0009060	aerobic respiration		-6.63526	4.4042	6.85384	86	17	ACO1|ACO2|COX4I1|COX5B|COX6B1|COX6C|COX15|IDH1|IDH2|NDUFA4|SDHC|COX7A2L|COX5A|DHTKD1|OGDHL|MTFR1L|FAHD1	-4.83824
GO:0150115	cell-substrate junction organization		-6.63227	3.9936	6.69377	106	19	ACTN1|ARF6|RHOA|CD151|DAPK3|CTTN|PTK2B|FN1|GPM6B|ITGA6|ITGA2|KRT5|MMP14|S100A10|SFRP1|SRC|THBS1|CORO2B|MAPRE2	-4.83699
GO:0098739	import across plasma membrane		-6.61683	3.32125	6.40304	161	24	ATP1A1|ATP1A3|CACNA2D1|DLG1|FOLR1|KCNJ13|SLC2A1|SLC2A5|SLC3A2|SLC6A6|SLC6A13|SLC7A2|THBS1|SLC7A5|SLC9A3R1|ARL6IP5|ARL6IP1|SLC7A8|ACSL5|SLC6A20|CLTRN|TRPV4|SLC39A12|SLC27A1	-4.82327
GO:0045785	positive regulation of cell adhesion		-6.58023	2.30664	5.88381	425	44	ALOX5|APOA1|RHOA|BCL6|CAV1|CD44|CD47|COL8A1|CD55|DPP4|PTK2B|FBLN2|FLNA|FN1|GSK3B|HLA-DRA|HMGB1|HSPD1|ICAM1|IL18|ITGA6|ITGA2|ITGA3|LGALS9|LYN|CD46|MDK|PRKCQ|PTN|RSU1|S100A10|CXCL12|SFRP1|SRC|TFRC|TGFB2|TGM2|TJP1|TPM1|CD274|CARMIL1|SELENOK|COL26A1|UNC13D	-4.7884
GO:0043065	positive regulation of apoptotic process		-6.55432	2.09603	5.75119	574	54	ALDH1A3|FAS|RHOB|BCL6|CAV1|CLU|CREB1|CTSD|CYP1B1|DAPK3|GSDME|NQO1|FAP|GRN|GSN|HMGB1|HSPD1|ITGA6|KNG1|LDHA|LGALS9|LYN|MNDA|PAWR|PML|PTN|SFPQ|SFRP1|SNCA|SOD2|SRC|TGFB2|TGM2|THBS1|TIA1|TIMP3|TPD52L1|VAV2|PEA15|SQSTM1|SLC9A3R1|AKAP12|BCLAF1|SAP18|ATG7|ARL6IP5|RRP1B|PHLDA3|CD274|ADAMTSL4|CCAR1|CTNNBL1|ITM2C|SCIN	-4.7642
GO:0043487	regulation of RNA stability		-6.55132	3.03819	6.239	198	27	CIRBP|DKC1|FUS|HNRNPC|HNRNPD|HSPA1A|HNRNPM|NPM1|PSMB10|PSMD10|SET|VIM|XPO1|ANP32A|TAF15|THRAP3|PSME3|RIDA|SYNCRIP|IGF2BP1|IGF2BP3|HNRNPA0|CARHSP1|GIGYF2|SERBP1|YTHDF2|FASTKD5	-4.7629
GO:0044089	positive regulation of cellular component biogenesis		-6.54787	2.14798	5.77813	529	51	APOA1|ARF6|RHOA|CAPG|CAV1|CD47|CLU|CREB1|CCN2|DDB2|DLG1|DYNC1H1|DPYSL3|CTTN|PTK2B|FLNA|GPM6A|GSK3B|GSN|HSPA1A|ICAM1|CNOT2|NUMA1|PALM|PFN2|S100A10|SFRP1|SNCA|FSCN1|SRC|TFRC|TPM1|TPR|SUMO1|VASP|CROCC|G3BP1|TRIM28|SORBS3|IQGAP2|SYNPO|CYFIP1|TASOR|PPHLN1|TPPP3|CARMIL1|CLTRN|SCIN|MPP7|TAPT1|WASHC2C	-4.76115
GO:0008360	regulation of cell shape		-6.54035	3.39365	6.39327	151	23	ALDOA|RHOA|RHOB|DAPK3|DLG1|PTK2B|FN1|ICAM1|MYH9|PALM|PTN|RASA1|S100A13|TPM1|EZR|LIMD1|SLC9A3R1|WDR1|EPB41L3|CYFIP1|FBLIM1|ARHGAP18|PALM2AKAP2	-4.75532
GO:0050686	negative regulation of mRNA processing		-6.53235	7.68278	7.80523	29	10	HNRNPA2B1|PTBP1|SRSF4|SRSF6|SRSF7|NELFE|SRSF9|SAP18|SRSF10|U2AF2	-4.74901
GO:0034504	protein localization to nucleus		-6.51956	2.67361	6.04584	275	33	BYSL|CDH1|COL1A1|DKC1|FLNA|GBP2|GLUL|GSK3B|LMNA|PLRG1|PML|SP100|SRC|TFRC|TPR|DCLK1|NOLC1|RPL23|BAG3|NUP153|TRIM28|ABCA7|YAP1|IPO7|RRS1|TNPO3|SIN3A|TOR1AIP1|TNPO2|PAF1|RPF2|NUP35|DTX3L	-4.73791
GO:0008202	steroid metabolic process		-6.51031	2.50566	5.95501	329	37	ABCA2|ACACA|AKR1B1|APOA1|APOE|APP|ASAH1|ATP1A1|SCARB1|CES1|CYP1B1|CYP27A1|DHCR7|EPHX2|FASN|GC|HMGCS2|IDI1|LBR|LIPE|MVD|NPC1|RDH5|MSMO1|SULT1A1|VLDLR|ACOX2|LPCAT3|PMVK|EBP|SLC27A2|SEC14L2|APOL2|LIMA1|PLEKHA1|OSBPL1A|OSBPL9	-4.73033
GO:2001234	negative regulation of apoptotic signaling pathway		-6.49883	2.88447	6.13838	224	29	FAS|CD44|CLU|CTTN|ENO1|GCLM|GPX1|GSK3B|GSTP1|HMGB2|HSPA1A|ICAM1|ITGA6|MIF|PSMD10|CXCL12|SOD2|SRC|THBS1|VDAC2|PEA15|NOL3|NOG|PPIF|PSME3|YAP1|ZMYND11|NOC2L|USP47	-4.72051
GO:0043488	regulation of mRNA stability		-6.45434	3.08129	6.20684	188	26	CIRBP|FUS|HNRNPC|HNRNPD|HSPA1A|HNRNPM|NPM1|PSMB10|PSMD10|SET|VIM|XPO1|ANP32A|TAF15|THRAP3|PSME3|RIDA|SYNCRIP|IGF2BP1|IGF2BP3|HNRNPA0|CARHSP1|GIGYF2|SERBP1|YTHDF2|FASTKD5	-4.67769
GO:0016126	sterol biosynthetic process		-6.43385	4.51242	6.77697	79	16	ABCA2|ACACA|APOA1|APOE|CES1|DHCR7|FASN|HMGCS2|IDI1|LBR|MVD|MSMO1|LPCAT3|PMVK|EBP|SEC14L2	-4.65884
GO:0098656	anion transmembrane transport		-6.42563	2.11032	5.69526	549	52	ACACA|SLC25A4|AQP1|BRAF|CA2|CLU|CLIC1|CPT2|FABP5|FOLR1|GJA1|HSPD1|PRKCB|ABCD3|ABCD4|SLC2A1|SLC2A5|SLC3A2|SLC6A6|SLC6A13|SLC7A2|SLC16A1|THBS1|VDAC1|VDAC2|VDAC3|BEST1|SLC7A5|SLC25A11|SLC4A4|PEA15|SLC16A3|SLC16A7|SLC23A2|ABCC5|SLC25A15|ARL6IP5|ARL6IP1|SLC7A8|MPC2|CLIC4|ACSL5|INPP5K|CLIC6|SLC6A20|CLTRN|SLC4A5|TTYH2|SLC2A14|SLC25A42|SLC35B2|SLC27A1	-4.65228
GO:0036293	response to decreased oxygen levels		-6.40435	2.41367	5.85194	360	39	ACTN4|AK4|AQP1|CAV1|CREB1|CCN2|DPP4|ENO1|PTK2B|ICAM1|ITGA2|LDHA|LMNA|MMP14|PDK1|PDK3|PGK1|PKM|PML|PSMB10|PSMD10|PTN|CXCL12|SFRP1|SLC2A1|SOD2|SRC|TGFB2|THBS1|LIMD1|NOL3|PDLIM1|TM9SF4|PSME3|NDRG1|ERO1A|ANGPTL4|VASN|SLC39A12	-4.63263
GO:0007163	establishment or maintenance of cell polarity		-6.39281	2.91515	6.09637	214	28	AQP1|ARF4|ARF6|RHOA|RHOB|DLG1|PTK2B|FAT1|GJA1|GSK3B|GSN|LMNA|MAP4|MYH9|NUMA1|PAFAH1B1|SFRP5|FSCN1|EZR|PDLIM1|SLC9A3R1|WDR1|RUFY3|CLIC4|NDE1|NSFL1C|JAM3|MPP7	-4.62274
GO:0098662	inorganic cation transmembrane transport		-6.39017	1.9122	5.55997	769	66	ACTN4|ANXA2|ANXA6|AQP1|ATP1A1|ATP1A3|ATP2B3|CACNA2D1|CACNB2|CAV1|COX4I1|COX6B1|COX6C|COX7A2|COX15|DLG1|DMD|STOM|PTK2B|FHL1|FLNA|GEM|GPM6A|GSTM2|HSPA2|ITPR3|KCNJ13|LYN|ATP6|NDUFA4|PKD2|PRKACA|RRAD|SLC3A2|SLC6A6|SLC6A13|SNCA|TMSB4X|SUMO1|VDAC1|SLC4A4|NOL3|COX7A2L|SLC9A3R1|COX5A|ATP5MF|OXSR1|PPIF|YME1L1|GPD1L|NEDD4L|NCS1|STK39|ERO1A|SLC6A20|NDUFA4L2|JPH2|SLC4A5|TRPV4|SLC30A5|AHNAK|TMEM38A|TMEM175|CO…	-4.62172
GO:0033120	positive regulation of RNA splicing		-6.38192	6.6238	7.42031	37	11	CIRBP|HSPA1A|NCL|SRSF5|PRDX6|THRAP3|SF3B4|U2AF2|HABP4|SNW1|PRPF19	-4.61509
GO:0046486	glycerolipid metabolic process		-6.35534	2.26402	5.74606	433	44	APOA1|APOE|ARF3|CAV1|SCARB1|CDS1|CHAT|DBI|FABP5|FABP7|GPX1|HADHA|INPP1|LIPC|LIPE|MTM1|PAFAH1B1|ENPP2|PLA2G2A|PLCD1|PLD1|PCYT2|DGKE|CDS2|LIPG|PRDX6|LPCAT3|CEPT1|MGLL|EFR3B|GPD1L|SLC44A1|INPP5K|AGPAT5|SLC44A2|TTC7A|PLEKHA1|MBOAT7|LPCAT1|SERAC1|OSBPL10|PTPMT1|MBOAT2|SLC27A1	-4.59211
GO:0009991	response to extracellular stimulus		-6.35462	2.19531	5.70762	477	47	AGL|APOA1|APOE|FAS|SERPINC1|BCKDHB|C2|COL1A1|COX4I1|DAD1|DAP|NQO1|EEF2|FOLR1|GCLM|GSN|GSTP1|HNRNPA1|TNC|ICAM1|ITGA2|KRT18|LDHA|LYN|TNFRSF11B|OXCT1|PKM|PTN|RPS19|SFRP1|SLC2A1|SLC16A1|SOD2|SORD|SRC|WNT2B|MBD2|LIPG|GDF15|ATG7|GABARAPL2|SNW1|KANK2|WIPI2|WIPI1|DAPL1|ADSS1	-4.59211
GO:0034763	negative regulation of transmembrane transport		-6.35218	3.68266	6.4106	121	20	CAV1|FABP5|GEM|GSTM2|PKD2|PRKCB|RRAD|THBS1|SUMO1|VDAC1|PEA15|SLC9A3R1|OXSR1|PPIF|ARL6IP5|NEDD4L|STK39|INPP5K|CTTNBP2NL|COMMD1	-4.59211
GO:0050801	ion homeostasis		-6.35143	1.89678	5.53137	787	67	ACO1|ANXA6|APOE|APP|ATP1A1|ATP1A3|ATP2B3|B2M|CA2|CACNA2D1|CACNB2|CAV1|CKB|CD55|DCN|DMD|PTK2B|FHL1|FTL|GJA1|GCLM|GRN|GSTM2|HMGB1|HPX|ITPR3|KNG1|LTF|LYN|PKD2|PML|PRKACA|PRKCB|CXCL12|SNCA|SRC|TF|TFRC|TGM2|SLC4A4|NOL3|VAPB|SLC9A3R1|TM9SF4|GPD1L|NEDD4L|NCS1|SLC7A8|CLIC4|STK39|ERO1A|FAM20A|STEAP3|BDH2|JPH2|TTC7A|SLC4A5|SELENOK|TRPV4|SLC30A5|TMEM38A|CYBRD1|TMEM175|COMMD1|SLC39A12|ATP6V1C2|BOLA2	-4.59211
GO:0008154	actin polymerization or depolymerization		-6.35091	2.90159	6.06745	215	28	ARF6|CAPG|DLG1|CTTN|PTK2B|GSN|ICAM1|PFN2|RASA1|CXCL12|SPTBN2|TMSB4X|VASP|WDR1|IQGAP2|DSTN|CYFIP1|COTL1|CYFIP2|TMOD3|LIMA1|CARMIL1|ENAH|CORO7|MICALL2|SCIN|ARHGAP18|WASHC2C	-4.59211
GO:0032984	protein-containing complex disassembly		-6.34767	2.46815	5.85114	334	37	MRPL49|CAPG|CAV1|DVL2|GSK3B|GSN|HMGA1|MRPL23|SET|SMARCC2|SPTBN2|FZD1|RPL23|WDR1|MRPL28|DSTN|SUPT16H|GABARAPL2|TECPR1|WIPI2|TMOD3|HDGFL3|MRPL30|LIMA1|SHFL|CARMIL1|UBQLN4|MRPL47|TRPV4|MRPL41|MRPL40|MRPL11|MRPL9|KIF2B|SCIN|MRPS36|WASHC2C	-4.59046
GO:0046470	phosphatidylcholine metabolic process		-6.33823	4.20846	6.60873	90	17	APOA1|SCARB1|CDS1|CHAT|DBI|FABP5|LIPC|ENPP2|PLA2G2A|LPCAT3|CEPT1|SLC44A1|SLC44A2|MBOAT7|LPCAT1|MBOAT2|SLC27A1	-4.5826
GO:0051258	protein polymerization		-6.28297	2.56787	5.86832	295	34	ARF6|CAPG|DLG1|CTTN|PTK2B|GPX4|GSN|HSPA1A|ICAM1|NUMA1|PFN2|RASA1|SNCA|SPTBN2|TMSB4X|VASP|VDAC2|IQGAP2|MAPRE3|CYFIP1|COTL1|CYFIP2|TMOD3|HDGFL3|TPPP3|NDE1|CARMIL1|TRPV4|CORO7|MICALL2|SCIN|ARHGAP18|SLC39A12|WASHC2C	-4.52957
GO:0046165	alcohol biosynthetic process		-6.28205	3.28488	6.20352	156	23	ABCA2|ACACA|AKR1B1|APOA1|APOE|ASAH1|CES1|CYP27A1|DHCR7|PTK2B|FASN|HMGCS2|IDI1|LBR|MVD|PTS|MSMO1|SNCA|SPR|LPCAT3|PMVK|EBP|SEC14L2	-4.52957
GO:0034248	regulation of cellular amide metabolic process		-6.27357	2.16049	5.64678	495	48	ABCA2|ACO1|APOE|APP|CIRBP|CLU|DAPK3|EEF2|EIF4B|PTK2B|GAPDH|HNRNPD|IGFBP5|ILF3|ITGA2|CAPRIN1|NCL|CNOT2|NPM1|PDK1|PDK3|PKM|PLD1|RPS9|RTN1|TCOF1|THBS1|TIA1|TPR|VIM|NOLC1|PUM3|RBM8A|RIDA|ABCA7|SYNCRIP|IGF2BP1|IGF2BP3|KHDRBS1|HABP4|CYFIP1|GIGYF2|LSM14A|YTHDF2|SHFL|DNAJC1|SARNP|SLC2A13	-4.52274
GO:0071417	cellular response to organonitrogen compound		-6.27209	1.9942	5.55039	648	58	AKR1B1|APP|APRT|AQP1|ATP1A3|CA2|CACNA2D1|CASP6|CAV1|CDC5L|CDH1|CEBPB|COL1A1|COL1A2|COL6A1|CREB1|FBN1|FLNA|FOLR1|GJA1|GCLM|GNAO1|GSK3B|GSTM2|GSTP1|HNRNPD|ICAM1|IGFBP5|LYN|PALM|PKD2|PKM|PRKACA|PRKAR2A|PRKAR2B|PRKCB|PRKCQ|RPE65|SFRP1|SRSF5|SNCA|SRC|STAT6|EZR|VIM|RPL23|SLC9A3R1|GDF15|ATG7|AHCYL1|CYFIP1|SIN3A|INPP5K|NCOA5|NUCKS1|TMEM38A|ATP6V1C2|SLC27A1	-4.52274
GO:0097191	extrinsic apoptotic signaling pathway		-6.26799	2.87485	6.01009	217	28	FAS|CAV1|DAPK3|CTTN|GCLM|GPX1|GSK3B|GSTP1|HMGB2|HSPA1A|ICAM1|ITGA6|KRT8|KRT18|PML|SFRP1|SP100|SRC|TGFB2|THBS1|TIMP3|PEA15|NOL3|BAG3|PSME3|YAP1|ZMYND11|ITM2C	-4.52019
GO:0031667	response to nutrient levels		-6.26289	2.22307	5.6761	451	45	AGL|APOA1|APOE|FAS|SERPINC1|BCKDHB|C2|COL1A1|COX4I1|DAD1|DAP|NQO1|EEF2|FOLR1|GCLM|GSN|GSTP1|HNRNPA1|TNC|ICAM1|ITGA2|KRT18|LDHA|TNFRSF11B|OXCT1|PKM|PTN|SFRP1|SLC2A1|SLC16A1|SOD2|SORD|SRC|WNT2B|MBD2|LIPG|GDF15|ATG7|GABARAPL2|SNW1|KANK2|WIPI2|WIPI1|DAPL1|ADSS1	-4.51664
GO:0060249	anatomical structure homeostasis		-6.25559	2.19932	5.65922	466	46	SERPINA3|ACACA|ALDOA|AKR1B1|ATP2B3|B2M|CA2|CACNB2|CCN2|CXADR|DKC1|DMD|PTK2B|XRCC6|GJA1|HNRNPA1|HNRNPA2B1|HNRNPC|HNRNPD|LTBP3|LTF|MTM1|NBN|TNFRSF11B|PRDX1|PFKM|PML|PRKCQ|RPE65|SLC2A1|SP100|SRC|TF|TFRC|TJP1|BAG3|CROCC|YAP1|NCS1|STK39|YLPM1|PBLD|LPCAT1|JAM3|TNKS1BP1|LARGE2	-4.51088
GO:0006690	icosanoid metabolic process		-6.23437	3.62277	6.31931	123	20	ACOX1|ALOX5|CBR1|CYP1B1|EPHX1|EPHX2|FABP5|GGT1|GPX1|GPX4|GSTA1|GSTM1|GSTP1|MGST3|MIF|MGLL|CYP4F11|PRXL2B|PTGR2|ZADH2	-4.4914
GO:0042063	gliogenesis		-6.23304	2.59803	5.85702	283	33	ABCA2|APP|ASPA|CD9|CDH2|CLU|CREB1|EEF2|PTK2B|GAP43|GRN|GSN|GSTP1|IDH2|LYN|MDK|MMP14|NFIB|PAFAH1B1|SERPINE2|MAP2K1|RELN|PTN|PTPRZ1|TGFB2|VIM|NOG|WDR1|NDRG1|PHGDH|PRPF19|MXRA8|MBOAT7	-4.4914
GO:0010038	response to metal ion		-6.21923	2.40523	5.75118	352	38	ACO1|APP|AQP1|B2M|BRAF|BSG|CA2|CAV1|CDH1|CREB1|NQO1|PTK2B|GSN|HNRNPD|ICAM1|ITPR3|MAOB|NPC1|TNFRSF11B|PGAM2|PKD2|S100A13|SNCA|SOD2|SORD|TF|THBS1|SUMO1|RASAL1|PPIF|NDRG1|AHCYL1|NEDD4L|CLIC4|SLC25A24|SLC30A5|CYBRD1|CPNE2	-4.47912
GO:0002181	cytoplasmic translation		-6.213	3.93178	6.4302	102	18	EEF2|EIF4B|PKM|RPL8|RPL15|RPL17|RPL18|RPL18A|RPL24|RPL32|RPL35A|RPLP1|RPLP2|RPS26|RPS28|RPL26L1|YTHDF2|ZC3H15	-4.47441
GO:0001525	angiogenesis		-6.20279	2.04265	5.54362	589	54	ALOX5|ANXA2|ANXA3|AQP1|RHOA|RHOB|BSG|CALD1|CAV1|CHI3L1|COL8A1|COL8A2|CCN2|CYP1B1|DCN|TYMP|F3|PTK2B|FAP|FLNA|FN1|GLUL|GPX1|GRN|HMGB1|IL18|ITGB8|MDK|MMP14|MYH9|NCL|ENPP2|PGK1|PKM|PML|PRCP|PRKCB|PTN|PTPRB|RNH1|S100A1|SFRP1|SP100|TGFB2|THBS1|TJP1|VAV2|CLIC4|ANGPTL4|SMOC2|JAM3|RSPO3|ATP5IF1|SLC39A12	-4.46571
GO:0045185	maintenance of protein location		-6.19647	4.11697	6.49146	92	17	CAV1|FBN1|FBN2|FLNA|GJA1|GSN|LTBP1|PKD2|PML|PSMD10|SP100|TMSB4X|KDELR1|OS9|GET4|SCIN|TAPT1	-4.4609
GO:0070201	regulation of establishment of protein localization		-6.19394	2.05722	5.54751	574	53	ALOX5|SLC25A4|APOE|ARF6|CDH1|CTSD|DKC1|DPP4|STOM|FLNA|GJA1|GSK3B|HADH|IDH2|ITPR3|NUCB1|OXCT1|PFKFB2|PFKL|PRKACA|SFRP1|SLC2A1|SLC16A1|SP100|SRC|TGFB2|TPR|EZR|CAMK1|NOLC1|BAG3|TM9SF4|TRIM28|CORO2B|ANP32B|OS9|ERP29|RUFY3|MPC2|MYRIP|GAPVD1|B3GAT3|PHPT1|INPP5K|TMEM30A|SAR1A|ENY2|MFF|CLTRN|SELENOK|DNAJC1|MICALL2|ATP5IF1	-4.4607
GO:0015849	organic acid transport		-6.19326	2.46795	5.77003	325	36	ACACA|APOE|CPT2|FABP5|FOLR1|GJA1|GOT2|PLA2G2A|ABCD3|ABCD4|SLC2A1|SLC3A2|SLC6A6|SLC6A13|SLC7A2|SLC16A1|THBS1|SLC7A5|SLC25A11|KMO|SLC16A3|SLC16A7|SLC9A3R1|SLC23A2|SLC25A15|ARL6IP5|SLC27A2|ARL6IP1|SLC7A8|MPC2|SLC27A6|ACSL5|CROT|SLC6A20|CLTRN|SLC27A1	-4.4607
GO:0043068	positive regulation of programmed cell death		-6.17996	2.03919	5.53	590	54	ALDH1A3|FAS|RHOB|BCL6|CAV1|CLU|CREB1|CTSD|CYP1B1|DAPK3|GSDME|NQO1|FAP|GRN|GSN|HMGB1|HSPD1|ITGA6|KNG1|LDHA|LGALS9|LYN|MNDA|PAWR|PML|PTN|SFPQ|SFRP1|SNCA|SOD2|SRC|TGFB2|TGM2|THBS1|TIA1|TIMP3|TPD52L1|VAV2|PEA15|SQSTM1|SLC9A3R1|AKAP12|BCLAF1|SAP18|ATG7|ARL6IP5|RRP1B|PHLDA3|CD274|ADAMTSL4|CCAR1|CTNNBL1|ITM2C|SCIN	-4.44889
GO:0034765	regulation of ion transmembrane transport		-6.16301	2.06886	5.53839	560	52	ACTN4|APP|BRAF|CA2|CACNA2D1|CACNB2|CAV1|CLIC1|DLG1|DMD|STOM|FABP5|PTK2B|FHL1|FLNA|GEM|GSTM2|HSPA2|KCNJ13|LYN|PKD2|PRKACA|PRKCB|RELN|RRAD|SLC2A1|SNCA|THBS1|TMSB4X|SUMO1|VDAC1|PEA15|SLC9A3R1|OXSR1|WDR1|PPIF|ARL6IP5|AHCYL1|GPD1L|ARL6IP1|NEDD4L|CLIC4|STK39|ACSL5|INPP5K|CLIC6|JPH2|CLTRN|SLC30A5|AHNAK|TMEM38A|COMMD1	-4.43343
GO:0042440	pigment metabolic process		-6.15623	4.5781	6.63564	73	15	APRT|BLVRA|BLVRB|COX15|DCT|HPX|PRPS1|RPE65|PMEL|TYRP1|PAICS|TMEM14C|BDH2|PRTFDC1|ATP5IF1	-4.42814
GO:0032989	cellular component morphogenesis		-6.1308	1.89061	5.41744	766	65	ABCA2|APOE|APP|RHOA|BSG|CD9|CD44|CDH2|CREB1|CSRP1|CSRP2|DPYSL2|DVL2|CTTN|FN1|GAP43|GJA1|GPM6A|GSK3B|KRT8|KRT19|CAPRIN1|MDK|MTM1|MYH11|NCAM1|NFIB|PAFAH1B1|ENPP2|PGM5|PRKCQ|MAP2K1|RELN|PTN|RPL24|S100A6|S100B|CXCL12|SLIT3|SPTBN2|SRC|SSBP1|TPM1|VASP|EZR|VLDLR|RASAL1|DCLK1|LGI1|NOG|PDLIM7|WDR1|SLC23A2|SEMA3C|RUFY3|PALLD|EPB41L3|CYFIP1|NEDD4L|SIN3A|TMOD3|TMEM106B|ENAH|MFF|SEMA3D	-4.40419
GO:0051052	regulation of DNA metabolic process		-6.12766	2.38491	5.6924	355	38	ANXA3|BCL6|DACH1|DKC1|PTK2B|FUS|GJA1|H1-2|H1-3|H1-4|H2AX|HMGB1|HNRNPA1|HNRNPA2B1|HNRNPC|HNRNPD|MEN1|NBN|NPM1|PML|PRKCQ|SRC|TFRC|TP53BP1|UBE2N|DEK|MBD2|H1-10|TRIM28|ALYREF|CERS1|SUB1|YLPM1|UBQLN4|SMOC2|NUCKS1|NMNAT1|DTX3L	-4.40252
GO:0030001	metal ion transport		-6.12312	2.15466	5.56617	486	47	ANXA2|ANXA6|ATP1A1|ATP1A3|ATP2B3|CACNA2D1|CACNB2|CAMK2G|CAV1|CCN2|DLG1|DMD|PTK2B|GEM|GJA1|GNAO1|GPM6A|GSTM2|HSPA2|ICAM1|ITPR3|LYN|MYLK|PKD2|PML|PRKACA|PRKCB|RRAD|CXCL12|SLC3A2|SNCA|VDAC1|BEST1|SLC4A4|NOL3|YME1L1|NCS1|PACSIN3|ERO1A|INPP5K|JPH2|SELENOK|TRPV4|SLC30A5|AHNAK|TMEM38A|SLC39A12	-4.40092
GO:0001501	skeletal system development		-6.12312	2.15466	5.56617	486	47	ANXA2|ANXA6|RHOA|BGN|SERPINH1|CD44|CHI3L1|COL1A1|COL1A2|VCAN|CCN2|DLG1|FBN1|FBN2|EFEMP1|GJA1|ITGB8|LTBP3|LTF|LUM|MDK|MMP14|NFIB|TNFRSF11B|PRDX1|PLS3|PPIB|PRELP|RPL13|SFRP1|SRC|TCOF1|TGFB2|TIMP1|WNT2B|NOG|DHRS3|GDF11|EBP|PLEKHA1|TRPV4|SCIN|MBOAT2|CHADL|RDH10|TAPT1|GDF6	-4.40092
GO:0044275	cellular carbohydrate catabolic process		-6.11321	5.68853	6.97355	47	12	AGL|HMGB1|PGD|PGM1|PHKB|PYGB|PYGM|SORD|TPI1|PGM2|ENOSF1|PGM2L1	-4.39247
GO:0006333	chromatin assembly or disassembly		-6.10567	2.82281	5.89732	221	28	CHD3|H1-2|H1-3|H1-4|H2AX|HMGB1|HMGB2|HMGA1|NASP|NPM1|SET|SMARCC2|TPR|SMARCA5|MBD2|H1-10|BAZ1B|TRIM28|ANP32B|SUPT16H|PADI2|TASOR|NOC2L|PPHLN1|PAF1|MACROH2A2|CENPV|NAP1L5	-4.38638
GO:0005977	glycogen metabolic process		-6.07613	4.51623	6.56554	74	15	AGL|GBE1|GSK3B|GYG1|GYS1|HMGB1|PGM1|PHKB|PYGB|PYGM|UGP2|GYG2|INPP5K|PGM2|PGM2L1	-4.35829
GO:0034470	ncRNA processing		-6.06383	2.28371	5.60542	400	41	BYSL|CSTF2|DKC1|HNRNPA2B1|SNU13|NOP2|RPL27|RPL35A|RPS2|RPS8|RPS9|RPS19|RPS24|RPS28|ELP1|DDX18|DDX21|NOLC1|RCL1|DDX17|EBNA1BP2|DDX52|RRP1B|RRS1|RRP12|PES1|RSL1D1|RRP15|MRTO4|NOP58|WBP11|DDX56|DDX27|WDR12|C2orf49|RPF2|C9orf64|FTSJ3|SRFBP1|FAM98B|RPL7L1	-4.34744
GO:0034308	primary alcohol metabolic process		-6.05893	4.02937	6.37747	94	17	ADH5|ALDH2|ALDH1B1|ALDH1A3|ALDH3B1|AKR1B1|CYP1B1|LIPE|RDH5|RPE65|SULT1A1|TTR|AKR7A2|DHRS3|RDH11|ACSS1|RDH10	-4.34398
GO:0008064	regulation of actin polymerization or depolymerization		-6.04133	3.01082	5.94834	185	25	ARF6|CAPG|DLG1|CTTN|PTK2B|GSN|ICAM1|PFN2|RASA1|CXCL12|SPTBN2|TMSB4X|VASP|WDR1|IQGAP2|DSTN|CYFIP1|COTL1|CYFIP2|TMOD3|LIMA1|CARMIL1|SCIN|ARHGAP18|WASHC2C	-4.32782
GO:0000904	cell morphogenesis involved in differentiation		-6.02767	1.9106	5.37713	723	62	ACTN4|ACTN1|APOA1|APOE|APP|RHOA|BSG|CDH2|CREB1|DPYSL2|CTTN|FBLN1|FLNA|FN1|GAP43|GSK3B|CAPRIN1|MDK|MYH9|MYO7A|NCAM1|NFIB|PAFAH1B1|PLS1|PRKCQ|MAP2K1|RELN|PTN|RPL24|S100A6|S100A10|S100B|CXCL12|SLIT3|SPTBN2|SRC|VASP|EZR|VLDLR|PLOD3|DCLK1|LGI1|NOG|PDLIM7|SLC9A3R1|WDR1|SEMA3C|RUFY3|PALLD|CYFIP1|NEDD4L|CLIC4|SIN3A|C1GALT1C1|YTHDF2|TMEM106B|CARMIL1|ENAH|MICALL2|UNC13D|SEMA3D|WASHC2C	-4.31559
GO:0006073	cellular glucan metabolic process		-5.99749	4.45601	6.49667	75	15	AGL|GBE1|GSK3B|GYG1|GYS1|HMGB1|PGM1|PHKB|PYGB|PYGM|UGP2|GYG2|INPP5K|PGM2|PGM2L1	-4.28945
GO:0044042	glucan metabolic process		-5.99749	4.45601	6.49667	75	15	AGL|GBE1|GSK3B|GYG1|GYS1|HMGB1|PGM1|PHKB|PYGB|PYGM|UGP2|GYG2|INPP5K|PGM2|PGM2L1	-4.28945
GO:0030832	regulation of actin filament length		-5.99727	2.99463	5.91649	186	25	ARF6|CAPG|DLG1|CTTN|PTK2B|GSN|ICAM1|PFN2|RASA1|CXCL12|SPTBN2|TMSB4X|VASP|WDR1|IQGAP2|DSTN|CYFIP1|COTL1|CYFIP2|TMOD3|LIMA1|CARMIL1|SCIN|ARHGAP18|WASHC2C	-4.28945
GO:0045861	negative regulation of proteolysis		-5.9735	2.38255	5.60931	346	37	A2M|SERPINA3|ANXA2|APP|AQP1|SERPINC1|BST2|SERPINH1|CD44|CST3|CTSZ|GAPDH|GPX1|ITIH2|ITIH4|KNG1|LTF|MTM1|PEBP1|SERPINE2|PML|SGTA|SNCA|SRC|SERPINA7|THBS1|TIMP1|TIMP3|NOL3|RPL23|DNAJB6|GABARAPL2|ARL6IP1|USP47|DNAJC1|PSME3IP1|SERPINE3	-4.2685
GO:0006650	glycerophospholipid metabolic process		-5.9735	2.38255	5.60931	346	37	APOA1|ARF3|SCARB1|CDS1|CHAT|DBI|FABP5|HADHA|INPP1|LIPC|MTM1|PAFAH1B1|ENPP2|PLA2G2A|PLCD1|PLD1|PCYT2|DGKE|CDS2|PRDX6|LPCAT3|CEPT1|EFR3B|GPD1L|SLC44A1|INPP5K|AGPAT5|SLC44A2|TTC7A|PLEKHA1|MBOAT7|LPCAT1|SERAC1|OSBPL10|PTPMT1|MBOAT2|SLC27A1	-4.2685
GO:0009161	ribonucleoside monophosphate metabolic process		-5.96143	5.08142	6.68643	57	13	AK1|AK4|AMPD2|NUDT2|APRT|DLG1|DPYD|DPYS|PRPS1|PRPS2|PAICS|PRTFDC1|ADSS1	-4.25884
GO:0009062	fatty acid catabolic process		-5.95826	3.78341	6.22378	106	18	ACADS|ACOX1|CPT2|CRAT|EHHADH|ETFA|ETFB|HADHA|HADH|PHYH|ABCD3|ABCD4|ACOX2|SLC27A2|HACL1|CROT|BDH2|ACAD11	-4.25884
GO:0030038	contractile actin filament bundle assembly		-5.95826	3.78341	6.22378	106	18	APOA1|RHOA|CD47|CCN2|PTK2B|PFN2|S100A10|SFRP1|SRC|TJP1|TPM1|ZYX|PDLIM1|SORBS3|CORO2B|INPP5K|CARMIL1|CGNL1	-4.25884
GO:0043149	stress fiber assembly		-5.95826	3.78341	6.22378	106	18	APOA1|RHOA|CD47|CCN2|PTK2B|PFN2|S100A10|SFRP1|SRC|TJP1|TPM1|ZYX|PDLIM1|SORBS3|CORO2B|INPP5K|CARMIL1|CGNL1	-4.25884
GO:0045333	cellular respiration		-5.95357	2.97862	5.88485	187	25	ACO1|ACO2|COX4I1|COX5B|COX6B1|COX6C|COX15|CYC1|ETFA|ETFB|IDH1|IDH2|NDUFA4|NDUFB1|NDUFB3|NDUFS5|SDHC|SNCA|COX7A2L|COX5A|DHTKD1|OGDHL|MTFR1L|FAHD1|NDUFA11	-4.25627
GO:0043254	regulation of protein-containing complex assembly		-5.95291	2.18822	5.49571	448	44	APOE|ARF6|CAPG|CLU|CREB1|DDB2|DLG1|CTTN|PTK2B|GFAP|GSK3B|GSN|HMGB1|HSPA1A|ICAM1|NUMA1|PFN2|RASA1|SNCA|FSCN1|SPTBN2|SRC|TFRC|TMSB4X|SUMO1|VASP|VDAC2|IQGAP2|MAPRE3|CYFIP1|COTL1|CYFIP2|TMOD3|TPPP3|FBLIM1|CARMIL1|SAR1A|CLTRN|JAM3|SCIN|ARHGAP18|MPP7|SLC39A12|WASHC2C	-4.25627
GO:0032271	regulation of protein polymerization		-5.94786	2.77263	5.78705	225	28	ARF6|CAPG|DLG1|CTTN|PTK2B|GSN|HSPA1A|ICAM1|NUMA1|PFN2|RASA1|SNCA|SPTBN2|TMSB4X|VASP|VDAC2|IQGAP2|MAPRE3|CYFIP1|COTL1|CYFIP2|TMOD3|TPPP3|CARMIL1|SCIN|ARHGAP18|SLC39A12|WASHC2C	-4.25385
GO:1903793	positive regulation of anion transport		-5.94775	2.14411	5.46895	478	46	ANXA2|APOA1|APOE|ARF6|BRAF|CA2|CAV1|CDH1|CEBPB|CES1|DBI|STOM|FLNA|GJA1|GSK3B|OXCT1|PFKFB2|PRKACA|CXCL12|SRC|TGFB2|TPR|EZR|CAMK1|KMO|LIPG|BAG3|TM9SF4|TRIM28|LPCAT3|ABCA7|ATP8A1|ANP32B|KHDRBS1|RUFY3|ARL6IP1|MPC2|MYRIP|B3GAT3|PHPT1|ACSL5|TMEM30A|SAR1A|MFF|CLTRN|MICALL2	-4.25385
GO:0050685	positive regulation of mRNA processing		-5.9389	6.75153	7.1664	33	10	CIRBP|NCL|PRDX6|THRAP3|SF3B4|NUDT21|SNW1|PRPF19|PAF1|CDC73	-4.24637
GO:0009123	nucleoside monophosphate metabolic process		-5.92028	4.39738	6.429	76	15	AK1|AK4|AMPD2|NUDT2|APRT|DLG1|DPYD|DPYS|TYMP|PRPS1|PRPS2|PAICS|PRTFDC1|ADSS1|ENTPD8	-4.22923
GO:0043687	post-translational protein modification		-5.91904	2.33879	5.55754	362	38	ABCA2|AFP|APOA1|APOE|APP|SERPINC1|CALU|CDH2|VCAN|CST3|DDB2|F5|FBN1|FN1|TNC|IGFBP5|ITIH2|KNG1|LTBP1|MEN1|NUCB1|PPIB|PSMB10|PSMD10|RABGGTA|TF|TIMP1|PSME3|ATG7|CKAP4|PRSS23|SUMF2|WIPI2|FBXO2|MXRA8|VWA1|FBXO44|COMMD1	-4.22923
GO:0001666	response to hypoxia		-5.91327	2.36886	5.56998	348	37	ACTN4|AK4|AQP1|CAV1|CREB1|DPP4|ENO1|PTK2B|ICAM1|ITGA2|LDHA|LMNA|MMP14|PDK1|PDK3|PGK1|PKM|PML|PSMB10|PSMD10|PTN|CXCL12|SFRP1|SLC2A1|SOD2|SRC|TGFB2|THBS1|LIMD1|NOL3|PDLIM1|TM9SF4|PSME3|NDRG1|ERO1A|ANGPTL4|VASN	-4.22482
GO:1902532	negative regulation of intracellular signal transduction		-5.9079	2.07947	5.41232	525	49	APOE|BCL6|CAV1|CD44|CLU|DLG1|ENO1|FBLN1|GPX1|GSK3B|GSTP1|HSPA1A|ITGA3|LYN|MEN1|MIF|MTM1|PEBP1|SERPINE2|PSMD10|RASA1|CXCL12|SFRP1|SFRP5|SOD2|SRC|TGFB2|THBS1|TIMP3|TMSB4X|VDAC2|EZR|RASAL1|LIMD1|NOL3|SLC9A3R1|PPIF|ABCA7|ZMYND11|GPD1L|PHLDA3|NOC2L|INPP5K|USP47|NDRG2|PLEKHA1|CGNL1|ARHGAP12|C3orf33	-4.22079
GO:0052126	movement in host environment		-5.89749	3.03819	5.87988	176	24	BSG|CAV1|SCARB1|CDH1|CTSL|CXADR|CD55|DPP4|GSN|HSPA1A|ICAM1|ITGA2|LAMP1|LGALS9|CD46|NCAM1|NPC1|PC|PML|SRC|TFRC|VAPA|NUP153|TRIM28	-4.21173
GO:0046364	monosaccharide biosynthetic process		-5.8601	3.90475	6.21227	97	17	ALDOA|ALDOC|AKR1B1|ENO1|ENO2|GAPDH|GOT2|GPI|PC|PGAM2|PGD|PGK1|PGM1|SORD|TPI1|SLC25A11|NLN	-4.17569
GO:0031123	RNA 3'-end processing		-5.85028	3.20367	5.9249	153	22	APP|CSTF2|DKC1|SRSF1|SRSF2|SRSF3|SRSF4|SRSF5|SRSF6|SRSF7|SNRPA|NELFE|SRSF9|RBM8A|ALYREF|AHCYL1|NUDT21|U2AF2|PAF1|CDC73|CPSF7|SARNP	-4.16721
GO:1901616	organic hydroxy compound catabolic process		-5.84444	4.34027	6.3625	77	15	ALDH2|ALDH1B1|ALDH3B1|APOE|SCARB1|CYP27A1|INPP1|MAOA|MAOB|SORD|SULT1A1|TPI1|INPP5K|CYP4F11|LDHD	-4.1627
GO:0008015	blood circulation		-5.83727	2.06766	5.36864	528	49	ACTA2|ADH5|APOE|ATP1A1|ATP1A3|ATP2B3|CACNA2D1|CACNB2|CAV1|CES1|COL1A2|CCN2|CTSZ|CXADR|DLG1|DMD|F5|FLNA|GJA1|GCLM|GNAO1|GPX1|GSN|GSTM2|ICAM1|ITPR3|KNG1|PRCP|PRKACA|PRKG1|S100A1|CXCL12|SLC2A5|SOD2|SRC|TGFB2|TJP1|TPM1|PLOD3|AKAP12|CORO2B|AHCYL1|GPD1L|NEDD4L|STK39|SLC4A5|TRPV4|ERAP2|TMEM38A	-4.15815
GO:0001523	retinoid metabolic process		-5.83592	3.71334	6.12431	108	18	ADH5|ALDH1A3|AKR1B1|APOA1|APOE|CRABP1|CYP1B1|GPC4|LIPE|RBP1|RDH5|RLBP1|RPE65|TTR|DHRS3|SDC3|RDH11|RDH10	-4.15815
GO:0007229	integrin-mediated signaling pathway		-5.83592	3.71334	6.12431	108	18	APOA1|CD47|CCN2|DAB2|PTK2B|FBLN1|FLNA|FN1|ITGA6|ITGA2|ITGA3|ITGB8|MYH9|PTN|SRC|TIMP1|ZYX|ITGA11	-4.15815
GO:0022898	regulation of transmembrane transporter activity		-5.82088	2.57717	5.62378	268	31	ACTN4|APP|CACNA2D1|CACNB2|CAV1|DLG1|DMD|STOM|PTK2B|FHL1|GEM|GJA1|GSTM2|HSPA2|PKD2|PRKACA|RELN|RRAD|SNCA|TMSB4X|SUMO1|SLC9A3R1|OXSR1|PPIF|AHCYL1|GPD1L|NEDD4L|STK39|JPH2|CLTRN|AHNAK	-4.14444
GO:0006816	calcium ion transport		-5.81588	2.23345	5.44712	409	41	ANXA2|ANXA6|ATP2B3|CACNA2D1|CACNB2|CAMK2G|CAV1|CCN2|DMD|PTK2B|GEM|GJA1|GNAO1|GPM6A|GSTM2|HSPA2|ICAM1|ITPR3|LYN|MYLK|PKD2|PML|PRKACA|PRKCB|RRAD|CXCL12|SLC3A2|SNCA|VDAC1|BEST1|NOL3|YME1L1|NCS1|PACSIN3|ERO1A|INPP5K|JPH2|SELENOK|TRPV4|AHNAK|TMEM38A	-4.14206
GO:0001558	regulation of cell growth		-5.81588	2.23345	5.44712	409	41	APOE|BCL6|BST2|CDK11B|DPYSL2|CTTN|ENO1|PTK2B|FHL1|FN1|GJA1|GSK3B|HSPA1A|IGFBP5|MMP14|SERPINE2|PML|PRKCQ|PSMD10|CXCL12|SFRP1|SLIT3|SMARCA2|TFRC|TGFB2|YY1|RASAL1|LGI1|SLC23A2|SEMA3C|RUFY3|EPB41L3|CYFIP1|NEDD4L|SGK3|SIN3A|USP47|NDRG3|CDC73|HDGFL2|SEMA3D	-4.14206
GO:0006376	mRNA splice site selection		-5.80121	5.34722	6.66942	50	12	SRSF1|SRSF5|SRSF6|SNRPC|SF1|SRSF9|NOL3|SRSF10|PSIP1|LUC7L2|LUC7L3|LUC7L	-4.1287
GO:1901699	cellular response to nitrogen compound		-5.78686	1.90157	5.24774	703	60	AKR1B1|APP|APRT|AQP1|ATP1A3|CA2|CACNA2D1|CASP6|CAV1|CDC5L|CDH1|CEBPB|COL1A1|COL1A2|COL6A1|CREB1|FBN1|FLNA|FOLR1|GJA1|GCLM|GNAO1|GSK3B|GSTM2|GSTP1|HNRNPD|ICAM1|IGFBP5|LYN|NPM1|PALM|PKD2|PKM|PRKACA|PRKAR2A|PRKAR2B|PRKCB|PRKCQ|RPE65|SFRP1|SRSF5|SNCA|SRC|STAT6|EZR|VIM|RPL23|SLC9A3R1|GDF15|ATG7|AHCYL1|CYFIP1|SIN3A|INPP5K|NCOA5|NUCKS1|TMEM38A|COLEC12|ATP6V1C2|SLC27A1	-4.11651
GO:0008654	phospholipid biosynthetic process		-5.78642	2.56759	5.60014	269	31	ABCA2|APOA1|ARF3|CDS1|CHAT|FABP5|HMGCS2|IDH1|IDI1|MTM1|MVD|PLA2G2A|PLD1|PCYT2|DGKE|CDS2|LPCAT3|CEPT1|PMVK|GPD1L|SLC44A1|INPP5K|AGPAT5|SLC44A2|PLEKHA1|MBOAT7|LPCAT1|SERAC1|PTPMT1|MBOAT2|SLC27A1	-4.11651
GO:0006694	steroid biosynthetic process		-5.78227	2.91624	5.76036	191	25	ABCA2|ACACA|AKR1B1|APOA1|APOE|ASAH1|ATP1A1|SCARB1|CES1|CYP27A1|DHCR7|FASN|HMGCS2|IDI1|LBR|MVD|MSMO1|ACOX2|LPCAT3|PMVK|EBP|SLC27A2|SEC14L2|OSBPL1A|OSBPL9	-4.11366
GO:0034766	negative regulation of ion transmembrane transport		-5.77523	3.52768	6.01513	120	19	CAV1|FABP5|GEM|GSTM2|PKD2|PRKCB|RRAD|THBS1|SUMO1|VDAC1|PEA15|SLC9A3R1|OXSR1|PPIF|ARL6IP5|NEDD4L|STK39|INPP5K|COMMD1	-4.1079
GO:0032409	regulation of transporter activity		-5.77165	2.5193	5.56847	283	32	ACTN4|APP|CACNA2D1|CACNB2|CAV1|DLG1|DMD|STOM|PTK2B|FHL1|GEM|GJA1|GSTM2|HSPA2|PKD2|PRKACA|RELN|RRAD|SNCA|TMSB4X|SUMO1|SLC9A3R1|OXSR1|PPIF|AHCYL1|GPD1L|NEDD4L|STK39|CTTNBP2NL|JPH2|CLTRN|AHNAK	-4.10561
GO:0098657	import into cell		-5.7567	2.71236	5.65255	230	28	ATP1A1|ATP1A3|CACNA2D1|DLG1|FOLR1|GLUL|GPM6B|KCNJ13|LTF|SLC2A1|SLC2A5|SLC3A2|SLC6A6|SLC6A13|SLC7A2|SNCA|THBS1|SLC7A5|ARL6IP5|SLC27A2|ARL6IP1|SLC7A8|ACSL5|SLC6A20|CLTRN|TRPV4|SLC39A12|SLC27A1	-4.09194
GO:1901605	alpha-amino acid metabolic process		-5.74031	2.90105	5.72975	192	25	ACADSB|ASL|ASPA|ALDH7A1|KYAT1|DCT|SARDH|GGT1|GCLM|GLUL|GOT2|OAT|PRODH|SMS|KMO|PLOD3|RIDA|PHGDH|PSAT1|APIP|THNSL2|CTPS2|ENOPH1|ASRGL1|ADSS1	-4.07683
GO:0006123	mitochondrial electron transport, cytochrome c to oxygen		-5.71175	8.48764	7.44085	21	8	COX4I1|COX5B|COX6B1|COX6C|COX15|NDUFA4|COX7A2L|COX5A	-4.05081
GO:0019646	aerobic electron transport chain		-5.71175	8.48764	7.44085	21	8	COX4I1|COX5B|COX6B1|COX6C|COX15|NDUFA4|COX7A2L|COX5A	-4.05081
GO:0051223	regulation of protein transport		-5.70811	2.02915	5.27892	549	50	ALOX5|SLC25A4|APOE|ARF6|CDH1|DPP4|STOM|FLNA|GJA1|GSK3B|HADH|IDH2|ITPR3|NUCB1|OXCT1|PFKFB2|PFKL|PRKACA|SFRP1|SLC2A1|SLC16A1|SP100|SRC|TGFB2|TPR|EZR|CAMK1|NOLC1|BAG3|TM9SF4|TRIM28|ANP32B|OS9|ERP29|RUFY3|MPC2|MYRIP|GAPVD1|B3GAT3|PHPT1|INPP5K|TMEM30A|SAR1A|ENY2|MFF|CLTRN|SELENOK|DNAJC1|MICALL2|ATP5IF1	-4.04844
GO:0010951	negative regulation of endopeptidase activity		-5.68934	2.63723	5.57952	245	29	A2M|SERPINA3|ANXA2|APP|AQP1|SERPINC1|BST2|SERPINH1|CD44|CST3|GAPDH|GPX1|ITIH2|ITIH4|KNG1|LTF|PEBP1|SERPINE2|SNCA|SRC|SERPINA7|THBS1|TIMP1|TIMP3|NOL3|DNAJB6|ARL6IP1|USP47|SERPINE3	-4.03104
GO:0006935	chemotaxis		-5.68818	1.9374	5.2167	644	56	ALOX5|APOA1|APP|RHOA|BSG|CREB1|CXADR|DPP4|DPYSL2|TYMP|F3|PTK2B|GAP43|GSTP1|HMGB1|HMGB2|ITGA2|LGALS9|LYN|MDK|MIF|NCAM1|NFIB|ENPP2|PLD1|PPIB|PRKCQ|MAP2K1|RELN|PTN|RPL24|RPS19|CXCL12|SLIT3|SPTBN2|SRC|TGFB2|THBS1|TMSB4X|VASP|EZR|VLDLR|LGI1|NOG|PDLIM7|CXCL14|OXSR1|SEMA3C|PADI2|PALLD|CYFIP1|STK39|ENAH|SMOC2|JAM3|SEMA3D	-4.03104
GO:0007179	transforming growth factor beta receptor signaling pathway		-5.68567	2.81205	5.65852	206	26	APOA1|RHOA|CAV1|COL1A2|CREB1|DAB2|FBN1|FBN2|FMOD|FOLR1|HSPA1A|ITGA3|ITGB8|LTBP1|LTBP3|MEN1|PML|HTRA1|SRC|TGFB2|THBS1|ZYX|GDF15|SNW1|PBLD|VASN	-4.02978
GO:0007044	cell-substrate junction assembly		-5.66972	3.78761	6.05355	100	17	ACTN1|RHOA|CD151|DAPK3|CTTN|PTK2B|FN1|GPM6B|ITGA6|ITGA2|KRT5|MMP14|S100A10|SFRP1|SRC|THBS1|CORO2B	-4.01509
GO:0045862	positive regulation of proteolysis		-5.66083	2.28206	5.38864	371	38	APOE|APP|FAS|CAV1|CLU|CCN2|CTSD|DAB2|DAP|ENO1|F3|PTK2B|FBLN1|FN1|GRN|GSK3B|GSN|HMGB1|HSPA1A|HSPD1|LGALS9|LYN|MMP14|MYH9|PML|PSMD10|SGTA|SNCA|SRC|SUMO1|BAG2|LPCAT3|PSME3|ANP32B|ARL6IP5|CYFIP2|PACSIN3|ATP5IF1	-4.00745
GO:0042330	taxis		-5.64707	1.9314	5.19155	646	56	ALOX5|APOA1|APP|RHOA|BSG|CREB1|CXADR|DPP4|DPYSL2|TYMP|F3|PTK2B|GAP43|GSTP1|HMGB1|HMGB2|ITGA2|LGALS9|LYN|MDK|MIF|NCAM1|NFIB|ENPP2|PLD1|PPIB|PRKCQ|MAP2K1|RELN|PTN|RPL24|RPS19|CXCL12|SLIT3|SPTBN2|SRC|TGFB2|THBS1|TMSB4X|VASP|EZR|VLDLR|LGI1|NOG|PDLIM7|CXCL14|OXSR1|SEMA3C|PADI2|PALLD|CYFIP1|STK39|ENAH|SMOC2|JAM3|SEMA3D	-3.99493
GO:0051701	biological process involved in interaction with host		-5.64231	2.73437	5.59838	220	27	BSG|CAV1|SCARB1|CDH1|CTSL|CXADR|CD55|DPP4|GSN|HSPA1A|ICAM1|ITGA2|LAMP1|LGALS9|CD46|NCAM1|NPC1|PC|PML|SRC|TFRC|VAPB|VAPA|NUP153|TRIM28|ALYREF|ATG7	-3.99142
GO:0001667	ameboidal-type cell migration		-5.62563	2.10631	5.277	476	45	ANXA3|ANXA6|APOA1|APOE|ARF6|RHOA|RHOB|SCARB1|CDH2|CYP1B1|DCN|DPP4|PTK2B|FAP|FN1|FOLR1|GJA1|GLUL|GPI|GPX1|GRN|HMGB1|ITGA2|ITGA3|MYH9|ENPP2|PFN2|PML|PRCP|PTN|SP100|SRC|TGFB2|THBS1|TIMP1|TMSB4X|PDLIM1|AKAP12|SEMA3C|MAPRE2|KANK2|PBLD|SMOC2|CENPV|SEMA3D	-3.97642
GO:0000245	spliceosomal complex assembly		-5.62484	4.17751	6.16958	80	15	SRSF1|SRSF5|SRSF6|SNRPC|SF1|SRSF9|NOL3|DDX23|SRSF10|TXNL4A|PSIP1|PRPF19|LUC7L2|LUC7L3|LUC7L	-3.97642
GO:0030168	platelet activation		-5.61288	3.10229	5.74445	158	22	ACTN1|APOE|CD9|CLIC1|COL1A1|COL1A2|CSRP1|FLNA|FN1|ITPR3|LYN|MYH9|SERPINE2|PRKCB|PRKCQ|PRKG1|SRC|VAV2|DGKE|MYL9|MYL12A|C1GALT1C1	-3.9657
GO:0001503	ossification		-5.61017	2.21692	5.32726	402	40	ALOX5|RHOA|CEBPB|CLIC1|COL1A1|COL1A2|COL6A1|VCAN|CCN2|DDX5|PTK2B|FASN|FBN2|GPM6B|HNRNPC|TNC|IGFBP5|LTBP3|LTF|MDK|MEN1|MMP14|PRKACA|PTN|SFRP1|TGFB2|TPM4|FZD1|LIMD1|DDX21|NOG|DHRS3|PDLIM7|MRC2|ALYREF|YAP1|SYNCRIP|ITGA11|RSL1D1|TAPT1	-3.96422
GO:0019319	hexose biosynthetic process		-5.5718	3.91737	6.04257	91	16	ALDOA|ALDOC|AKR1B1|ENO1|ENO2|GAPDH|GOT2|GPI|PC|PGAM2|PGK1|PGM1|SORD|TPI1|SLC25A11|NLN	-3.92707
GO:0006721	terpenoid metabolic process		-5.5562	3.41388	5.8397	124	19	ADH5|ALDH1A3|AKR1B1|APOA1|APOE|CRABP1|CYP1B1|GPC4|HMGCS2|LIPE|RBP1|RDH5|RLBP1|RPE65|TTR|DHRS3|SDC3|RDH11|RDH10	-3.91269
GO:0006406	mRNA export from nucleus		-5.54368	3.54904	5.88565	113	18	HNRNPA2B1|SRSF1|SRSF2|SRSF3|SRSF4|SRSF5|SRSF6|SRSF7|TPR|SRSF9|RBM8A|NUP153|ALYREF|U2AF2|ENY2|FYTTD1|SARNP|NUP35	-3.9026
GO:0071427	mRNA-containing ribonucleoprotein complex export from nucleus		-5.54368	3.54904	5.88565	113	18	HNRNPA2B1|SRSF1|SRSF2|SRSF3|SRSF4|SRSF5|SRSF6|SRSF7|TPR|SRSF9|RBM8A|NUP153|ALYREF|U2AF2|ENY2|FYTTD1|SARNP|NUP35	-3.9026
GO:0046033	AMP metabolic process		-5.53925	9.74753	7.58708	16	7	AK1|AK4|AMPD2|NUDT2|APRT|PRPS2|ADSS1	-3.89939
GO:0034284	response to monosaccharide		-5.53543	2.82742	5.57958	197	25	COL6A2|CCN2|PTK2B|GJA1|GCLM|GSTP1|ICAM1|ITGA2|KRT18|LDHA|OXCT1|PDK3|PFKFB2|PFKL|PRKACA|SLC2A5|SOD2|THBS1|UBTF|ATG7|MPC2|SIN3A|PHPT1|ENY2|CLTRN	-3.89677
GO:1901685	glutathione derivative metabolic process		-5.53291	8.10184	7.22367	22	8	ESD|GSTA1|GSTM1|GSTM2|GSTM3|GSTP1|MGST1|MGST3	-3.89666
GO:1901687	glutathione derivative biosynthetic process		-5.53291	8.10184	7.22367	22	8	ESD|GSTA1|GSTM1|GSTM2|GSTM3|GSTP1|MGST1|MGST3	-3.89666
GO:0061013	regulation of mRNA catabolic process		-5.52881	2.75848	5.54471	210	26	CIRBP|FUS|HNRNPC|HNRNPD|HSPA1A|HNRNPM|NPM1|PSMB10|PSMD10|SET|VIM|XPO1|ANP32A|TAF15|THRAP3|PSME3|RIDA|SYNCRIP|IGF2BP1|IGF2BP3|HNRNPA0|CARHSP1|GIGYF2|SERBP1|YTHDF2|FASTKD5	-3.89376
GO:0051702	biological process involved in interaction with symbiont		-5.50713	3.87479	5.98711	92	16	ANXA2|APOE|AQP1|STOM|FN1|GAPDH|GPX1|HSPD1|LTF|PC|PPIB|VAPA|SNW1|RRP1B|INPP5K|NUCKS1	-3.87328
GO:0015711	organic anion transport		-5.49469	2.24574	5.27872	377	38	SLC25A4|AQP1|CA2|CD47|CES1|FOLR1|GJA1|PLA2G2A|SLC2A1|SLC3A2|SLC6A6|SLC6A13|SLC7A2|SLC16A1|SLC7A5|SLC25A11|KMO|SLC4A4|SLC16A3|SLC16A7|SLC9A3R1|SLC23A2|ABCC5|SLC25A15|ARL6IP5|CA5B|ARL6IP1|SLC7A8|CA14|MPC2|SLC25A24|SLC6A20|CLTRN|SLC4A5|SLC2A14|SLC25A42|SLC35B2|SLC27A1	-3.86202
GO:0001649	osteoblast differentiation		-5.49216	2.68554	5.4904	224	27	CEBPB|CLIC1|COL1A1|COL6A1|VCAN|DDX5|FASN|FBN2|HNRNPC|TNC|IGFBP5|LTF|MEN1|PRKACA|SFRP1|TPM4|FZD1|LIMD1|DDX21|NOG|PDLIM7|MRC2|ALYREF|YAP1|SYNCRIP|ITGA11|RSL1D1	-3.86069
GO:0016101	diterpenoid metabolic process		-5.48744	3.5179	5.83954	114	18	ADH5|ALDH1A3|AKR1B1|APOA1|APOE|CRABP1|CYP1B1|GPC4|LIPE|RBP1|RDH5|RLBP1|RPE65|TTR|DHRS3|SDC3|RDH11|RDH10	-3.85812
GO:2001237	negative regulation of extrinsic apoptotic signaling pathway		-5.48723	3.67729	5.90087	103	17	FAS|CTTN|GCLM|GPX1|GSK3B|GSTP1|HMGB2|HSPA1A|ICAM1|ITGA6|SRC|THBS1|PEA15|NOL3|PSME3|YAP1|ZMYND11	-3.85812
GO:1901568	fatty acid derivative metabolic process		-5.48466	4.07562	6.04615	82	15	ACACA|ALOX5|BDH1|FASN|GGT1|HMGCS2|OXCT1|TYRP1|ACOT7|ACSL6|ACSL5|BDH2|CYP4F11|ELOVL5|ACSS3	-3.85672
GO:0007178	transmembrane receptor protein serine/threonine kinase signaling pathway		-5.47986	2.27097	5.28338	363	37	APOA1|RHOA|CAV1|COL1A2|CREB1|DAB2|DDX5|FBN1|FBN2|FMOD|FOLR1|HSPA1A|ITGA3|ITGB8|LTBP1|LTBP3|MEN1|NUMA1|PML|HTRA1|SFRP1|SFRP5|SRC|TF|TGFB2|THBS1|VIM|ZYX|NOG|GDF15|GDF11|SUB1|SNW1|SOSTDC1|PBLD|VASN|GDF6	-3.8531
GO:0070527	platelet aggregation		-5.4391	4.59747	6.19669	63	13	ACTN1|CD9|CLIC1|CSRP1|FLNA|FN1|LYN|MYH9|SERPINE2|PRKCQ|PRKG1|MYL9|MYL12A	-3.81466
GO:0032386	regulation of intracellular transport		-5.43908	2.29166	5.27114	350	36	ABCA2|ANXA2|CDH1|DAB2|DYNC1H1|STOM|FLNA|GSK3B|LAMP1|PPP1R12A|NUCB1|NUMA1|PRKACA|MAP2K1|SP100|SRC|TPR|EZR|CAMK1|NOLC1|BAG3|TM9SF4|NUP153|TRIM28|ANP32B|KHDRBS1|OS9|RUFY3|B3GAT3|EHD2|INPP5K|TMEM30A|SAR1A|MFF|MICALL2|ATP5IF1	-3.81466
GO:0006970	response to osmotic stress		-5.41633	4.02652	5.98589	83	15	AKR1B1|AQP1|PTK2B|XRCC6|HNMT|ITGA2|MYLK|PKD2|SLC2A1|SORD|KMO|NOLC1|OXSR1|STK39|TRPV4	-3.79308
GO:0048871	multicellular organismal homeostasis		-5.40551	2.02939	5.11593	516	47	SERPINA3|ACACA|AKR1B1|AMPD2|AQP1|B2M|CA2|CAV1|CEBPB|CPT2|CCN2|CXADR|DMD|DYNC1H1|FABP5|PTK2B|GATM|GJA1|GPX1|HADH|IL18|LAMA4|LTBP3|LTF|TNFRSF11B|PRDX1|PRCP|PRKACA|PRKAR2A|PRKAR2B|RPE65|SLC2A1|SRC|STAT6|TF|TFRC|TJP1|CROCC|YAP1|ACOT11|STK39|INPP5K|TRPV4|PBLD|LPCAT1|JAM3|SLC27A1	-3.78342
GO:0098771	inorganic ion homeostasis		-5.38868	1.8366	4.99944	740	61	ACO1|ANXA6|APOE|APP|ATP1A1|ATP1A3|ATP2B3|B2M|CA2|CACNA2D1|CACNB2|CAV1|CKB|CD55|DMD|PTK2B|FTL|GJA1|GRN|GSTM2|HMGB1|HPX|ITPR3|KNG1|LTF|LYN|PKD2|PML|PRKACA|PRKCB|CXCL12|SNCA|TF|TFRC|TGM2|SLC4A4|NOL3|VAPB|SLC9A3R1|TM9SF4|NEDD4L|NCS1|SLC7A8|CLIC4|ERO1A|FAM20A|STEAP3|BDH2|JPH2|TTC7A|SLC4A5|SELENOK|TRPV4|SLC30A5|TMEM38A|CYBRD1|TMEM175|COMMD1|SLC39A12|ATP6V1C2|BOLA2	-3.76776
GO:0090087	regulation of peptide transport		-5.37235	1.95911	5.05949	580	51	ALOX5|SLC25A4|APOE|ARF6|CA2|CDH1|DPP4|STOM|FLNA|GJA1|GSK3B|HADH|IDH2|ITPR3|NUCB1|OXCT1|PFKFB2|PFKL|PRKACA|SFRP1|SLC2A1|SLC16A1|SP100|SRC|TGFB2|TPR|EZR|CAMK1|NOLC1|BAG3|TM9SF4|TRIM28|ANP32B|OS9|ERP29|RUFY3|MPC2|MYRIP|GAPVD1|B3GAT3|PHPT1|INPP5K|TMEM30A|SAR1A|ENY2|MFF|CLTRN|SELENOK|DNAJC1|MICALL2|ATP5IF1	-3.75258
GO:0006637	acyl-CoA metabolic process		-5.3697	3.60725	5.80222	105	17	ACACA|DBI|FASN|HMGCS2|MVD|PDK1|PDK3|PMVK|ACOT7|ACSL6|MPC2|ACOT11|ACSL5|ELOVL5|ACSF2|ACSS1|ACOT1	-3.75224
GO:0035383	thioester metabolic process		-5.3697	3.60725	5.80222	105	17	ACACA|DBI|FASN|HMGCS2|MVD|PDK1|PDK3|PMVK|ACOT7|ACSL6|MPC2|ACOT11|ACSL5|ELOVL5|ACSF2|ACSS1|ACOT1	-3.75224
GO:0005980	glycogen catabolic process		-5.36471	7.74959	7.01979	23	8	AGL|HMGB1|PGM1|PHKB|PYGB|PYGM|PGM2|PGM2L1	-3.7484
GO:0048771	tissue remodeling		-5.36047	2.9116	5.51468	176	23	BGN|CA2|CAV1|CST3|PTK2B|FLNA|GJA1|IGFBP5|IL18|LTBP3|MDK|MMP14|TNFRSF11B|PTN|SFRP1|SRC|TF|TFRC|TGM2|TIMP1|NOL3|SEMA3C|RSPO3	-3.74529
GO:0005978	glycogen biosynthetic process		-5.35007	5.32784	6.36812	46	11	AGL|GBE1|GSK3B|GYG1|GYS1|PGM1|UGP2|GYG2|INPP5K|PGM2|PGM2L1	-3.73717
GO:0009250	glucan biosynthetic process		-5.35007	5.32784	6.36812	46	11	AGL|GBE1|GSK3B|GYG1|GYS1|PGM1|UGP2|GYG2|INPP5K|PGM2|PGM2L1	-3.73717
GO:1903034	regulation of response to wounding		-5.34244	2.98879	5.53713	164	22	ALOX5|APOE|SERPINC1|CAV1|CD9|F3|FAP|FLNA|GJA1|GRN|HMGB1|KNG1|MDK|MYLK|SERPINE2|PRKG1|MAP2K1|PTN|SRSF6|THBS1|TSPAN8|SMOC2	-3.73068
GO:0016049	cell growth		-5.33389	2.07256	5.09962	473	44	APOE|APP|BCL6|BST2|CDK11B|DPYSL2|CTTN|ENO1|PTK2B|FHL1|FN1|GJA1|GSK3B|HSPA1A|IGFBP5|MMP14|SERPINE2|PML|PRKCQ|PSMD10|CXCL12|SFRP1|SLIT3|SMARCA2|TFRC|TGFB2|YY1|RASAL1|SORBS2|DCLK1|LGI1|SLC23A2|SEMA3C|RUFY3|EPB41L3|CYFIP1|NEDD4L|SGK3|SIN3A|USP47|NDRG3|CDC73|HDGFL2|SEMA3D	-3.72326
GO:0031503	protein-containing complex localization		-5.32515	2.44057	5.27992	283	31	ARL3|DLG1|GPC4|HNRNPA2B1|NPM1|SFPQ|SRSF1|SRSF2|SRSF3|SRSF4|SRSF5|SRSF6|SRSF7|TPR|EZR|XPO1|STX7|SRSF9|LGI1|RBM8A|NUP153|ALYREF|IFT27|XPOT|U2AF2|RRS1|SDAD1|ENY2|FYTTD1|SARNP|NUP35	-3.71565
GO:1904062	regulation of cation transmembrane transport		-5.31412	2.29354	5.20189	340	35	ACTN4|APP|CACNA2D1|CACNB2|CAV1|DLG1|DMD|STOM|PTK2B|FHL1|FLNA|GEM|GSTM2|HSPA2|LYN|PKD2|PRKACA|RELN|RRAD|SNCA|TMSB4X|SUMO1|VDAC1|SLC9A3R1|OXSR1|PPIF|GPD1L|NEDD4L|STK39|JPH2|CLTRN|SLC30A5|AHNAK|TMEM38A|COMMD1	-3.70574
GO:0010466	negative regulation of peptidase activity		-5.27484	2.51409	5.28586	257	29	A2M|SERPINA3|ANXA2|APP|AQP1|SERPINC1|BST2|SERPINH1|CD44|CST3|GAPDH|GPX1|ITIH2|ITIH4|KNG1|LTF|PEBP1|SERPINE2|SNCA|SRC|SERPINA7|THBS1|TIMP1|TIMP3|NOL3|DNAJB6|ARL6IP1|USP47|SERPINE3	-3.66872
GO:0031330	negative regulation of cellular catabolic process		-5.27484	2.51409	5.28586	257	29	ANXA2|CIRBP|CST3|DAP|DKC1|FUS|HNRNPC|HNRNPD|MTM1|NPC1|PML|SGTA|SNCA|TIMP1|TIMP3|TAF15|RPL23|THRAP3|SYNCRIP|ATG7|IGF2BP1|HNRNPA0|GABARAPL2|UBQLN4|TBC1D14|NMNAT1|PSME3IP1|DAPL1|NRBP2	-3.66872
GO:0006869	lipid transport		-5.25689	2.07818	5.0598	461	43	ABCA2|ACACA|ANXA2|APOA1|APOE|CAV1|SCARB1|CES1|CLU|CPT2|DBI|FABP5|GJA1|GOT2|LIPC|NPC1|PITPNA|PLA2G2A|ABCD3|ABCD4|SLC2A1|THBS1|VLDLR|KMO|LIPG|LPCAT3|ABCA7|ATP8A1|ARL6IP5|SLC27A2|ARL6IP1|ESYT1|APOL2|SLC27A6|LIMA1|ACSL5|CROT|TMEM30A|SERAC1|OSBPL1A|OSBPL9|OSBPL10|SLC27A1	-3.65188
GO:0034401	chromatin organization involved in regulation of transcription		-5.24206	3.03819	5.49796	154	21	H1-2|H1-3|H1-4|H2AC8|H2AX|H2AZ1|HMGB1|HMGA1|TPR|H2AC20|SMARCA5|MBD2|H1-10|TRIM28|PADI2|TASOR|SIN3A|PPHLN1|MACROH2A2|DPY30|CENPV	-3.63816
GO:0097549	chromatin organization involved in negative regulation of transcription		-5.23816	3.13804	5.53685	142	20	H1-2|H1-3|H1-4|H2AC8|H2AX|H2AZ1|HMGB1|HMGA1|TPR|H2AC20|SMARCA5|MBD2|H1-10|TRIM28|TASOR|SIN3A|PPHLN1|MACROH2A2|DPY30|CENPV	-3.63538
GO:1902224	ketone body metabolic process		-5.2283	11.14	7.61602	12	6	BDH1|HMGCS2|OXCT1|TYRP1|BDH2|ACSS3	-3.62663
GO:0034109	homotypic cell-cell adhesion		-5.21804	3.88606	5.81064	86	15	ACTN1|CD9|CLIC1|CSRP1|CXADR|FLNA|FN1|LYN|CD99|MYH9|SERPINE2|PRKCQ|PRKG1|MYL9|MYL12A	-3.61748
GO:0120254	olefinic compound metabolic process		-5.21658	3.37009	5.61648	119	18	ACOX1|ALDH1A3|ALOX5|CBR1|CYP1B1|EPHX1|EPHX2|GPX1|GPX4|GSTA1|GSTM2|GSTP1|RPE65|MGLL|RDH11|CYP4F11|ELOVL5|RDH10	-3.61712
GO:0006656	phosphatidylcholine biosynthetic process		-5.20879	5.71284	6.38442	39	10	APOA1|CDS1|CHAT|FABP5|LPCAT3|CEPT1|SLC44A1|SLC44A2|LPCAT1|SLC27A1	-3.61043
GO:0009251	glucan catabolic process		-5.20606	7.42669	6.82785	24	8	AGL|HMGB1|PGM1|PHKB|PYGB|PYGM|PGM2|PGM2L1	-3.6088
GO:0043648	dicarboxylic acid metabolic process		-5.19802	3.67506	5.72104	97	16	ASPA|FOLR1|GGT1|GCLM|GLUL|GOT2|IDH1|IDH2|ME1|OAT|PHYH|PRODH|KMO|L2HGDH|MRPS36|ADSS1	-3.60185
GO:0010876	lipid localization		-5.19265	2.00957	4.98767	510	46	ABCA2|ACACA|ANXA2|APOA1|APOE|CAV1|SCARB1|CDS1|CES1|CLU|CPT2|DBI|FABP5|GJA1|GOT2|LIPC|MEST|NPC1|PITPNA|PLA2G2A|ABCD3|ABCD4|SLC2A1|THBS1|VLDLR|KMO|CDS2|LIPG|LPCAT3|ABCA7|ATP8A1|ARL6IP5|SLC27A2|ARL6IP1|ESYT1|APOL2|SLC27A6|LIMA1|ACSL5|CROT|TMEM30A|SERAC1|OSBPL1A|OSBPL9|OSBPL10|SLC27A1	-3.59757
GO:0048545	response to steroid hormone		-5.18913	2.29552	5.13177	330	34	ABCA2|AGL|ANXA3|AQP1|ATP1A1|ATP1A3|CA2|CAV1|COL1A1|CCN2|DAB2|DDX5|GSTP1|HMGB1|HMGB2|HNMT|ICAM1|IDH1|MAOB|CNOT2|NPC1|PTN|SAFB|SFRP1|SLIT3|SRC|TGFB2|THBS1|SAFB2|YAP1|DDX17|PADI2|CBX3|KANK2	-3.59515
GO:0048762	mesenchymal cell differentiation		-5.16949	2.58181	5.25584	233	27	ANXA6|CDH2|COL1A1|DAB2|DDX5|FLNA|FN1|FOLR1|GSK3B|HNRNPAB|MDK|S100A4|SFRP1|TCOF1|TGFB2|NOLC1|NOG|TRIM28|SEMA3C|DDX17|TASOR|PBLD|VASN|RDH10|TAPT1|SEMA3D|MCRIP1	-3.57659
GO:0000381	regulation of alternative mRNA splicing, via spliceosome		-5.16194	4.69054	6.04607	57	12	DDX5|HNRNPA1|HNRNPL|PTBP1|SRSF6|RBM8A|THRAP3|SAP18|DDX17|KHDRBS1|RBFOX1|SMU1	-3.57012
GO:1990778	protein localization to cell periphery		-5.16079	2.28859	5.11212	331	34	ABCA2|ARF6|ARL3|BSG|CACNB2|CAV1|CDH1|CDH2|DAB2|DLG1|GPC4|FLNA|ITGA3|KRT18|MMP14|NUMA1|PALM|PLS1|PPP2R5A|S100A10|EZR|STX7|SQSTM1|LGI1|SLC9A3R1|ARL6IP5|EFR3B|EPB41L3|GORASP2|GGA1|EHD2|INPP5K|TTC7A|CNPY4	-3.57006
GO:0006112	energy reserve metabolic process		-5.15408	3.84139	5.75398	87	15	AGL|GBE1|GSK3B|GYG1|GYS1|HMGB1|PGM1|PHKB|PYGB|PYGM|UGP2|GYG2|INPP5K|PGM2|PGM2L1	-3.56539
GO:0010959	regulation of metal ion transport		-5.15353	2.52568	5.22071	247	28	CACNA2D1|CACNB2|CAMK2G|CAV1|DLG1|DMD|PTK2B|GEM|GJA1|GNAO1|GSTM2|HSPA2|ICAM1|LYN|MYLK|PKD2|PML|PRKACA|RRAD|CXCL12|SNCA|VDAC1|BEST1|PACSIN3|INPP5K|JPH2|AHNAK|TMEM38A	-3.56539
GO:0008285	negative regulation of cell population proliferation		-5.15289	1.80489	4.85318	753	61	ALOX5|APOE|APP|B2M|BCL6|CAV1|CEBPB|CYP1B1|DACH1|GSDME|DLG1|FABP7|PTK2B|FAP|FBLN1|GJA1|GSTP1|H2AC8|HMGA1|HSPA1A|IDH2|IGFBP5|LGALS9|LMNA|LYN|MEN1|MNDA|NFIB|NPM1|OGN|PAWR|SERPINE2|PKD2|PML|PRKG1|MAP2K1|PTN|S100A11|SFRP1|SFRP5|SLIT3|SMARCA2|SOD2|TGFB2|THBS1|TPM1|NOG|SLC9A3R1|MTSS1|GDF11|NDRG1|KANK2|FBXO2|CD274|PBRM1|NDRG2|PBLD|CDC73|SCIN|ATP5IF1|PODN	-3.56539
GO:0033866	nucleoside bisphosphate biosynthetic process		-5.127	4.323	5.90324	67	13	ACACA|FASN|PDK1|PDK3|ACOT7|ACSL6|MPC2|ACSL5|PANK4|ELOVL5|COASY|ACSS1|SLC35B2	-3.54321
GO:0034030	ribonucleoside bisphosphate biosynthetic process		-5.127	4.323	5.90324	67	13	ACACA|FASN|PDK1|PDK3|ACOT7|ACSL6|MPC2|ACSL5|PANK4|ELOVL5|COASY|ACSS1|SLC35B2	-3.54321
GO:0034033	purine nucleoside bisphosphate biosynthetic process		-5.127	4.323	5.90324	67	13	ACACA|FASN|PDK1|PDK3|ACOT7|ACSL6|MPC2|ACSL5|PANK4|ELOVL5|COASY|ACSS1|SLC35B2	-3.54321
GO:0010817	regulation of hormone levels		-5.12644	1.99782	4.94436	513	46	ALDH1A3|ALDH9A1|AKR1B1|ALOX5|SLC25A4|ATP1A1|CAMK2G|SCARB1|CES1|CRABP1|CREB1|CTSL|CTSZ|CYP1B1|DHCR7|DPP4|GJA1|HADH|ITPR3|LIPE|LYN|OXCT1|PFKFB2|PFKL|RBP1|RDH5|RPE65|SFRP1|SLC2A1|SLC16A1|SULT1A1|SERPINA7|TTR|SLC7A5|DHRS3|CPQ|SLC7A8|MPC2|MYRIP|SIN3A|PHPT1|RDH11|ENY2|CLTRN|PLEKHA1|RDH10	-3.54321
GO:0044057	regulation of system process		-5.12428	1.9194	4.90098	592	51	ANXA6|APOA1|APOE|APP|AQP1|ATP1A1|ATP1A3|ATP2B3|CACNA2D1|CACNB2|CAMK2G|CAV1|CCN2|CXADR|DAPK3|DLG1|DMD|TYMP|CTTN|ENO1|FABP5|PTK2B|FLNA|GJA1|GNAO1|GSTM2|ICAM1|IGFBP5|ITGA2|ITPR3|LMNA|PPP1R12B|PRKACA|PRKG1|RELN|S100A1|SRC|TGFB2|TPM1|YY1|NOL3|SLC9A3R1|LPCAT3|CORO2B|MYL9|AHCYL1|MGLL|GPD1L|STK39|INPP5K|TMEM38A	-3.5421
GO:0007568	aging		-5.11322	2.34527	5.11221	304	32	APP|B2M|BCL6|CREB1|CCN2|DCN|NQO1|EEF2|GCLM|GNAO1|GSN|H2AX|HMGA1|ICAM1|IGFBP5|LMNA|MIF|ATP6|NPM1|PAWR|PML|POLB|PRELP|MAP2K1|SOD2|TIMP1|KMO|MBD2|ATG7|SIN3A|RSL1D1|ERO1A	-3.53211
GO:0051651	maintenance of location in cell		-5.07527	2.66508	5.23759	209	25	ANXA6|APOE|CAV1|DMD|PTK2B|FTL|GJA1|GSN|GSTM2|ITPR3|LYN|PKD2|PML|PRKACA|SNCA|SP100|TMSB4X|NOL3|KDELR1|OS9|ERO1A|JPH2|TMEM38A|SCIN|TAPT1	-3.49521
GO:0043090	amino acid import		-5.0645	5.00165	6.07744	49	11	SLC3A2|SLC6A6|SLC6A13|SLC7A2|SLC7A5|SLC9A3R1|ARL6IP5|ARL6IP1|SLC7A8|SLC6A20|CLTRN	-3.48549
GO:0015918	sterol transport		-5.06186	3.28722	5.48829	122	18	ABCA2|ANXA2|APOA1|APOE|CAV1|SCARB1|CES1|CLU|LIPC|NPC1|LIPG|LPCAT3|ABCA7|LIMA1|SERAC1|OSBPL1A|OSBPL9|OSBPL10	-3.4839
GO:0008652	cellular amino acid biosynthetic process		-5.06034	3.99899	5.7495	78	14	ASL|ASPA|BCAT1|KYAT1|DPYD|GGT1|GLUL|GOT2|OAT|PLOD3|PHGDH|PSAT1|APIP|ENOPH1	-3.48343
GO:0044247	cellular polysaccharide catabolic process		-5.05599	7.12962	6.64664	25	8	AGL|HMGB1|PGM1|PHKB|PYGB|PYGM|PGM2|PGM2L1	-3.48013
GO:0019388	galactose catabolic process		-5.0441	13.925	7.92582	8	5	GALE|GALK1|PGM1|PGM2|PGM2L1	-3.47136
GO:0006208	pyrimidine nucleobase catabolic process		-5.0441	13.925	7.92582	8	5	DPYD|DPYS|DPYSL2|DPYSL3|ALDH6A1	-3.47136
GO:0006600	creatine metabolic process		-5.0441	13.925	7.92582	8	5	CKB|CKM|CKMT1B|CKMT2|GATM	-3.47136
GO:0010256	endomembrane system organization		-5.0132	2.01298	4.88833	487	44	ANXA6|CAV1|CLU|CREB1|GSN|LMNA|MYH9|PAFAH1B1|SERPINE2|PRKCB|MAP2K1|RAB27A|SGTA|TGFB2|VRK1|BANF1|SQSTM1|SYNGR2|SYNGR1|VAPB|VAPA|SLC9A3R1|MTSS1|LPCAT3|ABCA7|NDRG1|EPB41L3|ARL6IP1|ESYT1|GORASP2|TOR1AIP1|RAB30|PACSIN3|EHD2|GET4|TMED9|TMEM33|NSFL1C|RAB22A|HACE1|TMEM38A|COG7|AHNAK2|TANGO2	-3.44149
GO:0006417	regulation of translation		-5.00294	2.09202	4.92326	426	40	ACO1|APP|CIRBP|DAPK3|EEF2|EIF4B|PTK2B|GAPDH|HNRNPD|IGFBP5|ILF3|ITGA2|CAPRIN1|NCL|CNOT2|NPM1|PKM|PLD1|RPS9|TCOF1|THBS1|TIA1|TPR|VIM|NOLC1|PUM3|RBM8A|RIDA|SYNCRIP|IGF2BP1|IGF2BP3|KHDRBS1|HABP4|CYFIP1|GIGYF2|LSM14A|YTHDF2|SHFL|DNAJC1|SARNP	-3.43227
GO:0051924	regulation of calcium ion transport		-4.99879	2.52757	5.13025	238	27	CACNA2D1|CACNB2|CAMK2G|CAV1|DMD|PTK2B|GEM|GJA1|GNAO1|GSTM2|HSPA2|ICAM1|LYN|MYLK|PKD2|PML|PRKACA|RRAD|CXCL12|SNCA|VDAC1|BEST1|PACSIN3|INPP5K|JPH2|AHNAK|TMEM38A	-3.43036
GO:0009167	purine ribonucleoside monophosphate metabolic process		-4.99795	5.43416	6.15922	41	10	AK1|AK4|AMPD2|NUDT2|APRT|DLG1|PRPS2|PAICS|PRTFDC1|ADSS1	-3.43036
GO:0051602	response to electrical stimulus		-4.99795	5.43416	6.15922	41	10	NQO1|HNRNPD|PALM|RPE65|S100A13|SOD2|SRC|AKAP12|CYFIP1|ADSS1	-3.43036
GO:1990830	cellular response to leukemia inhibitory factor		-4.99378	3.94837	5.68867	79	14	CREB1|GCLM|ICAM1|PFKP|PML|ABCD4|SRSF3|SRSF7|TFRC|SMARCA5|SYNGR1|BCLAF1|PADI2|NUP35	-3.42721
GO:0051345	positive regulation of hydrolase activity		-4.98879	1.77325	4.74447	779	62	APOA1|APP|FAS|ARF4|RHOA|CAV1|CCN2|CTSD|DAP|DVL2|F3|PTK2B|FBLN1|FN1|GNAO1|GRN|GSK3B|GSN|HMGB1|HMGB2|AGFG2|HSPA1A|HSPA2|HSPD1|ICAM1|ITGA6|ITGA2|LGALS9|LYN|PPP1R12A|PFN2|PML|RASA1|RSU1|S100A10|SFRP1|SNCA|SSBP1|TCEA1|TPM1|RASAL1|DNAJB6|FAM13A|PSME3|ANP32B|ARL6IP5|IQGAP2|MAPRE2|GABARAPL2|TOR1AIP1|GAPVD1|CYFIP2|TBC1D13|ZC3H15|TBC1D24|TBC1D14|DNAJC1|TBC1D15|ARHGAP18|ARHGAP12|EVI5L|RALGAPA1	-3.42324
GO:0071103	DNA conformation change		-4.98398	2.21535	4.97403	352	35	CETN2|CHD3|DDB2|XRCC6|H1-2|H1-3|H1-4|H2AX|HMGB1|HMGB2|HMGB3|HMGA1|HNRNPA2B1|NASP|NBN|NPM1|SET|SSBP1|TPR|XPC|SMARCA5|BANF1|MBD2|H1-10|G3BP1|TRIM28|ANP32B|ACIN1|TASOR|NOC2L|PPHLN1|PAF1|MACROH2A2|CENPV|NAP1L5	-3.41945
GO:0022612	gland morphogenesis		-4.98237	3.3818	5.47501	112	17	CAV1|CEBPB|TNC|IGFBP5|MDK|PML|POLB|PTN|SFRP1|SRC|TGFB2|TGM2|EZR|NOG|SLC9A3R1|SEMA3C|SOSTDC1	-3.41886
GO:2001242	regulation of intrinsic apoptotic signaling pathway		-4.98004	2.92426	5.29135	160	21	CAV1|CD44|CLU|GSDME|ENO1|GPX1|HSPA1A|MIF|CXCL12|SFPQ|SOD2|SRC|VDAC2|NOL3|SLC9A3R1|BCLAF1|PPIF|ERP29|NOC2L|USP47|PTPMT1	-3.41754
GO:2001140	positive regulation of phospholipid transport		-4.97633	10.2831	7.25723	13	6	APOA1|APOE|DBI|ABCA7|ATP8A1|TMEM30A	-3.41484
GO:0009066	aspartate family amino acid metabolic process		-4.97448	4.90161	5.98578	50	11	ASPA|ALDH7A1|GOT2|SMS|PLOD3|RIDA|PHGDH|APIP|ENOPH1|ASRGL1|ADSS1	-3.41467
GO:0055080	cation homeostasis		-4.97414	1.80072	4.75171	730	59	ACO1|ANXA6|APOE|APP|ATP1A1|ATP1A3|ATP2B3|B2M|CA2|CACNA2D1|CACNB2|CAV1|CD55|DMD|PTK2B|FTL|GJA1|GRN|GSTM2|HMGB1|HPX|ITPR3|KNG1|LTF|LYN|PKD2|PML|PRKACA|PRKCB|CXCL12|SNCA|TF|TFRC|TGM2|SLC4A4|NOL3|VAPB|TM9SF4|NEDD4L|NCS1|SLC7A8|CLIC4|ERO1A|FAM20A|STEAP3|BDH2|JPH2|TTC7A|SLC4A5|SELENOK|TRPV4|SLC30A5|TMEM38A|CYBRD1|TMEM175|COMMD1|SLC39A12|ATP6V1C2|BOLA2	-3.41467
GO:0006119	oxidative phosphorylation		-4.9635	3.01082	5.31684	148	20	AK4|COX4I1|COX5B|COX6B1|COX6C|COX7A2|COX15|CYC1|ATP6|NDUFA4|NDUFB1|NDUFB3|NDUFS5|SDHC|SNCA|COX7A2L|COX5A|ATP5MF|PPIF|NDUFA11	-3.40503
GO:0051053	negative regulation of DNA metabolic process		-4.96177	3.2342	5.40502	124	18	BCL6|DACH1|GJA1|H1-2|H1-3|H1-4|HNRNPA1|HNRNPC|MEN1|NBN|SRC|TP53BP1|H1-10|TRIM28|CERS1|SUB1|UBQLN4|NMNAT1	-3.4043
GO:1902115	regulation of organelle assembly		-4.93108	2.61503	5.12891	213	25	CAPG|RCC1|DYNC1H1|GAP43|GSN|HSPA1A|MAP4|MTM1|CNOT2|NPM1|NUMA1|FSCN1|SRC|TPR|VDAC3|EZR|CROCC|G3BP1|YAP1|TBC1D13|TBC1D24|TBC1D14|TBC1D15|EVI5L|TAPT1	-3.37461
GO:1990823	response to leukemia inhibitory factor		-4.92838	3.89901	5.62883	80	14	CREB1|GCLM|ICAM1|PFKP|PML|ABCD4|SRSF3|SRSF7|TFRC|SMARCA5|SYNGR1|BCLAF1|PADI2|NUP35	-3.37291
GO:0061564	axon development		-4.91698	1.97752	4.81483	507	45	APOA1|APOE|APP|RHOA|BSG|CDH2|CREB1|DPYSL2|CTTN|FLNA|FN1|FOLR1|GAP43|GRN|GSK3B|TNC|NCAM1|NFIB|PAFAH1B1|PRKCQ|MAP2K1|RELN|PTN|RPL24|S100A6|S100B|CXCL12|SLIT3|SPTBN2|SRC|VASP|EZR|VLDLR|DCLK1|LGI1|NOG|PDLIM7|SEMA3C|RUFY3|PALLD|CYFIP1|SIN3A|ENAH|JAM3|SEMA3D	-3.3625
GO:0032231	regulation of actin filament bundle assembly		-4.91071	3.49491	5.47204	102	16	APOA1|RHOA|CD47|CCN2|FLNA|PFN2|S100A10|SFRP1|TJP1|TPM1|SORBS3|CORO2B|SYNPO|INPP5K|CARMIL1|CGNL1	-3.35722
GO:0006873	cellular ion homeostasis		-4.90515	1.83444	4.73151	668	55	ACO1|ANXA6|APOE|APP|ATP1A1|ATP1A3|ATP2B3|CA2|CACNA2D1|CACNB2|CAV1|CKB|CD55|DMD|PTK2B|FTL|GJA1|GRN|GSTM2|HMGB1|HPX|ITPR3|KNG1|LTF|LYN|PKD2|PML|PRKACA|PRKCB|CXCL12|SNCA|TF|TFRC|TGM2|SLC4A4|NOL3|VAPB|SLC9A3R1|TM9SF4|NEDD4L|NCS1|CLIC4|ERO1A|JPH2|TTC7A|SLC4A5|SELENOK|TRPV4|SLC30A5|TMEM38A|CYBRD1|TMEM175|SLC39A12|ATP6V1C2|BOLA2	-3.35265
GO:0089718	amino acid import across plasma membrane		-4.8976	5.30478	6.05209	42	10	SLC3A2|SLC6A6|SLC6A13|SLC7A2|SLC7A5|ARL6IP5|ARL6IP1|SLC7A8|SLC6A20|CLTRN	-3.3475
GO:0071604	transforming growth factor beta production		-4.8976	5.30478	6.05209	42	10	CREB1|FN1|ITGB8|LGALS9|LTBP1|LTBP3|LUM|CD46|TGFB2|THBS1	-3.3475
GO:0060322	head development		-4.89704	1.78003	4.69686	751	60	AK4|ALDH1A3|ANXA3|APP|AQP1|ARF4|RHOA|B2M|CDH1|CDH2|CKB|COL1A1|COX6B1|CREB1|DCT|DPYSL2|FLNA|XRCC6|GNAO1|GSK3B|H2AX|HNMT|HNRNPD|MAOB|MMP14|NFIB|OXCT1|PAFAH1B1|SERPINE2|PRKG1|MAP2K1|RELN|PTN|S100A1|CXCL12|SFRP1|SLC2A1|SLIT3|SPTBN2|SRC|UGP2|WNT2B|FZD1|DCLK1|NOG|BAG3|ANP32B|IGF2BP1|PADI2|SIN3A|PHGDH|SDF4|NDE1|MACROH2A2|NDRG2|PLEKHA1|GNB4|MBOAT7|CRISPLD1|CRISPLD2	-3.3475
GO:0031334	positive regulation of protein-containing complex assembly		-4.89255	2.44644	5.0298	255	28	ARF6|CAPG|CLU|CREB1|DDB2|DLG1|CTTN|PTK2B|GSK3B|GSN|HSPA1A|ICAM1|NUMA1|PFN2|SNCA|FSCN1|SRC|TFRC|SUMO1|VASP|IQGAP2|CYFIP1|TPPP3|CARMIL1|CLTRN|SCIN|MPP7|WASHC2C	-3.34498
GO:0071560	cellular response to transforming growth factor beta stimulus		-4.89255	2.44644	5.0298	255	28	APOA1|RHOA|CAV1|COL1A1|COL1A2|CREB1|DAB2|FBN1|FBN2|FMOD|FOLR1|HSPA1A|ITGA3|ITGB8|LTBP1|LTBP3|MEN1|PML|HTRA1|SFRP1|SRC|TGFB2|THBS1|ZYX|GDF15|SNW1|PBLD|VASN	-3.34498
GO:0030041	actin filament polymerization		-4.88067	2.72575	5.14657	188	23	ARF6|CAPG|DLG1|CTTN|PTK2B|GSN|ICAM1|PFN2|RASA1|SPTBN2|TMSB4X|VASP|IQGAP2|CYFIP1|COTL1|CYFIP2|TMOD3|CARMIL1|CORO7|MICALL2|SCIN|ARHGAP18|WASHC2C	-3.33408
GO:0032870	cellular response to hormone stimulus		-4.87012	1.86564	4.72859	621	52	ACACA|APRT|AQP1|ATP1A1|ATP1A3|CA2|CAV1|CDC5L|CREB1|CTSB|CTSL|DAB2|DDX5|FBN1|GJA1|GCLM|GSK3B|GSTP1|TNC|ICAM1|LYN|CNOT2|NPC1|PKM|PRCP|PRKACA|PRKAR2A|PRKAR2B|PRKCB|PRKCQ|RPE65|SAFB|SFRP1|SRSF5|SLIT3|SRC|STAT6|PLOD3|GDF15|SAFB2|YAP1|DDX17|AHCYL1|PADI2|CBX3|CYFIP1|KANK2|INPP5K|NCOA5|NUCKS1|ATP6V1C2|SLC27A1	-3.3245
GO:0070848	response to growth factor		-4.86875	1.78604	4.68423	736	59	ANXA3|APOA1|APP|ARF6|RHOA|CAV1|CD44|CDC5L|COL1A1|COL1A2|CREB1|CCN2|DAB2|DCN|DDX5|EEF2|FBN1|FBN2|FMOD|FOLR1|GCLM|GSTP1|HNRNPA1|HSPA1A|TNC|ITGA3|ITGB8|LTBP1|LTBP3|LUM|MEN1|HNRNPM|NUMA1|PML|POLR2B|PRKCB|HTRA1|PTBP1|PTN|RPL8|SFRP1|SFRP5|SRC|TGFB2|THBS1|TIA1|TIAL1|TPR|ZYX|NOG|GDF15|SNW1|CYFIP1|SOSTDC1|INPP5K|PBLD|SMOC2|VASN|GDF6	-3.3241
GO:0000038	very long-chain fatty acid metabolic process		-4.86567	5.89766	6.19436	34	9	ACOX1|ABCD3|ABCD4|ACOX2|SLC27A2|ACSL6|SLC27A6|ELOVL5|ACOT1	-3.32199
GO:0044264	cellular polysaccharide metabolic process		-4.85565	3.46098	5.42411	103	16	AGL|GBE1|GSK3B|GYG1|GYS1|HMGB1|PGM1|PHKB|PYGB|PYGM|UGP2|GYG2|HS2ST1|INPP5K|PGM2|PGM2L1	-3.31294
GO:1901652	response to peptide		-4.84805	1.94845	4.75999	526	46	AKR1B1|APP|APRT|ATP1A3|BSG|CA2|CACNA2D1|CAV1|CDC5L|COL1A1|CREB1|CCN2|CYC1|FBN1|GJA1|GOT2|GSK3B|GSTP1|ICAM1|IGFBP5|LYN|PKM|PRKACA|PRKAR2A|PRKAR2B|PRKCB|PRKCQ|RPE65|CXCL12|SRSF4|SRSF5|SRSF6|SLC2A1|SRC|STAT6|TIMP1|VIM|RPL23|GDF15|AHCYL1|CYFIP1|INPP5K|NCOA5|NUCKS1|ATP6V1C2|SLC27A1	-3.3063
GO:0051640	organelle localization		-4.84311	1.83683	4.69757	655	54	ACTN4|CD59|CDH2|CETN2|CTSZ|DLG1|DYNC1H1|F5|FOLR1|GEM|GJA1|LAMP1|LGALS9|LMNA|LYN|MAP4|MTM1|MYH9|MYO7A|NPM1|NUMA1|PAFAH1B1|SEPTIN5|PRKACA|PRKAR2B|RAB27A|S100A13|TUBA4A|EZR|XPO1|STX7|VAPB|SLC9A3R1|SEC24C|CROCC|AHCYL1|SEC24A|RRS1|ESYT1|TMEM106B|TMED9|NDE1|WIPI1|SDAD1|PPP6R3|MREG|NSFL1C|SAR1A|SLC4A5|RAB17|KIF2B|RAB3IP|UNC13D|CHAMP1	-3.30259
GO:0070613	regulation of protein processing		-4.8424	4.38296	5.73375	61	12	CTSZ|ENO1|GSN|MMP14|MYH9|SERPINE2|PRKACA|SRC|THBS1|NOL3|BAG2|LPCAT3	-3.30259
GO:0050900	leukocyte migration		-4.83156	1.96204	4.75758	511	45	ALOX5|APP|RHOA|BSG|CAV1|CD44|CD47|COL1A1|COL1A2|CXADR|DPP4|PTK2B|FN1|HMGB1|ICAM1|ITGA6|ITGA2|ITGA3|LGALS9|LYN|MDK|CD99|MIF|MMP14|MYH9|PPIB|PTN|RPS19|CXCL12|SLC3A2|SLC16A1|SRC|TGFB2|THBS1|SLC7A5|SLC16A3|CXCL14|SDC3|OXSR1|WDR1|PADI2|SLC7A8|STK39|SELENOK|JAM3	-3.2927
GO:0032412	regulation of ion transmembrane transporter activity		-4.82942	2.4274	4.98321	257	28	ACTN4|APP|CACNA2D1|CACNB2|CAV1|DLG1|DMD|STOM|PTK2B|FHL1|GEM|GSTM2|HSPA2|PKD2|PRKACA|RELN|RRAD|TMSB4X|SUMO1|SLC9A3R1|OXSR1|PPIF|AHCYL1|GPD1L|NEDD4L|STK39|JPH2|AHNAK	-3.29152
GO:0000272	polysaccharide catabolic process		-4.77851	6.6015	6.31249	27	8	AGL|HMGB1|PGM1|PHKB|PYGB|PYGM|PGM2|PGM2L1	-3.24156
GO:0043691	reverse cholesterol transport		-4.77701	7.79802	6.59261	20	7	APOA1|APOE|SCARB1|CES1|CLU|LIPC|LIPG	-3.24102
GO:0015909	long-chain fatty acid transport		-4.771	4.02279	5.56719	72	13	ACACA|APOE|CPT2|FABP5|PLA2G2A|ABCD3|ABCD4|SLC2A1|THBS1|SLC27A2|SLC27A6|ACSL5|SLC27A1	-3.23596
GO:0090181	regulation of cholesterol metabolic process		-4.76695	4.31227	5.65986	62	12	ABCA2|ACACA|APOE|CES1|DHCR7|EPHX2|FASN|IDI1|MVD|LPCAT3|PMVK|SEC14L2	-3.23475
GO:0032233	positive regulation of actin filament bundle assembly		-4.76695	4.31227	5.65986	62	12	APOA1|RHOA|CD47|CCN2|FLNA|PFN2|S100A10|SFRP1|TPM1|SORBS3|SYNPO|CARMIL1	-3.23475
GO:0051851	modulation by host of symbiont process		-4.76695	4.31227	5.65986	62	12	ANXA2|APOE|AQP1|STOM|LTF|PC|PPIB|VAPA|SNW1|RRP1B|INPP5K|NUCKS1	-3.23475
GO:0010639	negative regulation of organelle organization		-4.753	2.18937	4.82553	346	34	CAPG|CLU|GPX1|GSN|HNRNPA1|HNRNPC|HSPA1A|IK|MAP4|MTM1|NBN|NPM1|PFN2|PSMD10|SNCA|SPTBN2|SRC|TFRC|TJP1|TMSB4X|TPR|NOL3|PPIF|CORO2B|YAP1|TMOD3|HDGFL3|LIMA1|INPP5K|CARMIL1|CGNL1|SCIN|EVI5L|WASHC2C	-3.22174
GO:0044794	positive regulation by host of viral process		-4.75015	9.5486	6.93542	14	6	APOE|STOM|PC|PPIB|VAPA|NUCKS1	-3.22077
GO:2001138	regulation of phospholipid transport		-4.75015	9.5486	6.93542	14	6	APOA1|APOE|DBI|ABCA7|ATP8A1|TMEM30A	-3.22077
GO:0060485	mesenchyme development		-4.74657	2.32084	4.8841	288	30	ACTA2|ANXA6|CDH2|COL1A1|DAB2|DDX5|FLNA|FN1|FOLR1|GSK3B|HNRNPAB|MDK|PKD2|S100A4|SFRP1|TCOF1|TGFB2|NOLC1|NOG|TRIM28|YAP1|SEMA3C|DDX17|TASOR|PBLD|VASN|RDH10|TAPT1|SEMA3D|MCRIP1	-3.21867
GO:0043434	response to peptide hormone		-4.74524	2.03937	4.74691	437	40	APRT|BSG|CA2|CAV1|CDC5L|COL1A1|CREB1|CCN2|CYC1|FBN1|GJA1|GOT2|GSK3B|GSTP1|ICAM1|IGFBP5|LYN|PKM|PRKACA|PRKAR2A|PRKAR2B|PRKCB|PRKCQ|RPE65|CXCL12|SRSF4|SRSF5|SRSF6|SLC2A1|SRC|STAT6|TIMP1|GDF15|AHCYL1|CYFIP1|INPP5K|NCOA5|NUCKS1|ATP6V1C2|SLC27A1	-3.21867
GO:0051656	establishment of organelle localization		-4.74524	2.03937	4.74691	437	40	ACTN4|CD59|CTSZ|DLG1|DYNC1H1|F5|FOLR1|GEM|GJA1|LAMP1|LGALS9|LYN|MAP4|MYH9|MYO7A|NPM1|NUMA1|PAFAH1B1|SEPTIN5|RAB27A|S100A13|EZR|XPO1|SLC9A3R1|SEC24C|CROCC|SEC24A|RRS1|TMED9|NDE1|WIPI1|SDAD1|PPP6R3|MREG|NSFL1C|SAR1A|RAB17|KIF2B|UNC13D|CHAMP1	-3.21867
GO:0031099	regeneration		-4.73125	2.66897	5.03025	192	23	ANXA3|APOA1|CD9|CEBPB|FLNA|FOLR1|GAP43|GPX1|GRN|GSN|GSTP1|TNC|MDK|NNMT|PKM|MAP2K1|PRPS2|PTN|CXCL12|SRSF5|CPQ|YAP1|JAM3	-3.20561
GO:0022904	respiratory electron transport chain		-4.72653	3.23727	5.25681	117	17	COX4I1|COX5B|COX6B1|COX6C|COX15|CYC1|ETFA|ETFB|NDUFA4|NDUFB1|NDUFB3|NDUFS5|SDHC|SNCA|COX7A2L|COX5A|NDUFA11	-3.20182
GO:0006599	phosphagen metabolic process		-4.7105	17.8241	8.15568	5	4	CKB|CKM|CKMT1B|CKMT2	-3.19132
GO:0006603	phosphocreatine metabolic process		-4.7105	17.8241	8.15568	5	4	CKB|CKM|CKMT1B|CKMT2	-3.19132
GO:0042396	phosphagen biosynthetic process		-4.7105	17.8241	8.15568	5	4	CKB|CKM|CKMT1B|CKMT2	-3.19132
GO:0046314	phosphocreatine biosynthetic process		-4.7105	17.8241	8.15568	5	4	CKB|CKM|CKMT1B|CKMT2	-3.19132
GO:0051410	detoxification of nitrogen compound		-4.7105	17.8241	8.15568	5	4	GSTM1|GSTM2|GSTM3|MTARC2	-3.19132
GO:0070458	cellular detoxification of nitrogen compound		-4.7105	17.8241	8.15568	5	4	GSTM1|GSTM2|GSTM3|MTARC2	-3.19132
GO:0009126	purine nucleoside monophosphate metabolic process		-4.70616	5.06365	5.84774	44	10	AK1|AK4|AMPD2|NUDT2|APRT|DLG1|PRPS2|PAICS|PRTFDC1|ADSS1	-3.18871
GO:0071559	response to transforming growth factor beta		-4.7056	2.3902	4.8913	261	28	APOA1|RHOA|CAV1|COL1A1|COL1A2|CREB1|DAB2|FBN1|FBN2|FMOD|FOLR1|HSPA1A|ITGA3|ITGB8|LTBP1|LTBP3|MEN1|PML|HTRA1|SFRP1|SRC|TGFB2|THBS1|ZYX|GDF15|SNW1|PBLD|VASN	-3.18871
GO:0044409	entry into host		-4.70515	2.89351	5.1077	154	20	BSG|CAV1|SCARB1|CDH1|CTSL|CXADR|CD55|DPP4|GSN|HSPA1A|ICAM1|ITGA2|LAMP1|LGALS9|CD46|NCAM1|NPC1|SRC|TFRC|NUP153	-3.18871
GO:1903317	regulation of protein maturation		-4.69315	4.24382	5.58752	63	12	CTSZ|ENO1|GSN|MMP14|MYH9|SERPINE2|PRKACA|SRC|THBS1|NOL3|BAG2|LPCAT3	-3.17762
GO:0007031	peroxisome organization		-4.6778	3.71334	5.39882	84	14	ACOX1|CRAT|EHHADH|EPHX2|IDH1|PHYH|ABCD3|ABCD4|ACOX2|PEX11A|SLC27A2|HACL1|CROT|MFF	-3.16408
GO:1903313	positive regulation of mRNA metabolic process		-4.6778	3.71334	5.39882	84	14	CIRBP|HNRNPD|NCL|PRDX6|THRAP3|RIDA|SF3B4|NUDT21|SNW1|GIGYF2|PRPF19|YTHDF2|PAF1|CDC73	-3.16408
GO:0046434	organophosphate catabolic process		-4.66358	2.87485	5.07383	155	20	SCARB1|DPYD|DPYS|TYMP|GPX1|HINT1|IDH1|INPP1|ITPA|LIPC|ENPP2|LIPG|PRDX6|ACOT7|GPD1L|SMPDL3B|INPP5K|PGM2|PRTFDC1|ENTPD8	-3.15077
GO:0006633	fatty acid biosynthetic process		-4.65318	2.78501	5.03037	168	21	ACACA|ALOX5|APOA1|CBR1|EPHX2|FABP5|FASN|GPX4|GSTM1|GSTM2|GSTP1|LIPC|MIF|ABCD3|LIPG|ACOT7|MGLL|THNSL2|ELOVL5|ACSS1|PRXL2B	-3.14127
GO:0008299	isoprenoid biosynthetic process		-4.64977	6.36573	6.15786	28	8	ALDH1A3|HMGCS2|IDI1|MVD|RBP1|RPE65|PMVK|RDH10	-3.13876
GO:0009410	response to xenobiotic stimulus		-4.62942	3.06138	5.1264	131	18	CES1|CYP1B1|NQO1|EPHX1|GGT1|GPX1|GSTA1|GSTM1|GSTM2|GSTM3|GSTP1|MGST1|MGST3|SULT1A1|AKR7A2|AOC3|MTARC2|CMBL	-3.11931
GO:0006206	pyrimidine nucleobase metabolic process		-4.61808	7.42669	6.38653	21	7	DPYD|DPYS|DPYSL2|DPYSL3|TYMP|ALDH6A1|CTPS2	-3.10944
GO:0032370	positive regulation of lipid transport		-4.61776	3.66966	5.34352	85	14	ANXA2|APOA1|APOE|CAV1|CES1|DBI|KMO|LIPG|LPCAT3|ABCA7|ATP8A1|ARL6IP1|ACSL5|TMEM30A	-3.10944
GO:0030833	regulation of actin filament polymerization		-4.61401	2.76853	4.99883	169	21	ARF6|CAPG|DLG1|CTTN|PTK2B|GSN|ICAM1|PFN2|RASA1|SPTBN2|TMSB4X|VASP|IQGAP2|CYFIP1|COTL1|CYFIP2|TMOD3|CARMIL1|SCIN|ARHGAP18|WASHC2C	-3.10658
GO:0051271	negative regulation of cellular component movement		-4.59857	2.15205	4.71499	352	34	ACTN1|APOE|RHOA|RHOB|BST2|CD9|CDH1|CYP1B1|DACH1|DCN|DPP4|DPYSL3|FBLN1|GJA1|GSTP1|HMGB1|IDH2|IGFBP5|MIF|PFN2|PRKG1|PTN|CXCL12|SFRP1|SP100|THBS1|TIMP1|TPM1|NOG|SLC9A3R1|PADI2|CLIC4|PBLD|PODN	-3.09203
GO:0031497	chromatin assembly		-4.5867	2.6145	4.91686	196	23	H1-2|H1-3|H1-4|H2AX|HMGB1|HMGB2|HMGA1|NASP|NPM1|SET|TPR|SMARCA5|MBD2|H1-10|TRIM28|ANP32B|TASOR|NOC2L|PPHLN1|PAF1|MACROH2A2|CENPV|NAP1L5	-3.08105
GO:1903362	regulation of cellular protein catabolic process		-4.58138	2.39666	4.81812	251	27	ABCA2|ANXA2|APOE|ARAF|CAV1|CLU|DAB2|PTK2B|GPX1|GSK3B|HSPA1A|MTM1|PML|PRKACA|PSMD10|SGTA|SUMO1|EZR|XPO1|RPL23|BAG2|PSME3|GABARAPL2|UBQLN4|PSME3IP1|ATP5IF1|COMMD1	-3.07671
GO:0006805	xenobiotic metabolic process		-4.58059	3.15634	5.13147	120	17	CES1|CYP1B1|NQO1|EPHX1|GGT1|GSTA1|GSTM1|GSTM2|GSTM3|GSTP1|MGST1|MGST3|SULT1A1|AKR7A2|AOC3|MTARC2|CMBL	-3.07671
GO:0010001	glial cell differentiation		-4.56773	2.54629	4.87565	210	24	ABCA2|APP|ASPA|CDH2|CLU|GAP43|GRN|GSN|GSTP1|LYN|MDK|NFIB|SERPINE2|MAP2K1|RELN|PTN|PTPRZ1|VIM|NOG|WDR1|NDRG1|PHGDH|PRPF19|MXRA8	-3.06474
GO:0046164	alcohol catabolic process		-4.5582	4.45601	5.56144	55	11	ALDH2|ALDH1B1|ALDH3B1|APOE|SCARB1|CYP27A1|INPP1|SORD|SULT1A1|TPI1|INPP5K	-3.05609
GO:0034341	response to interferon-gamma		-4.55129	2.60123	4.88895	197	23	B2M|BST2|CAMK2G|CD44|CD47|DAPK3|GAPDH|GBP2|GSN|HLA-DRA|HPX|ICAM1|LGALS9|NCAM1|PML|SNCA|SP100|SUMO1|VIM|ZYX|IRF9|SYNCRIP|SHFL	-3.05006
GO:0007162	negative regulation of cell adhesion		-4.54758	2.26577	4.7376	295	30	ACTN4|APOA1|RHOA|BCL6|CD9|CDH1|CEBPB|COL1A1|CYP1B1|DLG1|FBLN1|HMGB1|TNC|KNG1|LGALS9|MDK|MMP14|PAWR|SERPINE2|PRKG1|RASA1|CXCL12|SRC|THBS1|CORO2B|CD274|YTHDF2|PAG1|TRPV4|JAM3	-3.04723
GO:0000463	maturation of LSU-rRNA from tricistronic rRNA transcript (SSU-rRNA, 5.8S rRNA, LSU-rRNA)		-4.54515	8.91203	6.64439	15	6	DDX18|PES1|WDR12|RPF2|FTSJ3|RPL7L1	-3.04637
GO:0030003	cellular cation homeostasis		-4.54497	1.80281	4.50663	655	53	ACO1|ANXA6|APOE|APP|ATP1A1|ATP1A3|ATP2B3|CA2|CACNA2D1|CACNB2|CAV1|CD55|DMD|PTK2B|FTL|GJA1|GRN|GSTM2|HMGB1|HPX|ITPR3|KNG1|LTF|LYN|PKD2|PML|PRKACA|PRKCB|CXCL12|SNCA|TF|TFRC|TGM2|SLC4A4|NOL3|VAPB|TM9SF4|NEDD4L|NCS1|CLIC4|ERO1A|JPH2|TTC7A|SLC4A5|SELENOK|TRPV4|SLC30A5|TMEM38A|CYBRD1|TMEM175|SLC39A12|ATP6V1C2|BOLA2	-3.04637
GO:0002687	positive regulation of leukocyte migration		-4.53928	3.01535	5.05021	133	18	APP|RHOA|PTK2B|HMGB1|ICAM1|ITGA2|LGALS9|MDK|CD99|MMP14|PTN|CXCL12|THBS1|CXCL14|OXSR1|STK39|SELENOK|JAM3	-3.04156
GO:0010811	positive regulation of cell-substrate adhesion		-4.53313	3.13026	5.09056	121	17	APOA1|COL8A1|PTK2B|FBLN2|FLNA|FN1|GSK3B|ITGA6|ITGA3|MDK|PTN|RSU1|S100A10|SFRP1|CARMIL1|COL26A1|UNC13D	-3.03627
GO:0034660	ncRNA metabolic process		-4.52549	1.93936	4.56608	494	43	BYSL|CSTF2|DARS1|DKC1|HNRNPA2B1|SNU13|NOP2|RPL27|RPL35A|RPS2|RPS8|RPS9|RPS19|RPS24|RPS28|ELP1|DDX18|DDX21|NOLC1|RCL1|DDX17|EBNA1BP2|DDX52|RRP1B|RRS1|RRP12|PES1|RSL1D1|RRP15|MRTO4|NOP58|WBP11|DDX56|DDX27|WDR12|C2orf49|RPF2|C9orf64|FTSJ3|TARS3|SRFBP1|FAM98B|RPL7L1	-3.02951
GO:0051216	cartilage development		-4.50408	2.64952	4.87956	185	22	ANXA6|BGN|SERPINH1|CD44|CHI3L1|COL1A1|CCN2|EFEMP1|ITGB8|LTBP3|LUM|MDK|NFIB|TIMP1|WNT2B|NOG|TRPV4|SCIN|MBOAT2|CHADL|TAPT1|GDF6	-3.00896
GO:0034637	cellular carbohydrate biosynthetic process		-4.50063	3.5853	5.23538	87	14	AGL|AKR1B1|GBE1|GSK3B|GYG1|GYS1|PGM1|SLC2A1|UGP2|GYG2|HS2ST1|INPP5K|PGM2|PGM2L1	-3.0068
GO:0002064	epithelial cell development		-4.50019	2.52227	4.82288	212	24	ACTA2|AKR1B1|CDH2|FASN|FLNA|GPX1|GSK3B|GSTM3|ICAM1|MYO7A|PPP1R12A|PAX6|PLS1|SRC|TJP1|EZR|VIM|PLOD3|SLC9A3R1|YAP1|PALLD|CLIC4|ADAMTSL4|SLC4A5	-3.0068
GO:0042775	mitochondrial ATP synthesis coupled electron transport		-4.45971	3.37577	5.13325	99	15	COX4I1|COX5B|COX6B1|COX6C|COX15|CYC1|NDUFA4|NDUFB1|NDUFB3|NDUFS5|SDHC|SNCA|COX7A2L|COX5A|NDUFA11	-2.96718
GO:0006342	chromatin silencing		-4.4477	3.76157	5.26019	77	13	H1-2|H1-3|H1-4|H2AC8|H2AX|H2AZ1|HMGB1|HMGA1|H2AC20|H1-10|SIN3A|MACROH2A2|DPY30	-2.95603
GO:0006084	acetyl-CoA metabolic process		-4.44352	5.27686	5.71894	38	9	ACACA|FASN|HMGCS2|MVD|PDK1|PDK3|PMVK|MPC2|ACSS1	-2.95354
GO:0006094	gluconeogenesis		-4.44349	3.54456	5.18249	88	14	ALDOA|ALDOC|ENO1|ENO2|GAPDH|GOT2|GPI|PC|PGAM2|PGK1|PGM1|TPI1|SLC25A11|NLN	-2.95354
GO:0042572	retinol metabolic process		-4.43983	4.74044	5.5634	47	10	ALDH1A3|AKR1B1|CYP1B1|LIPE|RDH5|RPE65|TTR|DHRS3|RDH11|RDH10	-2.95074
GO:0009895	negative regulation of catabolic process		-4.42917	2.19962	4.63394	314	31	ANXA2|CIRBP|CST3|DAP|DKC1|FLNA|FUS|HNRNPC|HNRNPD|MTM1|NPC1|SERPINE2|PML|SGTA|SNCA|TIMP1|TIMP3|TAF15|RPL23|THRAP3|SYNCRIP|ATG7|IGF2BP1|HNRNPA0|GABARAPL2|UBQLN4|TBC1D14|NMNAT1|PSME3IP1|DAPL1|NRBP2	-2.94093
GO:0046113	nucleobase catabolic process		-4.42374	11.14	6.9522	10	5	DPYD|DPYS|DPYSL2|DPYSL3|ALDH6A1	-2.93813
GO:0006971	hypotonic response		-4.42374	11.14	6.9522	10	5	ITGA2|MYLK|OXSR1|STK39|TRPV4	-2.93813
GO:0030388	fructose 1,6-bisphosphate metabolic process		-4.42374	11.14	6.9522	10	5	ALDOA|ALDOC|PFKL|PFKM|PFKP	-2.93813
GO:0031346	positive regulation of cell projection organization		-4.42297	2.13733	4.60088	344	33	APOE|RHOA|DPYSL3|DVL2|PTK2B|FLNA|FN1|GPM6A|GRN|ITGA6|ITGA2|ITGA3|LYN|CAPRIN1|MDK|PALM|ENPP2|MAP2K1|RELN|PTN|CXCL12|FSCN1|SRC|VLDLR|FZD1|CAMK1|CROCC|RUFY3|CYFIP1|DDX56|CARMIL1|TMEM30A|TAPT1	-2.93813
GO:0032990	cell part morphogenesis		-4.41578	1.7719	4.41371	679	54	APOE|APP|RHOA|BSG|CD44|CDH2|CREB1|DPYSL2|DVL2|CTTN|FN1|GAP43|GJA1|GPM6A|GSK3B|CAPRIN1|MDK|MTM1|NCAM1|NFIB|PAFAH1B1|ENPP2|PRKCQ|MAP2K1|RELN|PTN|RPL24|S100A6|S100B|CXCL12|SLIT3|SPTBN2|SRC|SSBP1|VASP|EZR|VLDLR|RASAL1|DCLK1|LGI1|NOG|PDLIM7|SLC23A2|SEMA3C|RUFY3|PALLD|EPB41L3|CYFIP1|NEDD4L|SIN3A|TMEM106B|ENAH|MFF|SEMA3D	-2.93179
GO:0042402	cellular biogenic amine catabolic process		-4.40966	5.94135	5.87007	30	8	ALDH7A1|KYAT1|SARDH|HNMT|MAOA|MAOB|KMO|SLC44A1	-2.92735
GO:0015850	organic hydroxy compound transport		-4.40966	2.302	4.66875	271	28	ABCA2|ANXA2|APOA1|APOE|AQP1|CAV1|SCARB1|CES1|CLU|GPM6B|LIPC|MAOB|NPC1|CXCL12|SLC16A1|SNCA|SNCG|SLC16A3|SLC16A7|LIPG|LPCAT3|ABCA7|LIMA1|SERAC1|SLC2A13|OSBPL1A|OSBPL9|OSBPL10	-2.92735
GO:0042773	ATP synthesis coupled electron transport		-4.4073	3.34201	5.08589	100	15	COX4I1|COX5B|COX6B1|COX6C|COX15|CYC1|NDUFA4|NDUFB1|NDUFB3|NDUFS5|SDHC|SNCA|COX7A2L|COX5A|NDUFA11	-2.92583
GO:0071692	protein localization to extracellular region		-4.4044	2.07947	4.56188	375	35	AFM|ALOX5|SLC25A4|APOE|ARF6|CAMK2G|DPP4|FBN1|FBN2|GJA1|HADH|IDH2|ITPR3|LTBP1|OXCT1|PFKFB2|PFKL|SFRP1|SLC2A1|SLC16A1|SNCG|TGFB2|EZR|ERP29|MPC2|MYRIP|PHPT1|STEAP3|ENY2|CLTRN|DNAJC1|PORCN|TANGO2|TMEM167A|CAVIN1	-2.92377
GO:0051492	regulation of stress fiber assembly		-4.38727	3.50473	5.13037	89	14	APOA1|RHOA|CD47|CCN2|PFN2|S100A10|SFRP1|TJP1|TPM1|SORBS3|CORO2B|INPP5K|CARMIL1|CGNL1	-2.90748
GO:0062012	regulation of small molecule metabolic process		-4.37691	1.98384	4.49854	438	39	ABCA2|ACACA|AK4|APOA1|APOE|APP|CAV1|CES1|DHCR7|NQO1|ENO1|EPHX2|FABP5|PTK2B|FASN|GSK3B|HMGB1|IDI1|MVD|PDK1|PDK3|PFKFB2|PSMB10|PSMD10|SNCA|SRC|TMSB4X|TPR|SLC4A4|NUP153|LPCAT3|PSME3|PMVK|SEC14L2|INPP5K|NLN|ELOVL5|NUP35|RDH10	-2.89795
GO:1903050	regulation of proteolysis involved in cellular protein catabolic process		-4.36817	2.47556	4.71913	216	24	APOE|ARAF|CAV1|CLU|DAB2|PTK2B|GPX1|GSK3B|HSPA1A|MTM1|PML|PRKACA|PSMD10|SGTA|SUMO1|XPO1|RPL23|BAG2|PSME3|GABARAPL2|UBQLN4|PSME3IP1|ATP5IF1|COMMD1	-2.89005
GO:0016584	nucleosome positioning		-4.35786	8.35502	6.3793	16	6	H1-2|H1-3|H1-4|SMARCA5|H1-10|PAF1	-2.8814
GO:0006103	2-oxoglutarate metabolic process		-4.35786	8.35502	6.3793	16	6	GOT2|IDH1|IDH2|PHYH|L2HGDH|MRPS36	-2.8814
GO:0006692	prostanoid metabolic process		-4.35608	4.64168	5.47392	48	10	ACOX1|CBR1|FABP5|GSTA1|GSTM1|GSTP1|MIF|PRXL2B|PTGR2|ZADH2	-2.88128
GO:0006693	prostaglandin metabolic process		-4.35608	4.64168	5.47392	48	10	ACOX1|CBR1|FABP5|GSTA1|GSTM1|GSTP1|MIF|PRXL2B|PTGR2|ZADH2	-2.88128
GO:0030048	actin filament-based movement		-4.34969	2.82214	4.85057	150	19	ACTN4|ATP1A1|CACNA2D1|CACNB2|CAV1|DLG1|DMD|FLNA|GJA1|GSN|MYH9|MYO7A|TPM1|TPM2|TPM3|TPM4|VIM|GPD1L|NEDD4L	-2.87666
GO:0015908	fatty acid transport		-4.34969	2.82214	4.85057	150	19	ACACA|APOE|CPT2|FABP5|GJA1|GOT2|PLA2G2A|ABCD3|ABCD4|SLC2A1|THBS1|KMO|ARL6IP5|SLC27A2|ARL6IP1|SLC27A6|ACSL5|CROT|SLC27A1	-2.87666
GO:0071466	cellular response to xenobiotic stimulus		-4.34898	3.03009	4.93108	125	17	CES1|CYP1B1|NQO1|EPHX1|GGT1|GSTA1|GSTM1|GSTM2|GSTM3|GSTP1|MGST1|MGST3|SULT1A1|AKR7A2|AOC3|MTARC2|CMBL	-2.87666
GO:0006026	aminoglycan catabolic process		-4.34689	3.93178	5.24706	68	12	BGN|CD44|CHI3L1|VCAN|CTBS|DCN|GPC4|FMOD|LUM|OGN|PRELP|SDC3	-2.87539
GO:0030324	lung development		-4.34531	2.73375	4.81223	163	20	CHI3L1|CREB1|CCN2|HMGB1|TNC|IGFBP5|ITGA3|LTBP3|MAN2A1|MMP14|NFIB|MAP2K1|PTN|SRSF6|WNT2B|PLOD3|NOG|YAP1|CRISPLD2|RDH10	-2.87463
GO:0048193	Golgi vesicle transport		-4.33358	2.06297	4.51031	378	35	AP1G1|ARF3|ARF4|ARF5|ARL3|CD59|COPB1|CTSZ|CD55|DYNC1H1|F5|FOLR1|KRT18|LAMP1|SPTBN2|AP1G2|VAPB|VAPA|SEC24C|SEC24A|KDELR1|GABARAPL2|MON2|GGA1|RAB6B|TMED9|WIPI1|PPP6R3|SAR1A|TBC1D14|CORO7|KIF2B|COG7|COMMD1|NRBP2	-2.86406
GO:0007160	cell-matrix adhesion		-4.33294	2.41126	4.66883	231	25	ACTN1|RHOA|BCL6|CD44|CCN2|DAPK3|CTTN|PTK2B|FN1|GPM6B|GSK3B|ITGA2|ITGA3|ITGB8|BCAM|MMP14|RASA1|S100A10|SFRP1|SRC|THBS1|ZYX|CORO2B|ITGA11|JAM3	-2.86406
GO:0046148	pigment biosynthetic process		-4.33229	4.22553	5.33051	58	11	APRT|COX15|DCT|PRPS1|RPE65|PMEL|TYRP1|PAICS|TMEM14C|PRTFDC1|ATP5IF1	-2.86406
GO:0048026	positive regulation of mRNA splicing, via spliceosome		-4.32842	6.78089	6.01232	23	7	CIRBP|NCL|PRDX6|THRAP3|SF3B4|SNW1|PRPF19	-2.86143
GO:0051346	negative regulation of hydrolase activity		-4.32804	1.95439	4.4541	456	40	A2M|SERPINA3|ANXA2|APOA1|APP|AQP1|SERPINC1|BST2|SERPINH1|CD44|CST3|GAPDH|GPX1|GSK3B|ITIH2|ITIH4|KNG1|LTF|PEBP1|SERPINE2|PTN|SET|SNCA|SRC|SERPINA7|TGFB2|THBS1|TIMP1|TIMP3|NOL3|DNAJB6|PPIF|CD2BP2|IQGAP2|RRP1B|ARL6IP1|ANGPTL4|USP47|ATP5IF1|SERPINE3	-2.86143
GO:0002009	morphogenesis of an epithelium		-4.32636	1.87053	4.41107	536	45	ALDH1A3|RHOA|RHOB|CD44|CD151|DAB2|DLG1|DVL2|GPC4|FLNA|FOLR1|GJA1|TNC|IGFBP5|MDK|MMP14|PKD2|PML|PRKACA|PSMB10|PSMD10|SFRP1|SRC|TGFB2|TGM2|VASP|EZR|WNT2B|LUZP1|FZD1|PLOD3|NOG|SLC9A3R1|MTSS1|WDR1|TRIM28|PSME3|YAP1|SEMA3C|DAAM1|SOSTDC1|CLIC4|RSPO3|ARHGAP12|RDH10	-2.86057
GO:2001252	positive regulation of chromosome organization		-4.30723	2.71708	4.78065	164	20	BCL6|DKC1|HNRNPA1|HNRNPA2B1|HNRNPD|NBN|NUMA1|PML|PRKCQ|SFPQ|SSBP1|TPR|UBE2N|NELFE|TRIM28|SNW1|TASOR|SIN3A|PPHLN1|PAF1	-2.84225
GO:0032373	positive regulation of sterol transport		-4.29739	5.74969	5.73577	31	8	ANXA2|APOA1|APOE|CAV1|CES1|LIPG|LPCAT3|ABCA7	-2.83464
GO:0032376	positive regulation of cholesterol transport		-4.29739	5.74969	5.73577	31	8	ANXA2|APOA1|APOE|CAV1|CES1|LIPG|LPCAT3|ABCA7	-2.83464
GO:0005976	polysaccharide metabolic process		-4.29721	3.12703	4.93301	114	16	AGL|GBE1|GSK3B|GYG1|GYS1|HMGB1|PGM1|PHKB|PYGB|PYGM|UGP2|GYG2|HS2ST1|INPP5K|PGM2|PGM2L1	-2.83464
GO:0009746	response to hexose		-4.29151	2.56629	4.70839	191	22	COL6A2|CCN2|PTK2B|GJA1|GCLM|ICAM1|KRT18|LDHA|OXCT1|PDK3|PFKFB2|PFKL|PRKACA|SLC2A5|THBS1|UBTF|ATG7|MPC2|SIN3A|PHPT1|ENY2|CLTRN	-2.82975
GO:0030010	establishment of cell polarity		-4.28072	2.88519	4.82995	139	18	ARF6|RHOA|PTK2B|GJA1|GSK3B|GSN|MAP4|MYH9|NUMA1|PAFAH1B1|FSCN1|EZR|SLC9A3R1|RUFY3|NDE1|NSFL1C|JAM3|MPP7	-2.81976
GO:0045540	regulation of cholesterol biosynthetic process		-4.27465	4.54695	5.38688	49	10	ABCA2|ACACA|APOE|DHCR7|FASN|IDI1|MVD|LPCAT3|PMVK|SEC14L2	-2.81529
GO:0106118	regulation of sterol biosynthetic process		-4.27465	4.54695	5.38688	49	10	ABCA2|ACACA|APOE|DHCR7|FASN|IDI1|MVD|LPCAT3|PMVK|SEC14L2	-2.81529
GO:0032388	positive regulation of intracellular transport		-4.27178	2.44165	4.64283	219	24	ANXA2|CDH1|DAB2|DYNC1H1|STOM|FLNA|GSK3B|NUMA1|PRKACA|TPR|EZR|CAMK1|BAG3|TM9SF4|TRIM28|ANP32B|KHDRBS1|RUFY3|B3GAT3|EHD2|TMEM30A|SAR1A|MFF|MICALL2	-2.81321
GO:0048729	tissue morphogenesis		-4.26146	1.78101	4.32561	638	51	ACTA2|ALDH1A3|RHOA|RHOB|CD44|CD151|DAB2|DLG1|DVL2|GPC4|FLNA|FOLR1|GJA1|TNC|IGFBP5|ITGA2|ITGA3|MDK|MMP14|MYLK|PKD2|PML|PRKACA|PSMB10|PSMD10|SFRP1|SRC|TGFB2|TGM2|TPM1|TXNRD1|VASP|EZR|WNT2B|LUZP1|FZD1|PLOD3|NOG|SLC9A3R1|MTSS1|WDR1|TRIM28|PSME3|YAP1|SEMA3C|DAAM1|SOSTDC1|CLIC4|RSPO3|ARHGAP12|RDH10	-2.80369
GO:0071396	cellular response to lipid		-4.25509	1.84331	4.35374	556	46	AQP1|RHOA|ATP1A1|ATP1A3|SCARB1|CEBPB|CES1|CLU|COL1A1|CREB1|DAB2|CD55|DDX5|PTK2B|GSTP1|H2AZ1|HMGB1|HMGB2|HNRNPD|TNC|ICAM1|IL18|ITGA2|LTF|LYN|MGST1|CNOT2|NPC1|PDK3|PTN|SAFB|SFRP1|SRC|VIM|KMO|DDX18|SAFB2|YAP1|DDX17|PADI2|CBX3|SNW1|KANK2|CD274|PAF1|CDC73	-2.80018
GO:0031532	actin cytoskeleton reorganization		-4.25454	3.24467	4.94735	103	15	RHOA|CXADR|DAPK3|CTTN|PTK2B|FLNA|GSN|MDK|MYH9|TJP1|EZR|IQGAP2|PHPT1|TRPV4|MICALL2	-2.80018
GO:0010975	regulation of neuron projection development		-4.25436	1.97814	4.42031	428	38	APOE|ARF6|RHOA|B2M|CAMK2G|CDH2|DPYSL3|PTK2B|FLNA|FN1|GRN|GSK3B|ITGA6|ITGA3|LYN|CAPRIN1|MDK|MAP2K1|RELN|PTN|CXCL12|SFRP1|VIM|VLDLR|FZD1|CAMK1|SEMA3C|RUFY3|CYFIP1|NEDD4L|NCS1|DDX56|TMEM30A|TRPV4|RAB17|ITM2C|SLC39A12|SEMA3D	-2.80018
GO:0071470	cellular response to osmotic stress		-4.25398	5.01301	5.50573	40	9	AKR1B1|AQP1|XRCC6|MYLK|PKD2|SLC2A1|OXSR1|STK39|TRPV4	-2.80018
GO:0071634	regulation of transforming growth factor beta production		-4.25398	5.01301	5.50573	40	9	CREB1|FN1|ITGB8|LGALS9|LTBP1|LUM|CD46|TGFB2|THBS1	-2.80018
GO:0072659	protein localization to plasma membrane		-4.24094	2.25214	4.53987	277	28	ARF6|BSG|CACNB2|CDH1|CDH2|DAB2|DLG1|FLNA|ITGA3|KRT18|MMP14|PALM|PLS1|PPP2R5A|S100A10|EZR|STX7|SQSTM1|SLC9A3R1|ARL6IP5|EFR3B|EPB41L3|GORASP2|GGA1|EHD2|INPP5K|TTC7A|CNPY4	-2.78792
GO:0090130	tissue migration		-4.23269	2.06409	4.44802	367	34	ACTA2|ANXA3|APOA1|APOE|ARF6|RHOA|RHOB|SCARB1|CYP1B1|DCN|DPP4|PTK2B|FAP|GLUL|GPI|GPX1|GRN|HMGB1|ITGA2|ITGA3|MYH9|ENPP2|PFN2|PRCP|PTN|SP100|SRC|TGFB2|THBS1|TMSB4X|MAPRE2|KANK2|PBLD|SMOC2	-2.78046
GO:0071363	cellular response to growth factor stimulus		-4.2282	1.73324	4.28041	707	55	APOA1|APP|ARF6|RHOA|CAV1|CD44|CDC5L|COL1A1|COL1A2|CREB1|CCN2|DAB2|DCN|DDX5|EEF2|FBN1|FBN2|FMOD|FOLR1|GCLM|GSTP1|HNRNPA1|HSPA1A|ITGA3|ITGB8|LTBP1|LTBP3|MEN1|HNRNPM|NUMA1|PML|POLR2B|PRKCB|HTRA1|PTBP1|PTN|RPL8|SFRP1|SFRP5|SRC|TGFB2|THBS1|TIA1|TIAL1|ZYX|NOG|GDF15|SNW1|CYFIP1|SOSTDC1|INPP5K|PBLD|SMOC2|VASN|GDF6	-2.77675
GO:0048732	gland development		-4.21864	1.99121	4.40442	414	37	AK4|ALDH1A3|APOA1|APRT|ARF6|SERPINC1|CAV1|CDH1|CEBPB|CREB1|FASN|GOT2|GPX1|HNRNPD|TNC|IGFBP5|ITGA2|KRT18|MAN2A1|MDK|SERPINE2|PKD2|PKM|PML|POLB|MAP2K1|PTN|SFRP1|SRSF5|SRC|TGFB2|TGM2|EZR|NOG|SLC9A3R1|SEMA3C|SOSTDC1	-2.76797
GO:0046718	viral entry into host cell		-4.19827	2.84426	4.75914	141	18	BSG|CAV1|SCARB1|CTSL|CXADR|CD55|DPP4|GSN|HSPA1A|ICAM1|ITGA2|LAMP1|LGALS9|CD46|NCAM1|NPC1|TFRC|NUP153	-2.74839
GO:0010954	positive regulation of protein processing		-4.19578	6.49835	5.84156	24	7	ENO1|GSN|MMP14|MYH9|SRC|BAG2|LPCAT3	-2.74761
GO:1902001	fatty acid transmembrane transport		-4.19543	4.45601	5.30215	50	10	ACACA|CPT2|ABCD3|ABCD4|SLC2A1|THBS1|ARL6IP5|ARL6IP1|ACSL5|SLC27A1	-2.74761
GO:0030323	respiratory tube development		-4.19516	2.66827	4.68729	167	20	CHI3L1|CREB1|CCN2|HMGB1|TNC|IGFBP5|ITGA3|LTBP3|MAN2A1|MMP14|NFIB|MAP2K1|PTN|SRSF6|WNT2B|PLOD3|NOG|YAP1|CRISPLD2|RDH10	-2.74761
GO:0009310	amine catabolic process		-4.18981	5.57002	5.60719	32	8	ALDH7A1|KYAT1|SARDH|HNMT|MAOA|MAOB|KMO|SLC44A1	-2.74304
GO:0046459	short-chain fatty acid metabolic process		-4.18562	7.86355	6.13635	17	6	ACADS|CRAT|PHYH|TYRP1|THNSL2|ACSS1	-2.73962
GO:0007420	brain development		-4.17948	1.72592	4.24687	710	55	AK4|ALDH1A3|ANXA3|APP|AQP1|ARF4|RHOA|B2M|CDH1|CDH2|CKB|COX6B1|CREB1|DCT|DPYSL2|FLNA|XRCC6|GNAO1|GSK3B|H2AX|HNMT|HNRNPD|MAOB|NFIB|OXCT1|PAFAH1B1|SERPINE2|PRKG1|MAP2K1|RELN|PTN|S100A1|CXCL12|SFRP1|SLC2A1|SLIT3|SPTBN2|SRC|UGP2|WNT2B|FZD1|DCLK1|NOG|BAG3|ANP32B|IGF2BP1|PADI2|SIN3A|PHGDH|SDF4|NDE1|MACROH2A2|NDRG2|GNB4|MBOAT7	-2.73426
GO:0043624	cellular protein complex disassembly		-4.17755	2.40866	4.56779	222	24	MRPL49|CAPG|GSN|MRPL23|SPTBN2|WDR1|MRPL28|DSTN|TMOD3|HDGFL3|MRPL30|LIMA1|SHFL|CARMIL1|MRPL47|TRPV4|MRPL41|MRPL40|MRPL11|MRPL9|KIF2B|SCIN|MRPS36|WASHC2C	-2.73399
GO:0046950	cellular ketone body metabolic process		-4.1769	10.1273	6.56341	11	5	BDH1|HMGCS2|OXCT1|BDH2|ACSS3	-2.73399
GO:0019042	viral latency		-4.1769	10.1273	6.56341	11	5	XRCC6|HMGA1|BANF1|PSIP1|NUCKS1	-2.73399
GO:0050818	regulation of coagulation		-4.15561	3.76564	5.05801	71	12	APOE|SERPINC1|CAV1|CD9|F3|FAP|KNG1|SERPINE2|PRKG1|THBS1|TSPAN8|PROCR	-2.71347
GO:0001837	epithelial to mesenchymal transition		-4.15353	2.7311	4.68483	155	19	COL1A1|DAB2|DDX5|FLNA|GSK3B|HNRNPAB|MDK|S100A4|SFRP1|TCOF1|TGFB2|NOLC1|NOG|TRIM28|DDX17|TASOR|PBLD|VASN|MCRIP1	-2.71216
GO:0030855	epithelial cell differentiation		-4.13491	1.68313	4.19702	781	59	ACTA2|ALDOC|AKR1B1|RHOA|ASAH1|CASP6|CAV1|CBR1|CDH2|CEBPB|CES1|CREB1|CTSB|CTSL|DAB2|FASN|FLNA|GPX1|GSK3B|GSTA1|GSTM3|ICAM1|ITGA2|KRT5|KRT6B|KRT7|KRT8|KRT18|KRT19|MYO7A|PPP1R12A|NFIB|NUMA1|PAX6|PGK1|PLS1|PPL|MAP2K1|PTN|SRSF6|SRC|TJP1|VDAC1|EZR|VIM|EDF1|PLOD3|SLC9A3R1|SAFB2|MTSS1|YAP1|PALLD|CLIC4|PPHLN1|ADAMTSL4|MACROH2A2|BDH2|SLC4A5|KRT80	-2.6943
GO:0072593	reactive oxygen species metabolic process		-4.13196	2.22008	4.45578	281	28	ACOX1|ALOX5|ARF4|CAV1|CD47|CLU|CCN2|CYP1B1|NQO1|PTK2B|GPX1|GPX3|GSTP1|ICAM1|MAOB|PRDX1|PDK3|PKD2|PRCP|RAB27A|SNCA|SOD2|SPR|THBS1|VDAC1|PRDX6|MTARC2|ATP5IF1	-2.69211
GO:0034976	response to endoplasmic reticulum stress		-4.12534	2.18284	4.4348	296	29	ALOX5|CAV1|CEBPB|CLU|EEF2|GSK3B|HDGF|HSPA1A|LMNA|MAN1A1|PML|SGTA|THBS1|VAPB|LPCAT3|ABCA7|OS9|ERP29|GORASP2|FBXO2|ERO1A|GET4|DNAJB12|WIPI1|TMEM33|SELENOK|HM13|FBXO44|NCCRP1	-2.68626
GO:1902600	proton transmembrane transport		-4.11548	2.7136	4.65247	156	19	ACTN4|ATP1A1|ATP1A3|COX4I1|COX6B1|COX6C|COX7A2|COX15|ATP6|NDUFA4|TMSB4X|COX7A2L|SLC9A3R1|COX5A|ATP5MF|PPIF|NDUFA4L2|SLC30A5|ATP6V1C2	-2.67716
GO:0040008	regulation of growth		-4.10778	1.75623	4.21853	647	51	APOE|APP|BCL6|BST2|CDK11B|CREB1|DPYSL2|CTTN|ENO1|PTK2B|FHL1|FN1|GAP43|GJA1|GSK3B|HSPA1A|IGFBP5|MMP14|MTM1|SERPINE2|PLS1|PML|PPIB|PRKCQ|PSMD10|CXCL12|SFRP1|SLIT3|SMARCA2|TFRC|TGFB2|EZR|YY1|RASAL1|LGI1|NOG|GDF15|SLC23A2|YAP1|SEMA3C|RUFY3|EPB41L3|CYFIP1|NEDD4L|SGK3|SIN3A|USP47|NDRG3|CDC73|HDGFL2|SEMA3D	-2.67022
GO:0032410	negative regulation of transporter activity		-4.0966	3.48965	4.92407	83	13	CAV1|GEM|GSTM2|PKD2|RRAD|SNCA|SUMO1|SLC9A3R1|OXSR1|PPIF|NEDD4L|STK39|CTTNBP2NL	-2.66055
GO:0022617	extracellular matrix disassembly		-4.0966	3.48965	4.92407	83	13	A2M|BSG|CAPG|CD44|CST3|CTSL|DPP4|FAP|GSN|MMP14|HTRA1|FSCN1|TIMP1	-2.66055
GO:0043574	peroxisomal transport		-4.09435	3.71334	4.99727	72	12	ACOX1|CRAT|EHHADH|EPHX2|IDH1|PHYH|ABCD3|ABCD4|ACOX2|SLC27A2|HACL1|CROT	-2.65981
GO:0033692	cellular polysaccharide biosynthetic process		-4.09435	3.71334	4.99727	72	12	AGL|GBE1|GSK3B|GYG1|GYS1|PGM1|UGP2|GYG2|HS2ST1|INPP5K|PGM2|PGM2L1	-2.65981
GO:0055065	metal ion homeostasis		-4.09099	1.75352	4.20673	648	51	ACO1|ANXA6|APOE|APP|ATP1A1|ATP1A3|ATP2B3|B2M|CACNA2D1|CACNB2|CAV1|CD55|DMD|PTK2B|FTL|GJA1|GSTM2|HMGB1|HPX|ITPR3|KNG1|LTF|LYN|PKD2|PML|PRKACA|PRKCB|CXCL12|SNCA|TF|TFRC|TGM2|NOL3|VAPB|NEDD4L|NCS1|SLC7A8|ERO1A|FAM20A|STEAP3|BDH2|JPH2|TTC7A|SELENOK|TRPV4|SLC30A5|TMEM38A|CYBRD1|COMMD1|SLC39A12|BOLA2	-2.65721
GO:0061041	regulation of wound healing		-4.08875	2.89131	4.70344	131	17	ALOX5|APOE|SERPINC1|CAV1|CD9|F3|FAP|GJA1|HMGB1|KNG1|MYLK|SERPINE2|PRKG1|SRSF6|THBS1|TSPAN8|SMOC2	-2.65572
GO:0051180	vitamin transport		-4.07668	4.7743	5.30629	42	9	AFM|APOA1|SCARB1|FOLR1|GC|SLC2A1|SLC23A2|SLC2A14|SLC27A1	-2.6444
GO:0015865	purine nucleotide transport		-4.07023	6.23842	5.68027	25	7	SLC25A4|CD47|GJA1|ABCC5|SLC25A24|SLC25A42|SLC35B2	-2.63944
GO:0031579	membrane raft organization		-4.07023	6.23842	5.68027	25	7	ANXA2|CAV1|DLG1|GSN|NPC1|S100A10|ABCA7	-2.63944
GO:0001101	response to acid chemical		-4.0689	2.99564	4.72912	119	16	AKR1B1|CEBPB|COL1A1|COL1A2|COL6A1|CREB1|CCN2|NQO1|GCLM|GSTP1|HNRNPD|ICAM1|KRT8|LYN|PKD2|PTN	-2.63886
GO:2001243	negative regulation of intrinsic apoptotic signaling pathway		-4.068	3.28338	4.83258	95	14	CD44|CLU|ENO1|GPX1|HSPA1A|MIF|CXCL12|SOD2|SRC|VDAC2|NOL3|PPIF|NOC2L|USP47	-2.63872
GO:0006323	DNA packaging		-4.06207	2.32084	4.45472	240	25	H1-2|H1-3|H1-4|H2AX|HMGB1|HMGB2|HMGA1|NASP|NPM1|SET|TPR|SMARCA5|BANF1|MBD2|H1-10|TRIM28|ANP32B|ACIN1|TASOR|NOC2L|PPHLN1|PAF1|MACROH2A2|CENPV|NAP1L5	-2.63396
GO:0010631	epithelial cell migration		-4.06176	2.04803	4.33223	359	33	ANXA3|APOA1|APOE|ARF6|RHOA|RHOB|SCARB1|CYP1B1|DCN|DPP4|PTK2B|FAP|GLUL|GPI|GPX1|GRN|HMGB1|ITGA2|ITGA3|MYH9|ENPP2|PFN2|PRCP|PTN|SP100|SRC|TGFB2|THBS1|TMSB4X|MAPRE2|KANK2|PBLD|SMOC2	-2.63396
GO:1901570	fatty acid derivative biosynthetic process		-4.0548	3.95291	5.04581	62	11	ACACA|ALOX5|BDH1|FASN|GGT1|HMGCS2|ACSL6|ACSL5|BDH2|ELOVL5|ACSS3	-2.62773
GO:0006210	thymine catabolic process		-4.04473	22.2801	7.99029	3	3	DPYD|DPYS|ALDH6A1	-2.62136
GO:0019859	thymine metabolic process		-4.04473	22.2801	7.99029	3	3	DPYD|DPYS|ALDH6A1	-2.62136
GO:0043622	cortical microtubule organization		-4.04473	22.2801	7.99029	3	3	DLG1|EZR|TRPV4	-2.62136
GO:0097089	methyl-branched fatty acid metabolic process		-4.04473	22.2801	7.99029	3	3	PHYH|SLC27A2|HACL1	-2.62136
GO:0006059	hexitol metabolic process		-4.04473	22.2801	7.99029	3	3	AKR1B1|GALK1|SORD	-2.62136
GO:0051496	positive regulation of stress fiber assembly		-4.04326	4.28463	5.13919	52	10	APOA1|RHOA|CD47|CCN2|PFN2|S100A10|SFRP1|TPM1|SORBS3|CARMIL1	-2.62062
GO:2000146	negative regulation of cell motility		-4.03075	2.06656	4.32092	345	32	APOE|RHOA|RHOB|BST2|CDH1|CYP1B1|DACH1|DCN|DPP4|DPYSL3|FBLN1|GJA1|GSTP1|HMGB1|IDH2|IGFBP5|MIF|PFN2|PRKG1|PTN|CXCL12|SFRP1|SP100|THBS1|TIMP1|TPM1|NOG|SLC9A3R1|PADI2|CLIC4|PBLD|PODN	-2.60885
GO:0031935	regulation of chromatin silencing		-4.02633	7.42669	5.91246	18	6	H1-2|H1-3|H1-4|HMGA1|H1-10|SIN3A	-2.60524
GO:0030336	negative regulation of cell migration		-4.02516	2.09298	4.32945	330	31	APOE|RHOA|RHOB|BST2|CDH1|CYP1B1|DACH1|DCN|DPP4|DPYSL3|GJA1|GSTP1|HMGB1|IDH2|IGFBP5|MIF|PFN2|PRKG1|PTN|CXCL12|SFRP1|SP100|THBS1|TIMP1|TPM1|NOG|SLC9A3R1|PADI2|CLIC4|PBLD|PODN	-2.60524
GO:0070252	actin-mediated cell contraction		-4.02495	2.97068	4.68963	120	16	ATP1A1|CACNA2D1|CACNB2|CAV1|DLG1|DMD|FLNA|GJA1|GSN|TPM1|TPM2|TPM3|TPM4|VIM|GPD1L|NEDD4L	-2.60524
GO:0040013	negative regulation of locomotion		-4.00383	2.00934	4.27702	377	34	APOE|RHOA|RHOB|BST2|CDH1|CYP1B1|DACH1|DCN|DPP4|DPYSL3|FBLN1|GJA1|GSTP1|HMGB1|IDH2|IGFBP5|MIF|PFN2|PRKG1|PTN|CXCL12|SFRP1|SP100|THBS1|TIMP1|TPM1|NOG|SLC9A3R1|SEMA3C|PADI2|CLIC4|PBLD|PODN|SEMA3D	-2.58485
GO:0090132	epithelium migration		-3.99287	2.03106	4.28008	362	33	ANXA3|APOA1|APOE|ARF6|RHOA|RHOB|SCARB1|CYP1B1|DCN|DPP4|PTK2B|FAP|GLUL|GPI|GPX1|GRN|HMGB1|ITGA2|ITGA3|MYH9|ENPP2|PFN2|PRCP|PTN|SP100|SRC|TGFB2|THBS1|TMSB4X|MAPRE2|KANK2|PBLD|SMOC2	-2.57461
GO:0060491	regulation of cell projection assembly		-3.99104	2.39459	4.4393	214	23	ARF6|CAV1|DPYSL3|GAP43|GPM6A|ICAM1|MAP4|PALM|PFN2|PLD1|FSCN1|SRC|VDAC3|CROCC|YAP1|CYFIP1|TBC1D13|TBC1D24|TBC1D14|RAB17|TBC1D15|EVI5L|TAPT1	-2.57351
GO:0048041	focal adhesion assembly		-3.98748	3.40754	4.81887	85	13	ACTN1|RHOA|DAPK3|CTTN|PTK2B|GPM6B|ITGA2|MMP14|S100A10|SFRP1|SRC|THBS1|CORO2B	-2.57133
GO:0006099	tricarboxylic acid cycle		-3.98741	5.24237	5.36557	34	8	ACO1|ACO2|IDH1|IDH2|SDHC|DHTKD1|OGDHL|FAHD1	-2.57133
GO:0030301	cholesterol transport		-3.96774	3.06606	4.68495	109	15	ABCA2|ANXA2|APOA1|APOE|CAV1|SCARB1|CES1|CLU|LIPC|NPC1|LIPG|LPCAT3|ABCA7|LIMA1|SERAC1	-2.55309
GO:0032963	collagen metabolic process		-3.96774	3.06606	4.68495	109	15	SERPINH1|COL1A1|COL1A2|CST3|CCN2|CTSB|CTSD|CTSL|FAP|ITGA2|MFAP4|MMP14|VIM|PLOD3|MRC2	-2.55309
GO:0009266	response to temperature stimulus		-3.96576	2.33503	4.39731	229	24	CAMK2G|CIRBP|GSK3B|HSPA1A|HSPA2|HSPD1|LYN|PRKACA|CXCL12|SOD2|THBS1|TPR|SUMO1|BAG3|BAG2|NUP153|DNAJB6|PSIP1|ACOT11|HSPB8|ERO1A|TRPV4|NUP35|SLC27A1	-2.55184
GO:1903319	positive regulation of protein maturation		-3.95111	5.99848	5.52753	26	7	ENO1|GSN|MMP14|MYH9|SRC|BAG2|LPCAT3	-2.5379
GO:0060541	respiratory system development		-3.93343	2.48873	4.43972	188	21	ALDH1A3|CHI3L1|CREB1|CCN2|HMGB1|TNC|IGFBP5|ITGA3|LTBP3|MAN2A1|MMP14|NFIB|MAP2K1|PTN|SRSF6|WNT2B|PLOD3|NOG|YAP1|CRISPLD2|RDH10	-2.52094
GO:1902904	negative regulation of supramolecular fiber organization		-3.93082	2.62932	4.4944	161	19	APOE|CAPG|CLU|GSN|PFN2|SNCA|SPTBN2|TJP1|TMSB4X|CORO2B|TMOD3|HDGFL3|LIMA1|INPP5K|CARMIL1|CGNL1|SCIN|CHADL|WASHC2C	-2.51905
GO:1901653	cellular response to peptide		-3.92995	1.9692	4.21057	396	35	AKR1B1|APP|APRT|ATP1A3|CA2|CACNA2D1|CAV1|CDC5L|CREB1|FBN1|GJA1|GSK3B|GSTP1|ICAM1|LYN|PKM|PRKACA|PRKAR2A|PRKAR2B|PRKCB|PRKCQ|RPE65|SRSF5|SRC|STAT6|VIM|RPL23|GDF15|AHCYL1|CYFIP1|INPP5K|NCOA5|NUCKS1|ATP6V1C2|SLC27A1	-2.5189
GO:0110020	regulation of actomyosin structure organization		-3.91911	3.18287	4.69249	98	14	APOA1|RHOA|CD47|CCN2|PFN2|S100A10|SFRP1|TJP1|TPM1|SORBS3|CORO2B|INPP5K|CARMIL1|CGNL1	-2.50948
GO:0051817	modulation of process of other organism involved in symbiotic interaction		-3.91911	3.18287	4.69249	98	14	ANXA2|APOE|AQP1|STOM|LTF|PC|PPIB|VAPB|VAPA|ATG7|SNW1|RRP1B|INPP5K|NUCKS1	-2.50948
GO:0042274	ribosomal small subunit biogenesis		-3.9175	3.56481	4.82137	75	12	BYSL|SNU13|NPM1|RPS8|RPS10|RPS19|RPS24|RPS28|RCL1|DDX52|RRS1|SRFBP1	-2.50858
GO:0008631	intrinsic apoptotic signaling pathway in response to oxidative stress		-3.91035	4.55729	5.11906	44	9	CYP1B1|GPX1|PDK1|PML|PRODH|SFPQ|SOD2|NOL3|ARL6IP5	-2.50214
GO:0001894	tissue homeostasis		-3.90698	2.22801	4.31228	260	26	SERPINA3|ACACA|AKR1B1|B2M|CA2|CCN2|CXADR|DMD|PTK2B|GJA1|LTBP3|LTF|TNFRSF11B|PRDX1|RPE65|SLC2A1|SRC|TF|TFRC|TJP1|CROCC|YAP1|STK39|PBLD|LPCAT1|JAM3	-2.49948
GO:1902275	regulation of chromatin organization		-3.90068	2.47556	4.41221	189	21	BCL6|H1-2|H1-3|H1-4|HMGA1|SET|SNCA|SSRP1|TPR|UBE2N|NELFE|CAMK1|H1-10|TRIM28|PADI2|SNW1|TASOR|SIN3A|NOC2L|PPHLN1|PAF1	-2.49449
GO:0030834	regulation of actin filament depolymerization		-3.89884	4.12594	4.98425	54	10	CAPG|GSN|SPTBN2|WDR1|DSTN|TMOD3|LIMA1|CARMIL1|SCIN|WASHC2C	-2.49449
GO:0046890	regulation of lipid biosynthetic process		-3.89724	2.41459	4.38485	203	22	ABCA2|ACACA|APOA1|APOE|ASAH1|ATP1A1|SCARB1|CES1|CREB1|DHCR7|FABP5|FASN|IDH1|IDI1|MVD|LPCAT3|PMVK|SEC14L2|ELOVL5|LPCAT1|RDH10|SLC27A1	-2.49449
GO:0006167	AMP biosynthetic process		-3.89699	12.7315	6.72916	7	4	NUDT2|APRT|PRPS2|ADSS1	-2.49449
GO:0044829	positive regulation by host of viral genome replication		-3.89699	12.7315	6.72916	7	4	STOM|PPIB|VAPA|NUCKS1	-2.49449
GO:0000055	ribosomal large subunit export from nucleus		-3.89699	12.7315	6.72916	7	4	NPM1|XPO1|RRS1|SDAD1	-2.49449
GO:0033353	S-adenosylmethionine cycle		-3.89699	12.7315	6.72916	7	4	AHCYL1|AHCYL2|APIP|ENOPH1	-2.49449
GO:1903409	reactive oxygen species biosynthetic process		-3.89636	2.89822	4.57357	123	16	ACOX1|ALOX5|CAV1|CD47|CLU|CYP1B1|NQO1|PTK2B|ICAM1|MAOB|PKD2|RAB27A|SNCA|SOD2|SPR|MTARC2	-2.49449
GO:0055088	lipid homeostasis		-3.89498	2.61309	4.4635	162	19	ABCA2|ACACA|ACOX1|APOA1|APOE|CAV1|SCARB1|CES1|EPHX2|IL18|LIPC|NPC1|RBP1|ACOX2|LIPG|RALY|ANGPTL4|LIMA1|TLCD4	-2.49381
GO:0006739	NADP metabolic process		-3.89203	5.09259	5.25179	35	8	NQO1|IDH1|IDH2|ME1|PGD|TP53I3|DCXR|PGM2	-2.49156
GO:0006941	striated muscle contraction		-3.8773	2.53183	4.41909	176	20	ALDOA|ATP1A1|CACNA2D1|CACNB2|CAV1|CCN2|DLG1|DMD|EEF2|FLNA|GJA1|GSN|GSTM2|PGAM2|PRKACA|TPM1|GPD1L|NEDD4L|SYNM|TMEM38A	-2.47819
GO:1905954	positive regulation of lipid localization		-3.87727	3.01082	4.60148	111	15	ANXA2|APOA1|APOE|CAV1|SCARB1|CES1|DBI|KMO|LIPG|LPCAT3|ABCA7|ATP8A1|ARL6IP1|ACSL5|TMEM30A	-2.47819
GO:1902930	regulation of alcohol biosynthetic process		-3.86075	3.5179	4.76473	76	12	ABCA2|ACACA|APOE|DHCR7|PTK2B|FASN|IDI1|MVD|SNCA|LPCAT3|PMVK|SEC14L2	-2.46237
GO:2000116	regulation of cysteine-type endopeptidase activity		-3.8496	2.29494	4.30267	233	24	FAS|AQP1|CD44|CCN2|CTSD|DAP|F3|GPX1|GSN|HMGB1|HSPD1|LGALS9|LTF|PML|SNCA|SRC|THBS1|NOL3|DNAJB6|ANP32B|ARL6IP5|ARL6IP1|CYFIP2|USP47	-2.45191
GO:0048858	cell projection morphogenesis		-3.84585	1.71385	4.03221	663	51	APOE|APP|RHOA|BSG|CD44|CDH2|CREB1|DPYSL2|DVL2|CTTN|FN1|GAP43|GJA1|GPM6A|GSK3B|CAPRIN1|MDK|NCAM1|NFIB|PAFAH1B1|ENPP2|PRKCQ|MAP2K1|RELN|PTN|RPL24|S100A6|S100B|CXCL12|SLIT3|SPTBN2|SRC|VASP|EZR|VLDLR|RASAL1|DCLK1|LGI1|NOG|PDLIM7|SLC23A2|SEMA3C|RUFY3|PALLD|EPB41L3|CYFIP1|NEDD4L|SIN3A|TMEM106B|ENAH|SEMA3D	-2.44885
GO:0071346	cellular response to interferon-gamma		-3.8436	2.51752	4.39032	177	20	B2M|CAMK2G|CD44|CD47|DAPK3|GAPDH|GBP2|GSN|HLA-DRA|HPX|ICAM1|LGALS9|NCAM1|PML|SP100|SUMO1|VIM|ZYX|IRF9|SYNCRIP	-2.44729
GO:0009314	response to radiation		-3.84135	1.88983	4.11559	448	38	APP|AQP1|RHOB|CDS1|CIRBP|CREB1|DCT|DDB2|XRCC6|GPX1|H2AX|ICAM1|MEN1|MFAP4|NPM1|PML|POLB|PTN|RGR|RPE65|CXCL12|SFRP1|SOD2|TIMP1|TP53BP1|BEST1|XPC|YY1|SMC1A|ABCA7|YAP1|CERS1|NOC2L|SDF4|SCARA3|USP47|NUCKS1|TNKS1BP1	-2.44573
GO:0002573	myeloid leukocyte differentiation		-3.83525	2.39103	4.33317	205	22	ANXA2|APP|CA2|CEBPB|CREB1|FASN|FBN1|GLO1|ITGB8|LBR|LGALS9|LTF|LYN|MYH9|SFRP1|SRC|TF|TFRC|PIR|ACIN1|OSTM1|PRXL2A	-2.44032
GO:1901606	alpha-amino acid catabolic process		-3.83054	3.29137	4.66684	88	13	ACADSB|ASPA|ALDH7A1|KYAT1|SARDH|GLUL|GOT2|OAT|PRODH|KMO|RIDA|THNSL2|ASRGL1	-2.43698
GO:1904063	negative regulation of cation transmembrane transport		-3.83054	3.29137	4.66684	88	13	CAV1|GEM|GSTM2|PKD2|RRAD|SUMO1|VDAC1|SLC9A3R1|OXSR1|PPIF|NEDD4L|STK39|COMMD1	-2.43698
GO:0009308	amine metabolic process		-3.82433	2.58123	4.40241	164	19	AKR1B1|ALDH7A1|KYAT1|NQO1|SARDH|HNMT|MAOA|MAOB|PSMB10|PSMD10|SMS|SNCA|SULT1A1|SULT1C2|TGFB2|KMO|AOC3|PSME3|SLC44A1	-2.43146
GO:0048678	response to axon injury		-3.80506	3.47222	4.70904	77	12	APOA1|ARF4|DPYSL3|FLNA|FOLR1|GAP43|GRN|TNC|LYN|MAP2K1|PTN|JAM3	-2.41354
GO:0002685	regulation of leukocyte migration		-3.80463	2.37942	4.30756	206	22	APP|RHOA|DPP4|PTK2B|HMGB1|ICAM1|ITGA2|LGALS9|LYN|MDK|CD99|MIF|MMP14|PTN|CXCL12|THBS1|CXCL14|OXSR1|PADI2|STK39|SELENOK|JAM3	-2.41354
GO:0007005	mitochondrion organization		-3.80436	1.78891	4.04288	548	44	SLC25A4|CLU|COX7A2|CXADR|DCN|TYMP|CTTN|GCLM|GPX1|GSK3B|HSPA1A|HSPD1|MAN2A1|ATP6|MTM1|NDUFB1|NDUFB3|NDUFS5|PSMD10|SOD2|SSBP1|TFAM|TFRC|VDAC1|VDAC2|SQSTM1|NOL3|COX7A2L|BAG3|ATP5MF|PPIF|ATG7|YME1L1|GABARAPL2|WIPI2|CHCHD3|WIPI1|COA1|MTFR1L|MFF|SLC4A5|MICALL2|ATP5IF1|NDUFA11	-2.41354
GO:0030193	regulation of blood coagulation		-3.801	3.71334	4.78401	66	11	APOE|SERPINC1|CAV1|CD9|F3|FAP|KNG1|SERPINE2|PRKG1|THBS1|TSPAN8	-2.41086
GO:0006012	galactose metabolic process		-3.76471	8.56926	5.9174	13	5	GALE|GALK1|PGM1|PGM2|PGM2L1	-2.37525
GO:0031529	ruffle organization		-3.76156	3.97858	4.83662	56	10	ARF6|CAV1|ICAM1|PFN2|TPM1|CYFIP1|LIMA1|INPP5K|CARMIL1|PLEKHA1	-2.37278
GO:0060627	regulation of vesicle-mediated transport		-3.75002	1.80649	4.01608	518	42	ABCA2|AP1G1|ANXA2|APOA1|APOE|APP|ARF6|B2M|C2|CACNB2|CAV1|SCARB1|CD47|CD151|CLU|DAB2|GSK3B|HMGB1|ITGA2|LAMP1|LGALS9|LYN|PLD1|SEPTIN5|PRKCB|MAP2K1|RAB27A|SNCA|SRC|TF|EZR|ABCA7|NEDD4L|NCS1|PACSIN3|EHD2|SAR1A|CLTRN|RAB17|WDR54|RAB2B|UNC13D	-2.36192
GO:0071824	protein-DNA complex subunit organization		-3.74532	2.14079	4.16622	281	27	CETN2|CREB1|DDB2|DR1|GTF2E1|H1-2|H1-3|H1-4|H2AX|HMGB1|HMGB2|HMGA1|NASP|NPM1|SET|SMARCC2|UBTF|XPC|SMARCA5|H1-10|RPL23|ANP32B|SUPT16H|PAF1|MACROH2A2|CENPV|NAP1L5	-2.3579
GO:0043281	regulation of cysteine-type endopeptidase activity involved in apoptotic process		-3.74414	2.35655	4.25678	208	22	FAS|AQP1|CD44|CCN2|CTSD|DAP|F3|GPX1|GSN|HMGB1|HSPD1|LGALS9|PML|SNCA|SRC|THBS1|NOL3|DNAJB6|ANP32B|ARL6IP5|ARL6IP1|USP47	-2.35739
GO:1900046	regulation of hemostasis		-3.74088	3.65792	4.72174	67	11	APOE|SERPINC1|CAV1|CD9|F3|FAP|KNG1|SERPINE2|PRKG1|THBS1|TSPAN8	-2.35679
GO:0034394	protein localization to cell surface		-3.74088	3.65792	4.72174	67	11	ABCA2|ARF6|FLNA|GPM6B|TM9SF4|ABCA7|GPD1L|NEDD4L|GGA1|JAM3|COMMD1	-2.35679
GO:0046827	positive regulation of protein export from nucleus		-3.74017	6.68402	5.51227	20	6	GSK3B|PRKACA|TPR|CAMK1|BAG3|ANP32B	-2.35679
GO:0006144	purine nucleobase metabolic process		-3.74017	6.68402	5.51227	20	6	APRT|DPYD|PRPS1|TTR|PAICS|PRTFDC1	-2.35679
GO:0046716	muscle cell cellular homeostasis		-3.74017	6.68402	5.51227	20	6	ALDOA|DMD|MTM1|PFKM|BAG3|LARGE2	-2.35679
GO:0010976	positive regulation of neuron projection development		-3.7391	2.62118	4.3588	153	18	APOE|DPYSL3|PTK2B|FLNA|GRN|ITGA6|ITGA3|LYN|CAPRIN1|MDK|RELN|PTN|VLDLR|FZD1|CAMK1|CYFIP1|DDX56|TMEM30A	-2.35639
GO:0070371	ERK1 and ERK2 cascade		-3.735	2.04404	4.11656	327	30	APOA1|APOE|APP|BRAF|CD44|CHI3L1|CCN2|DLG1|PTK2B|FBLN1|FN1|GSTP1|HMGB1|ICAM1|LGALS9|LYN|MIF|PLA2G2A|MAP2K1|SRC|TF|TIMP3|EZR|NELFE|SLC9A3R1|AKAP12|ABCA7|APIP|NDRG2|C3orf33	-2.35342
GO:0060284	regulation of cell development		-3.7348	1.83375	4.0192	486	40	ACTN4|APOA1|RHOA|ASPA|B2M|DCT|FBLN1|FBN1|FLNA|FN1|GRN|GSK3B|HMGB2|IDH2|LTF|LYN|CAPRIN1|MAN2A1|MDK|PPP1R12A|PAX6|SERPINE2|MAP2K1|RELN|PTN|PTPRZ1|RPS19|S100A10|CXCL12|NOG|YAP1|SEMA3C|RUFY3|SNW1|CYFIP1|PRPF19|YTHDF2|CARMIL1|UNC13D|SEMA3D	-2.35342
GO:0006997	nucleus organization		-3.73213	2.80694	4.42417	127	16	HMGB2|LMNA|NUMA1|PML|PRKCB|RPS19|TPR|VRK1|BANF1|NOLC1|NUP153|HABP4|TOR1AIP1|SERBP1|NSFL1C|NUP35	-2.35142
GO:0031440	regulation of mRNA 3'-end processing		-3.72999	5.57002	5.24467	28	7	SNRPA|NELFE|AHCYL1|NUDT21|PAF1|CDC73|CPSF7	-2.35127
GO:0072376	protein activation cascade		-3.72999	5.57002	5.24467	28	7	A2M|SERPINC1|F3|FBLN1|FN1|KNG1|PRCP	-2.35127
GO:0072378	blood coagulation, fibrin clot formation		-3.72999	5.57002	5.24467	28	7	A2M|SERPINC1|F3|FBLN1|FN1|KNG1|PRCP	-2.35127
GO:0031647	regulation of protein stability		-3.72225	2.10048	4.13302	297	28	AFM|APOA1|CLU|CREB1|DAD1|FLNA|GAPDH|GRN|GSN|HSPA1A|HSPD1|LAMP1|PFN2|PPIB|SNCA|SRC|TF|TPR|SUMO1|RPL23|BAG3|BAG2|KHDRBS1|NEDD4L|GET4|USP47|CDC73|COG7	-2.3442
GO:1904951	positive regulation of establishment of protein localization		-3.71195	2.03781	4.09831	328	30	ARF6|CDH1|DKC1|STOM|FLNA|GJA1|GSK3B|OXCT1|PFKFB2|PRKACA|SRC|TGFB2|TPR|EZR|CAMK1|BAG3|TM9SF4|TRIM28|CORO2B|ANP32B|RUFY3|MPC2|MYRIP|B3GAT3|PHPT1|TMEM30A|SAR1A|MFF|CLTRN|MICALL2	-2.33497
GO:2000403	positive regulation of lymphocyte migration		-3.71171	4.81731	5.03674	37	8	APP|RHOA|PTK2B|CXCL12|CXCL14|OXSR1|STK39|SELENOK	-2.33497
GO:0000271	polysaccharide biosynthetic process		-3.6967	3.38431	4.60037	79	12	AGL|GBE1|GSK3B|GYG1|GYS1|PGM1|UGP2|GYG2|HS2ST1|INPP5K|PGM2|PGM2L1	-2.32129
GO:0048145	regulation of fibroblast proliferation		-3.6967	3.38431	4.60037	79	12	AQP1|BTC|CREB1|DACH1|FN1|GSTP1|MIF|PAWR|PML|S100A6|SFRP1|CDC73	-2.32129
GO:0048589	developmental growth		-3.6892	1.73085	3.93937	605	47	ANXA6|APOE|APP|CD9|CREB1|DPYSL2|CTTN|FN1|GAP43|GJA1|GPX1|GSK3B|GSN|TNC|MDK|MTM1|NBN|PKM|PLS1|PPIB|PTN|CXCL12|SFRP1|SLIT3|SPTBN2|TGFB2|EZR|YY1|RASAL1|SORBS2|DCLK1|NOG|GDF15|SLC23A2|TRIM28|CPQ|YAP1|SEMA3C|RUFY3|CYFIP1|NEDD4L|CLIC4|SIN3A|PRPF19|PLEKHA1|RDH10|SEMA3D	-2.31444
GO:0046822	regulation of nucleocytoplasmic transport		-3.68527	3.02836	4.47059	103	14	CDH1|FLNA|GSK3B|PPP1R12A|PRKACA|SP100|TPR|CAMK1|NOLC1|BAG3|NUP153|TRIM28|ANP32B|KHDRBS1	-2.31117
GO:0061136	regulation of proteasomal protein catabolic process		-3.6796	2.44836	4.24938	182	20	APOE|ARAF|CAV1|CLU|DAB2|GPX1|GSK3B|HSPA1A|MTM1|PRKACA|PSMD10|SGTA|SUMO1|XPO1|BAG2|PSME3|GABARAPL2|UBQLN4|PSME3IP1|COMMD1	-2.30691
GO:0006378	mRNA polyadenylation		-3.67905	4.2664	4.85832	47	9	APP|CSTF2|SNRPA|NELFE|AHCYL1|NUDT21|PAF1|CDC73|CPSF7	-2.30691
GO:0032365	intracellular lipid transport		-3.67905	4.2664	4.85832	47	9	ABCA2|ACACA|ANXA2|CES1|CPT2|NPC1|ABCD3|ABCD4|SERAC1	-2.30691
GO:0048144	fibroblast proliferation		-3.64398	3.34201	4.54734	80	12	AQP1|BTC|CREB1|DACH1|FN1|GSTP1|MIF|PAWR|PML|S100A6|SFRP1|CDC73	-2.2725
GO:0120039	plasma membrane bounded cell projection morphogenesis		-3.64126	1.69044	3.88794	659	50	APOE|APP|RHOA|BSG|CD44|CDH2|CREB1|DPYSL2|DVL2|CTTN|FN1|GAP43|GJA1|GPM6A|GSK3B|CAPRIN1|NCAM1|NFIB|PAFAH1B1|ENPP2|PRKCQ|MAP2K1|RELN|PTN|RPL24|S100A6|S100B|CXCL12|SLIT3|SPTBN2|SRC|VASP|EZR|VLDLR|RASAL1|DCLK1|LGI1|NOG|PDLIM7|SLC23A2|SEMA3C|RUFY3|PALLD|EPB41L3|CYFIP1|NEDD4L|SIN3A|TMEM106B|ENAH|SEMA3D	-2.27042
GO:0050810	regulation of steroid biosynthetic process		-3.63295	3.14827	4.47403	92	13	ABCA2|ACACA|APOE|ASAH1|ATP1A1|CES1|DHCR7|FASN|IDI1|MVD|LPCAT3|PMVK|SEC14L2	-2.26342
GO:0030316	osteoclast differentiation		-3.63295	3.14827	4.47403	92	13	ANXA2|CA2|CEBPB|CREB1|FBN1|GLO1|LTF|SFRP1|SRC|TF|TFRC|OSTM1|PRXL2A	-2.26342
GO:0030865	cortical cytoskeleton organization		-3.63087	3.84139	4.69568	58	10	ARF6|RHOA|RHOB|DLG1|PLS1|EZR|WDR1|EPB41L3|EHD2|TRPV4	-2.26263
GO:0045815	positive regulation of gene expression, epigenetic		-3.63087	3.84139	4.69568	58	10	H1-2|H1-3|H1-4|HMGA1|DEK|SMARCA5|H1-10|BAZ1B|DDX21|PADI2	-2.26263
GO:0120032	regulation of plasma membrane bounded cell projection assembly		-3.62604	2.31208	4.15696	212	22	ARF6|CAV1|DPYSL3|GAP43|GPM6A|ICAM1|MAP4|PALM|PFN2|PLD1|FSCN1|VDAC3|CROCC|YAP1|CYFIP1|TBC1D13|TBC1D24|TBC1D14|RAB17|TBC1D15|EVI5L|TAPT1	-2.25845
GO:0043408	regulation of MAPK cascade		-3.61985	1.65849	3.85793	712	53	APOE|APP|FAS|BRAF|CAV1|CD44|CDH2|CHI3L1|CCN2|GSDME|DLG1|DVL2|PTK2B|FBLN1|FN1|GSTP1|HMGB1|ICAM1|LGALS9|LYN|MEN1|MIF|PEBP1|PLA2G2A|MAP2K1|PSMD10|SFRP1|SRC|TF|TGFB2|THBS1|TIMP3|TPD52L1|UBE2N|EZR|NELFE|PEA15|SLC9A3R1|GDF15|AKAP12|SORBS3|ABCA7|ARL6IP5|ZMYND11|ERP29|STK39|APIP|INPP5K|NDRG2|NMNAT1|WDR54|C3orf33|GDF6	-2.25291
GO:1900180	regulation of protein localization to nucleus		-3.61408	2.74216	4.31589	130	16	BYSL|CDH1|DKC1|FLNA|GLUL|GSK3B|SRC|TFRC|TPR|DCLK1|NOLC1|BAG3|TRIM28|YAP1|SIN3A|DTX3L	-2.24789
GO:0006875	cellular metal ion homeostasis		-3.61187	1.74063	3.89319	576	45	ACO1|ANXA6|APOE|APP|ATP1A1|ATP1A3|ATP2B3|CACNA2D1|CACNB2|CAV1|CD55|DMD|PTK2B|FTL|GJA1|GSTM2|HMGB1|HPX|ITPR3|KNG1|LTF|LYN|PKD2|PML|PRKACA|PRKCB|CXCL12|SNCA|TF|TFRC|TGM2|NOL3|VAPB|NEDD4L|NCS1|ERO1A|JPH2|TTC7A|SELENOK|TRPV4|SLC30A5|TMEM38A|CYBRD1|SLC39A12|BOLA2	-2.24789
GO:0071476	cellular hypotonic response		-3.61172	11.14	6.21802	8	4	MYLK|OXSR1|STK39|TRPV4	-2.24789
GO:0075713	establishment of integrated proviral latency		-3.61172	11.14	6.21802	8	4	XRCC6|HMGA1|BANF1|PSIP1	-2.24789
GO:0009168	purine ribonucleoside monophosphate biosynthetic process		-3.6108	6.36573	5.3322	21	6	AMPD2|NUDT2|APRT|PRPS2|PAICS|ADSS1	-2.24789
GO:0007409	axonogenesis		-3.61078	1.84053	3.94015	460	38	APOE|APP|RHOA|BSG|CDH2|CREB1|DPYSL2|CTTN|FN1|GAP43|GSK3B|NCAM1|NFIB|PAFAH1B1|PRKCQ|MAP2K1|RELN|RPL24|S100A6|S100B|CXCL12|SLIT3|SPTBN2|SRC|VASP|EZR|VLDLR|DCLK1|LGI1|NOG|PDLIM7|SEMA3C|RUFY3|PALLD|CYFIP1|SIN3A|ENAH|SEMA3D	-2.24789
GO:0046474	glycerophospholipid biosynthetic process		-3.61034	2.25745	4.12351	227	23	APOA1|ARF3|CDS1|CHAT|FABP5|MTM1|PLA2G2A|PLD1|PCYT2|DGKE|CDS2|LPCAT3|CEPT1|GPD1L|SLC44A1|INPP5K|AGPAT5|SLC44A2|PLEKHA1|MBOAT7|LPCAT1|PTPMT1|SLC27A1	-2.24789
GO:0043631	RNA polyadenylation		-3.60635	4.17751	4.77622	48	9	APP|CSTF2|SNRPA|NELFE|AHCYL1|NUDT21|PAF1|CDC73|CPSF7	-2.24518
GO:0060425	lung morphogenesis		-3.60635	4.17751	4.77622	48	9	TNC|NFIB|MAP2K1|SRSF6|WNT2B|PLOD3|NOG|YAP1|RDH10	-2.24518
GO:0050808	synapse organization		-3.59982	1.89272	3.95705	412	35	ACTN1|APOE|APP|ARF4|ARF6|RHOA|CACNB2|CDH1|CDH2|DLG1|CTTN|GPC4|FLNA|GAP43|GPM6A|TNC|ITGA3|CAPRIN1|PALM|RELN|PTN|SNCA|SNCG|SPTBN2|STAU1|FZD1|PPFIBP1|CAMK1|NDRG1|SYNPO|ERC1|CYFIP1|SEPTIN11|PCDHB16|RAB17	-2.23929
GO:0031936	negative regulation of chromatin silencing		-3.58916	7.95717	5.6443	14	5	H1-2|H1-3|H1-4|HMGA1|H1-10	-2.22926
GO:0006766	vitamin metabolic process		-3.57566	2.72123	4.28048	131	16	AOX1|CBR1|CRABP1|CYP27A1|FOLR1|GC|PC|ABCD4|RBP1|RLBP1|RPE65|SLC2A1|SLC23A2|PSAT1|CYP4F11|RDH10	-2.2164
GO:1902041	regulation of extrinsic apoptotic signaling pathway via death domain receptors		-3.56783	3.77628	4.62755	59	10	FAS|GPX1|GSK3B|HMGB2|ICAM1|SFRP1|SP100|THBS1|TIMP3|PEA15	-2.21047
GO:0031638	zymogen activation		-3.56783	3.77628	4.62755	59	10	C1R|CTSL|CTSZ|ENO1|GGT1|MMP14|PGK1|SERPINE2|THBS1|CYFIP2	-2.21047
GO:0030042	actin filament depolymerization		-3.56783	3.77628	4.62755	59	10	CAPG|GSN|SPTBN2|WDR1|DSTN|TMOD3|LIMA1|CARMIL1|SCIN|WASHC2C	-2.21047
GO:0048667	cell morphogenesis involved in neuron differentiation		-3.56254	1.73161	3.85599	579	45	APOE|APP|RHOA|BSG|CDH2|CREB1|DPYSL2|CTTN|FN1|GAP43|GSK3B|CAPRIN1|MYO7A|NCAM1|NFIB|PAFAH1B1|PLS1|PRKCQ|MAP2K1|RELN|PTN|RPL24|S100A6|S100B|CXCL12|SLIT3|SPTBN2|SRC|VASP|EZR|VLDLR|DCLK1|LGI1|NOG|PDLIM7|SLC9A3R1|SEMA3C|RUFY3|PALLD|CYFIP1|NEDD4L|SIN3A|TMEM106B|ENAH|SEMA3D	-2.2058
GO:0030031	cell projection assembly		-3.56106	1.69753	3.83841	630	48	ARF6|ARL3|CAPG|CAV1|CETN2|DYNC1H1|DPYSL3|CTTN|FLNA|GAP43|GPM6A|GSN|ICAM1|MAP4|MYLK|PAFAH1B1|PALM|PFN2|PLD1|PRKACA|PRKAR2B|FSCN1|SRC|TUBA4A|VAV2|VDAC3|EZR|SLC9A3R1|CROCC|MTSS1|YAP1|IFT27|CYFIP1|EHD2|INPP5K|TBC1D13|NDE1|CARMIL1|TBC1D24|TBC1D14|RAB17|TBC1D15|UNC119B|SCIN|EVI5L|RAB3IP|TTC39C|TAPT1	-2.20495
GO:0006022	aminoglycan metabolic process		-3.55506	2.46117	4.16678	172	19	BGN|CD44|CHI3L1|VCAN|CTBS|DCN|GPC4|FMOD|ITIH2|ITIH4|LUM|OGN|PRELP|HS2ST1|SDC3|HS3ST3A1|ABCC5|B3GAT3|CHST12	-2.19958
GO:0009749	response to glucose		-3.55365	2.39571	4.13995	186	20	COL6A2|CCN2|PTK2B|GJA1|GCLM|ICAM1|LDHA|OXCT1|PDK3|PFKFB2|PFKL|PRKACA|THBS1|UBTF|ATG7|MPC2|SIN3A|PHPT1|ENY2|CLTRN	-2.1988
GO:0009063	cellular amino acid catabolic process		-3.5529	2.94265	4.34382	106	14	ASPA|ALDH7A1|KYAT1|SARDH|GLUL|GOT2|HNMT|ALDH6A1|OAT|PRODH|KMO|RIDA|ENOSF1|ASRGL1	-2.19867
GO:0050892	intestinal absorption		-3.54392	4.57027	4.8366	39	8	ACO1|APOA1|SCARB1|PLS1|SLC2A5|EZR|LPCAT3|LIMA1	-2.19032
GO:0043462	regulation of ATPase activity		-3.54134	3.2605	4.44375	82	12	HSPA2|LTF|PFN2|SSBP1|TPM1|TPM2|DNAJB6|PPIF|GABARAPL2|TOR1AIP1|DNAJC1|ATP5IF1	-2.18837
GO:0042632	cholesterol homeostasis		-3.53881	3.08129	4.38155	94	13	ABCA2|APOA1|APOE|CAV1|SCARB1|CES1|EPHX2|IL18|LIPC|NPC1|LIPG|RALY|LIMA1	-2.18685
GO:0002688	regulation of leukocyte chemotaxis		-3.53858	2.80841	4.28545	119	15	DPP4|PTK2B|HMGB1|LGALS9|LYN|MDK|MIF|PTN|CXCL12|THBS1|CXCL14|OXSR1|PADI2|STK39|JAM3	-2.18685
GO:0032273	positive regulation of protein polymerization		-3.5377	2.70061	4.2454	132	16	ARF6|DLG1|CTTN|PTK2B|GSN|HSPA1A|ICAM1|NUMA1|PFN2|VASP|IQGAP2|CYFIP1|TPPP3|CARMIL1|SCIN|WASHC2C	-2.1866
GO:0071349	cellular response to interleukin-12		-3.53568	4.09226	4.69632	49	9	ANXA2|CD47|CNN2|HNRNPA2B1|MIF|PITPNA|SOD2|HNRNPDL|BOLA2	-2.1852
GO:0071295	cellular response to vitamin		-3.52873	5.19868	4.98782	30	7	COL1A1|FOLR1|TNC|PTN|SFRP1|SNW1|KANK2	-2.17887
GO:0003015	heart process		-3.52456	2.07435	3.98656	290	27	ATP1A1|ATP1A3|ATP2B3|CACNA2D1|CACNB2|CAV1|CCN2|CXADR|DLG1|DMD|FLNA|GJA1|GNAO1|GPX1|GSN|GSTM2|ITPR3|PRKACA|S100A1|SRC|TGFB2|TPM1|YAP1|AHCYL1|GPD1L|NEDD4L|TMEM38A	-2.17532
GO:0060401	cytosolic calcium ion transport		-3.52283	2.44694	4.13827	173	19	ATP2B3|CACNA2D1|CAV1|CCN2|DMD|PTK2B|GSTM2|ITPR3|LYN|PKD2|PML|PRKACA|SNCA|VDAC1|NOL3|ERO1A|JPH2|TRPV4|TMEM38A	-2.17421
GO:0035592	establishment of protein localization to extracellular region		-3.52101	1.9374	3.92382	368	32	AFM|ALOX5|SLC25A4|APOE|ARF6|CAMK2G|DPP4|GJA1|HADH|IDH2|ITPR3|OXCT1|PFKFB2|PFKL|SFRP1|SLC2A1|SLC16A1|SNCG|TGFB2|EZR|ERP29|MPC2|MYRIP|PHPT1|STEAP3|ENY2|CLTRN|DNAJC1|PORCN|TANGO2|TMEM167A|CAVIN1	-2.17349
GO:0061448	connective tissue development		-3.52087	2.18254	4.02996	245	24	ACTA2|ANXA6|BGN|SERPINH1|CD44|CHI3L1|COL1A1|CCN2|EFEMP1|ITGB8|LTBP3|LUM|MDK|NFIB|OXCT1|TIMP1|WNT2B|NOG|TRPV4|SCIN|MBOAT2|CHADL|TAPT1|GDF6	-2.17349
GO:0051046	regulation of secretion		-3.51329	1.69994	3.80767	616	47	AP1G1|ALOX5|SLC25A4|APOE|AQP1|ARF6|CACNB2|CES1|CREB1|DPP4|GJA1|GSK3B|HADH|IDH2|ITPR3|LAMP1|LGALS9|LYN|MAOB|OXCT1|PFKFB2|PFKL|SEPTIN5|PRKCB|RAB27A|CXCL12|SFRP1|SLC2A1|SLC16A1|SNCA|SNCG|TGFB2|EZR|KMO|SLC9A3R1|ERP29|NCS1|MPC2|MYRIP|STK39|PHPT1|ENY2|CLTRN|DNAJC1|RAB2B|SCIN|UNC13D	-2.16652
GO:0045765	regulation of angiogenesis		-3.51027	1.98339	3.93695	337	30	ALOX5|ANXA3|AQP1|RHOB|CHI3L1|CYP1B1|DCN|F3|PTK2B|GLUL|GRN|HMGB1|ITGB8|MDK|ENPP2|PGK1|PKM|PML|PRKCB|PTN|RNH1|S100A1|SFRP1|SP100|TGFB2|THBS1|TJP1|ANGPTL4|SMOC2|SLC39A12	-2.16447
GO:0006024	glycosaminoglycan biosynthetic process		-3.51001	2.91515	4.30256	107	14	BGN|VCAN|DCN|GPC4|FMOD|LUM|OGN|PRELP|HS2ST1|SDC3|HS3ST3A1|ABCC5|B3GAT3|CHST12	-2.16447
GO:0043489	RNA stabilization		-3.50627	3.71334	4.56089	60	10	CIRBP|DKC1|FUS|HNRNPC|HNRNPD|TAF15|THRAP3|SYNCRIP|IGF2BP1|HNRNPA0	-2.16196
GO:0048857	neural nucleus development		-3.50627	3.71334	4.56089	60	10	ALDH1A3|RHOA|CKB|COX6B1|MAOB|NFIB|S100A1|PADI2|NDRG2|GNB4	-2.16196
GO:0055092	sterol homeostasis		-3.49283	3.04885	4.33622	95	13	ABCA2|APOA1|APOE|CAV1|SCARB1|CES1|EPHX2|IL18|LIPC|NPC1|LIPG|RALY|LIMA1	-2.14913
GO:0051262	protein tetramerization		-3.49137	3.22121	4.39315	83	12	ACACA|ALDH1A3|ALDH9A1|ALDOA|B2M|PKD2|SNCA|SOD2|VASP|NUDT21|APIP|CPSF7	-2.14828
GO:0006067	ethanol metabolic process		-3.48924	6.07638	5.16346	22	6	ADH5|ALDH2|ALDH1B1|ALDH3B1|SULT1A1|ACSS1	-2.14737
GO:0055093	response to hyperoxia		-3.48924	6.07638	5.16346	22	6	FAS|CAV1|COL1A1|ATP6|POLB|ATG7	-2.14737
GO:0070372	regulation of ERK1 and ERK2 cascade		-3.48596	2.03206	3.94148	307	28	APOE|APP|BRAF|CD44|CHI3L1|CCN2|DLG1|PTK2B|FBLN1|FN1|GSTP1|HMGB1|ICAM1|LGALS9|LYN|MIF|PLA2G2A|MAP2K1|SRC|TIMP3|EZR|NELFE|SLC9A3R1|AKAP12|ABCA7|APIP|NDRG2|C3orf33	-2.1447
GO:0009411	response to UV		-3.47626	2.57661	4.15455	147	17	AQP1|CIRBP|DDB2|GPX1|MEN1|MFAP4|NPM1|PML|PTN|TIMP1|XPC|YY1|CERS1|NOC2L|SDF4|SCARA3|USP47	-2.1356
GO:0010952	positive regulation of peptidase activity		-3.47055	2.30483	4.04464	203	21	APP|FAS|CAV1|CCN2|CTSD|DAP|F3|FBLN1|FN1|GRN|GSN|HMGB1|HSPD1|LGALS9|LYN|PML|SNCA|PSME3|ANP32B|ARL6IP5|CYFIP2	-2.13051
GO:0030490	maturation of SSU-rRNA		-3.46695	4.01041	4.61852	50	9	BYSL|SNU13|RPS8|RPS19|RPS28|RCL1|DDX52|RRS1|SRFBP1	-2.12812
GO:0070671	response to interleukin-12		-3.46695	4.01041	4.61852	50	9	ANXA2|CD47|CNN2|HNRNPA2B1|MIF|PITPNA|SOD2|HNRNPDL|BOLA2	-2.12812
GO:2000008	regulation of protein localization to cell surface		-3.46428	4.45601	4.74154	40	8	ABCA2|ARF6|GPM6B|TM9SF4|ABCA7|GPD1L|NEDD4L|COMMD1	-2.12647
GO:0015748	organophosphate ester transport		-3.4631	2.66031	4.17621	134	16	SLC25A4|APOA1|APOE|SCARB1|CD47|DBI|GJA1|PITPNA|ABCC5|ABCA7|ATP8A1|SLC25A24|TMEM30A|OSBPL10|SLC25A42|SLC35B2	-2.12647
GO:0002683	negative regulation of immune system process		-3.46002	1.87971	3.85591	403	34	A2M|APOA1|BCL6|BST2|CD47|CD59|CEBPB|CD55|DLG1|DPP4|FBN1|GPX1|GRN|HMGB1|HMGB3|LGALS9|LTF|LYN|MDK|MIF|MNDA|PAWR|HTRA1|RPS19|CXCL12|SFRP1|TGFB2|THBS1|EZR|PADI2|PHPT1|CD274|YTHDF2|PAG1	-2.12647
GO:0045766	positive regulation of angiogenesis		-3.45929	2.41898	4.08182	175	19	ANXA3|AQP1|RHOB|CHI3L1|CYP1B1|F3|PTK2B|GRN|HMGB1|ITGB8|MDK|PKM|PRKCB|S100A1|THBS1|TJP1|ANGPTL4|SMOC2|SLC39A12	-2.12647
GO:1904018	positive regulation of vasculature development		-3.45929	2.41898	4.08182	175	19	ANXA3|AQP1|RHOB|CHI3L1|CYP1B1|F3|PTK2B|GRN|HMGB1|ITGB8|MDK|PKM|PRKCB|S100A1|THBS1|TJP1|ANGPTL4|SMOC2|SLC39A12	-2.12647
GO:0034605	cellular response to heat		-3.45927	2.76199	4.21053	121	15	CAMK2G|GSK3B|HSPA1A|LYN|PRKACA|THBS1|TPR|SUMO1|BAG3|BAG2|NUP153|DNAJB6|HSPB8|TRPV4|NUP35	-2.12647
GO:1902994	regulation of phospholipid efflux		-3.45751	16.71	6.81152	4	3	APOA1|APOE|ABCA7	-2.12647
GO:1902995	positive regulation of phospholipid efflux		-3.45751	16.71	6.81152	4	3	APOA1|APOE|ABCA7	-2.12647
GO:0038146	chemokine (C-X-C motif) ligand 12 signaling pathway		-3.45751	16.71	6.81152	4	3	CXCL12|OXSR1|STK39	-2.12647
GO:0018916	nitrobenzene metabolic process		-3.45751	16.71	6.81152	4	3	GSTM1|GSTM2|GSTM3	-2.12647
GO:0051939	gamma-aminobutyric acid import		-3.45751	16.71	6.81152	4	3	SLC6A6|SLC6A13|SLC9A3R1	-2.12647
GO:0035583	sequestering of TGFbeta in extracellular matrix		-3.45751	16.71	6.81152	4	3	FBN1|FBN2|LTBP1	-2.12647
GO:1905908	positive regulation of amyloid fibril formation		-3.45751	16.71	6.81152	4	3	APOE|APP|CLU	-2.12647
GO:0042445	hormone metabolic process		-3.45585	2.24845	4.01136	218	22	ALDH1A3|ALDH9A1|AKR1B1|ATP1A1|SCARB1|CES1|CRABP1|CTSL|CTSZ|CYP1B1|DHCR7|LIPE|RBP1|RDH5|RPE65|SULT1A1|TTR|DHRS3|CPQ|RDH11|PLEKHA1|RDH10	-2.12541
GO:0046824	positive regulation of nucleocytoplasmic transport		-3.44612	3.65247	4.49564	61	10	CDH1|FLNA|GSK3B|PRKACA|TPR|CAMK1|BAG3|TRIM28|ANP32B|KHDRBS1	-2.11626
GO:0044788	modulation by host of viral process		-3.43462	5.03098	4.86784	31	7	APOE|STOM|LTF|PC|PPIB|VAPA|NUCKS1	-2.10535
GO:0009408	response to heat		-3.43051	2.47556	4.08295	162	18	CAMK2G|GSK3B|HSPA1A|HSPA2|LYN|PRKACA|CXCL12|THBS1|TPR|SUMO1|BAG3|BAG2|NUP153|DNAJB6|PSIP1|HSPB8|TRPV4|NUP35	-2.10367
GO:0033540	fatty acid beta-oxidation using acyl-CoA oxidase		-3.4294	7.42669	5.39702	15	5	ACOX1|CRAT|EHHADH|ACOX2|CROT	-2.10367
GO:0016114	terpenoid biosynthetic process		-3.4294	7.42669	5.39702	15	5	ALDH1A3|HMGCS2|RBP1|RPE65|RDH10	-2.10367
GO:0042574	retinal metabolic process		-3.4294	7.42669	5.39702	15	5	ALDH1A3|CYP1B1|RPE65|RDH11|RDH10	-2.10367
GO:0050651	dermatan sulfate proteoglycan biosynthetic process		-3.4294	7.42669	5.39702	15	5	BGN|VCAN|DCN|B3GAT3|CHST12	-2.10367
GO:0006000	fructose metabolic process		-3.4294	7.42669	5.39702	15	5	ALDOA|ALDOC|AKR1B1|PFKFB2|SORD	-2.10367
GO:0060048	cardiac muscle contraction		-3.42645	2.6406	4.14208	135	16	ATP1A1|CACNA2D1|CACNB2|CAV1|CCN2|DLG1|DMD|FLNA|GJA1|GSN|GSTM2|PRKACA|TPM1|GPD1L|NEDD4L|TMEM38A	-2.10131
GO:0097305	response to alcohol		-3.4205	2.18992	3.96227	234	23	ABCA2|ACACA|CDH1|CES1|NQO1|EEF2|PTK2B|GOT2|GSN|GSTP1|HNRNPD|TNC|ICAM1|MAOB|OXCT1|POLB|RPL15|SFRP1|SLIT3|SOD2|SLC23A2|PMVK|SDF4	-2.09641
GO:0019218	regulation of steroid metabolic process		-3.42038	2.73935	4.17365	122	15	ABCA2|ACACA|APOA1|APOE|ASAH1|ATP1A1|CES1|DHCR7|EPHX2|FASN|IDI1|MVD|LPCAT3|PMVK|SEC14L2	-2.09641
GO:0040029	regulation of gene expression, epigenetic		-3.41316	2.28235	3.99462	205	21	GPX1|H1-2|H1-3|H1-4|H2AC8|H2AX|H2AZ1|HMGB1|HMGA1|DEK|H2AC20|SMARCA5|H1-10|BAZ1B|DDX21|PADI2|TASOR|SIN3A|PPHLN1|MACROH2A2|DPY30	-2.08978
GO:0032496	response to lipopolysaccharide		-3.40872	1.98197	3.86581	326	29	ADH5|RHOA|SCARB1|CEBPB|CD55|DCN|GGT1|GJA1|GSTP1|HMGB1|HMGB2|ICAM1|IL18|LGALS9|LOXL1|LTF|LYN|MAOB|MGST1|SNCA|SOD2|SRC|VIM|KMO|AKAP12|HNRNPA0|CD274|PAF1|CDC73	-2.08591
GO:1903829	positive regulation of cellular protein localization		-3.40726	2.03919	3.88955	295	27	ARF6|CDH1|DKC1|DLG1|STOM|FLNA|GSK3B|ITGA3|NUMA1|PLS1|PTN|SRC|TFRC|TPR|EZR|SQSTM1|BAG3|CROCC|TM9SF4|TRIM28|ABCA7|YAP1|GPD1L|MFF|MICALL2|DTX3L|CNPY4	-2.08504
GO:0030838	positive regulation of actin filament polymerization		-3.403	2.98599	4.24734	97	13	ARF6|DLG1|CTTN|PTK2B|GSN|ICAM1|PFN2|VASP|IQGAP2|CYFIP1|CARMIL1|SCIN|WASHC2C	-2.08154
GO:0070997	neuron death		-3.4026	1.95439	3.84945	342	30	APOE|APP|FAS|CEBPB|CLU|CREB1|CTSZ|NQO1|PTK2B|GAPDH|GBE1|GCLM|GRN|GSK3B|MDK|POLB|PTPRZ1|RASA1|SET|SNCA|SNCG|SOD2|TGFB2|KMO|SLC23A2|ATG7|ARL6IP5|TBC1D24|NMNAT1|NRBP2	-2.08154
GO:0051098	regulation of binding		-3.39912	1.92928	3.83594	358	31	ANXA2|APOE|APP|B2M|CAV1|CTSZ|DAB2|GSK3B|HMGB1|HMGB2|ITGA2|MEN1|PAX6|PRKACA|S100A10|SP100|SRC|TMSB4X|SUMO1|CAMK1|EDF1|MBD2|NOG|BAG2|TRIM28|MAPRE3|HABP4|SIN3A|NUCKS1|PSME3IP1|DTX3L	-2.07865
GO:0006457	protein folding		-3.39419	2.1806	3.9397	235	23	B2M|CLU|GNAO1|GRN|HSPA1A|HSPA2|HSPD1|PPIB|SGTA|TTC1|VAPA|MPDU1|BAG3|BAG2|DNAJB6|PPIF|ERP29|FKBP9|ERO1A|DNAJB12|GNB4|DNAJC1|SIL1	-2.07485
GO:1901879	regulation of protein depolymerization		-3.394	3.14542	4.29422	85	12	CAPG|GSN|SPTBN2|WDR1|DSTN|TMOD3|HDGFL3|LIMA1|CARMIL1|TRPV4|SCIN|WASHC2C	-2.07485
GO:0050673	epithelial cell proliferation		-3.39359	1.82707	3.78608	439	36	ALOX5|APOA1|APOE|B2M|CAV1|SCARB1|CEBPB|COL8A1|COL8A2|DLG1|F3|FABP7|FAP|GJA1|GPX1|GRN|HMGB1|HMGB2|IGFBP5|MDK|MMP14|NFIB|MAP2K1|HTRA1|PTN|CXCL12|SFRP1|SRSF6|TGFB2|THBS1|NOG|MTSS1|YAP1|PBLD|CDC73|ATP5IF1	-2.07485
GO:0006027	glycosaminoglycan catabolic process		-3.38733	3.59356	4.43176	62	10	BGN|CD44|VCAN|DCN|GPC4|FMOD|LUM|OGN|PRELP|SDC3	-2.06916
GO:1901342	regulation of vasculature development		-3.38143	1.94869	3.83213	343	30	ALOX5|ANXA3|AQP1|RHOB|CHI3L1|CYP1B1|DCN|F3|PTK2B|GLUL|GRN|HMGB1|ITGB8|MDK|ENPP2|PGK1|PKM|PML|PRKCB|PTN|RNH1|S100A1|SFRP1|SP100|TGFB2|THBS1|TJP1|ANGPTL4|SMOC2|SLC39A12	-2.06384
GO:0009127	purine nucleoside monophosphate biosynthetic process		-3.37468	5.81219	5.00484	23	6	AMPD2|NUDT2|APRT|PRPS2|PAICS|ADSS1	-2.06031
GO:0015868	purine ribonucleotide transport		-3.37468	5.81219	5.00484	23	6	SLC25A4|CD47|GJA1|SLC25A24|SLC25A42|SLC35B2	-2.06031
GO:0051503	adenine nucleotide transport		-3.37468	5.81219	5.00484	23	6	SLC25A4|CD47|GJA1|SLC25A24|SLC25A42|SLC35B2	-2.06031
GO:0051222	positive regulation of protein transport		-3.37312	1.99949	3.84842	312	28	ARF6|CDH1|STOM|FLNA|GJA1|GSK3B|OXCT1|PFKFB2|PRKACA|SRC|TGFB2|TPR|EZR|CAMK1|BAG3|TM9SF4|TRIM28|ANP32B|RUFY3|MPC2|MYRIP|B3GAT3|PHPT1|TMEM30A|SAR1A|MFF|CLTRN|MICALL2	-2.06031
GO:0071478	cellular response to radiation		-3.37295	2.32084	3.981	192	20	AQP1|RHOB|DDB2|XRCC6|H2AX|MFAP4|NPM1|PTN|RGR|SFRP1|TIMP1|TP53BP1|XPC|YY1|YAP1|CERS1|NOC2L|USP47|NUCKS1|TNKS1BP1	-2.06031
GO:0046951	ketone body biosynthetic process		-3.37218	9.90225	5.79024	9	4	BDH1|HMGCS2|BDH2|ACSS3	-2.06031
GO:0051121	hepoxilin metabolic process		-3.37218	9.90225	5.79024	9	4	ALOX5|GSTM1|GSTM2|GSTP1	-2.06031
GO:0051122	hepoxilin biosynthetic process		-3.37218	9.90225	5.79024	9	4	ALOX5|GSTM1|GSTM2|GSTP1	-2.06031
GO:0019043	establishment of viral latency		-3.37218	9.90225	5.79024	9	4	XRCC6|HMGA1|BANF1|PSIP1	-2.06031
GO:0015803	branched-chain amino acid transport		-3.37218	9.90225	5.79024	9	4	SLC3A2|SLC7A5|SLC7A8|SLC6A20	-2.06031
GO:0043009	chordate embryonic development		-3.35444	1.70491	3.70214	575	44	BTF3|BYSL|CEBPB|COL1A1|DAD1|DLG1|DVL2|FOLR1|KRT8|KRT19|MAN2A1|MMP14|MYH9|NASP|NBN|CNOT2|PKD2|POLB|PRKACA|MAP2K1|RPL13|SFRP1|TCOF1|TGFB2|VASP|LUZP1|PLOD3|NOLC1|NOG|TRIM28|YAP1|SEMA3C|TASOR|SIN3A|PHGDH|PRPF19|SF3B6|INPP5K|FKBP10|HM13|RSPO3|RDH10|TAPT1|RPL7L1	-2.04314
GO:0055072	iron ion homeostasis		-3.34656	3.10885	4.24584	86	12	ACO1|B2M|FTL|HPX|LTF|TF|TFRC|STEAP3|BDH2|TTC7A|CYBRD1|BOLA2	-2.03583
GO:0046825	regulation of protein export from nucleus		-3.34443	4.87376	4.75292	32	7	GSK3B|PRKACA|SP100|TPR|CAMK1|BAG3|ANP32B	-2.03533
GO:0006862	nucleotide transport		-3.34443	4.87376	4.75292	32	7	SLC25A4|CD47|GJA1|ABCC5|SLC25A24|SLC25A42|SLC35B2	-2.03533
GO:0071675	regulation of mononuclear cell migration		-3.34436	2.8101	4.14216	111	14	APP|RHOA|PTK2B|HMGB1|LGALS9|LYN|MDK|CXCL12|THBS1|CXCL14|OXSR1|PADI2|STK39|SELENOK	-2.03533
GO:1901654	response to ketone		-3.34376	2.30881	3.95509	193	20	ACACA|AKR1B1|AQP1|CAV1|CDC5L|NQO1|HNRNPD|TNC|ICAM1|MAOB|NASP|PTN|SFRP1|SLIT3|SRC|TGFB2|THBS1|YAP1|CBX3|SIN3A	-2.03529
GO:0048863	stem cell differentiation		-3.3419	2.12191	3.87808	252	24	A2M|ANXA6|CDH2|FN1|FOLR1|GPM6A|KRT18|LTBP3|PSMB10|PSMD10|PTN|SFRP1|TCOF1|TGFB2|FZD1|NOLC1|PSME3|YAP1|SEMA3C|NUDT21|YTHDF2|RDH10|TAPT1|SEMA3D	-2.03399
GO:0048255	mRNA stabilization		-3.33499	3.85616	4.46881	52	9	CIRBP|FUS|HNRNPC|HNRNPD|TAF15|THRAP3|SYNCRIP|IGF2BP1|HNRNPA0	-2.02877
GO:0050819	negative regulation of coagulation		-3.33499	3.85616	4.46881	52	9	APOE|CD9|FAP|KNG1|SERPINE2|PRKG1|THBS1|TSPAN8|PROCR	-2.02877
GO:0031103	axon regeneration		-3.33499	3.85616	4.46881	52	9	APOA1|FLNA|FOLR1|GAP43|GRN|TNC|MAP2K1|PTN|JAM3	-2.02877
GO:0048812	neuron projection morphogenesis		-3.33306	1.65805	3.66502	645	48	APOE|APP|RHOA|BSG|CDH2|CREB1|DPYSL2|DVL2|CTTN|FN1|GAP43|GJA1|GPM6A|GSK3B|CAPRIN1|NCAM1|NFIB|PAFAH1B1|PRKCQ|MAP2K1|RELN|PTN|RPL24|S100A6|S100B|CXCL12|SLIT3|SPTBN2|SRC|VASP|EZR|VLDLR|RASAL1|DCLK1|LGI1|NOG|PDLIM7|SLC23A2|SEMA3C|RUFY3|PALLD|EPB41L3|CYFIP1|NEDD4L|SIN3A|TMEM106B|ENAH|SEMA3D	-2.02741
GO:0071677	positive regulation of mononuclear cell migration		-3.32985	3.53652	4.36918	63	10	APP|RHOA|PTK2B|HMGB1|LGALS9|CXCL12|CXCL14|OXSR1|STK39|SELENOK	-2.02476
GO:0032103	positive regulation of response to external stimulus		-3.32871	1.75089	3.70596	509	40	AP1G1|APP|CD47|CEBPB|F3|PTK2B|FLNA|XRCC6|GRN|HMGB1|HMGB2|HPX|IL18|ITGA2|LAMP1|LGALS9|LYN|MDK|MNDA|PLA2G2A|PRKACA|PSMB10|PSMD10|PTN|RPS19|CXCL12|SFPQ|SNCA|SRC|TGM2|THBS1|TMSB4X|CXCL14|OXSR1|PSME3|SIN3A|LSM14A|STK39|PSPC1|SMOC2	-2.02417
GO:0002237	response to molecule of bacterial origin		-3.31862	1.9318	3.7805	346	30	ADH5|RHOA|B2M|SCARB1|CEBPB|CD55|DCN|GGT1|GJA1|GSTP1|HMGB1|HMGB2|ICAM1|IL18|LGALS9|LOXL1|LTF|LYN|MAOB|MGST1|SNCA|SOD2|SRC|VIM|KMO|AKAP12|HNRNPA0|CD274|PAF1|CDC73	-2.01464
GO:0022600	digestive system process		-3.31589	2.92566	4.16072	99	13	SERPINA3|ACO1|APOA1|AQP1|SCARB1|TYMP|PLS1|SLC2A5|EZR|LPCAT3|STK39|LIMA1|PBLD	-2.01247
GO:0045814	negative regulation of gene expression, epigenetic		-3.30658	2.67361	4.06519	125	15	H1-2|H1-3|H1-4|H2AC8|H2AX|H2AZ1|HMGB1|HMGA1|H2AC20|H1-10|TASOR|SIN3A|PPHLN1|MACROH2A2|DPY30	-2.00372
GO:1903828	negative regulation of cellular protein localization		-3.30436	2.78501	4.10318	112	14	ARF6|DAB2|GPM6B|GSK3B|PPP2R5A|SP100|DCLK1|BAG3|OS9|NEDD4L|SIN3A|INPP5K|NSFL1C|COMMD1	-2.00205
GO:0002028	regulation of sodium ion transport		-3.29992	3.07311	4.19817	87	12	ACTN4|ATP1A1|DLG1|DMD|STOM|SERPINE2|SLC9A3R1|AHCYL1|GPD1L|NEDD4L|STK39|COMMD1	-1.99817
GO:0050920	regulation of chemotaxis		-3.29358	2.18822	3.87045	224	22	DPP4|F3|PTK2B|GSTP1|HMGB1|ITGA2|LGALS9|LYN|MDK|MIF|PTN|CXCL12|THBS1|TMSB4X|CXCL14|OXSR1|SEMA3C|PADI2|STK39|SMOC2|JAM3|SEMA3D	-1.99238
GO:0055076	transition metal ion homeostasis		-3.28404	2.56461	4.00861	139	16	ACO1|APP|B2M|FTL|HPX|LTF|TF|TFRC|STEAP3|BDH2|TTC7A|SLC30A5|CYBRD1|COMMD1|SLC39A12|BOLA2	-1.98399
GO:0050655	dermatan sulfate proteoglycan metabolic process		-3.28297	6.96252	5.17153	16	5	BGN|VCAN|DCN|B3GAT3|CHST12	-1.98399
GO:0051014	actin filament severing		-3.28297	6.96252	5.17153	16	5	CAPG|GSN|MYH9|DSTN|SCIN	-1.98399
GO:0061684	chaperone-mediated autophagy		-3.28297	6.96252	5.17153	16	5	CLU|GFAP|SNCA|BAG3|ATG7	-1.98399
GO:0032507	maintenance of protein location in cell		-3.27365	3.48126	4.30787	64	10	CAV1|GJA1|GSN|PML|SP100|TMSB4X|KDELR1|OS9|SCIN|TAPT1	-1.97544
[truncated: 1,031 more rows]

## Sheet: GO Cellular Components (GOCC)
GO	Description	LogP-value	Enrichment	Z-score	#GeneInGO	#GeneInGOAndHitList	Hits	Log(q-value)
[truncated: 270 more rows]

## Sheet: GO DisGeNET
GO	Description	LogP-value	Enrichment	Z-score	#GeneInGO	#GeneInGOAndHitList	Hits	Log(q-value)
[truncated: 2,815 more rows]
