# Supplementary material for: Activation of autophagy reverses progressive and deleterious protein aggregation in PRPF31 patient‐induced pluripotent stem cell‐derived retinal pigment epithelium cells
Source: Clin Transl Med. 2022 Mar 16;12(3):e759. doi: 10.1002/ctm2.759 (PMC8926896; doi:10.1002/ctm2.759)
Supplement: Supplementary file 11 — Supporting Information [file CTM2-12-e759-s002.xlsx]

## Sheet: PRPF31 RO - all proteins 
Accession	Protein name	MW [kDa]	Mean log2 ratio RP11/Ctrls	Description
P30443	HLA-A	40.8	-4.42546	HLA class I histocompatibility antigen, A-1 alpha chain OS=Homo sapiens OX=9606 GN=HLA-A PE=1 SV=1
Q02539	HIST1H1A	21.8	-2.85967	Histone H1.1 OS=Homo sapiens OX=9606 GN=HIST1H1A PE=1 SV=3
P05534	HLA-A	40.7	-2.25098	HLA class I histocompatibility antigen, A-24 alpha chain OS=Homo sapiens OX=9606 GN=HLA-A PE=1 SV=2
Q9Y2S6	TMA7	7.1	-2.24332	Translation machinery-associated protein 7 OS=Homo sapiens OX=9606 GN=TMA7 PE=1 SV=1
Q96A32	MYLPF	19	-2.07807	Myosin regulatory light chain 2, skeletal muscle isoform OS=Homo sapiens OX=9606 GN=MYLPF PE=2 SV=1
P02144	MB	17.2	-2.03007	Myoglobin OS=Homo sapiens OX=9606 GN=MB PE=1 SV=2
P30466	HLA-B	40.3	-1.70329	HLA class I histocompatibility antigen, B-18 alpha chain OS=Homo sapiens OX=9606 GN=HLA-B PE=1 SV=1
A5D8T8	CLEC18A	49.6	-1.69766	C-type lectin domain family 18 member A OS=Homo sapiens OX=9606 GN=CLEC18A PE=1 SV=3
O43374	RASA4	90.4	-1.69539	Ras GTPase-activating protein 4 OS=Homo sapiens OX=9606 GN=RASA4 PE=2 SV=2
Q6UXF7	CLEC18B	50.5	-1.59119	C-type lectin domain family 18 member B OS=Homo sapiens OX=9606 GN=CLEC18B PE=2 SV=2
Q96G61	NUDT11	18.5	-1.45463	Diphosphoinositol polyphosphate phosphohydrolase 3-beta OS=Homo sapiens OX=9606 GN=NUDT11 PE=1 SV=1
P05976	MYL1	21.1	-1.42764	Myosin light chain 1/3, skeletal muscle isoform OS=Homo sapiens OX=9606 GN=MYL1 PE=2 SV=3
P08590	MYL3	21.9	-1.40895	Myosin light chain 3 OS=Homo sapiens OX=9606 GN=MYL3 PE=1 SV=3
Q04609	FOLH1	84.3	-1.34872	Glutamate carboxypeptidase 2 OS=Homo sapiens OX=9606 GN=FOLH1 PE=1 SV=1
Q9H492	MAP1LC3A	14.3	-1.29368	Microtubule-associated proteins 1A/1B light chain 3A OS=Homo sapiens OX=9606 GN=MAP1LC3A PE=1 SV=2
P50461	CSRP3	21	-1.29216	Cysteine and glycine-rich protein 3 OS=Homo sapiens OX=9606 GN=CSRP3 PE=1 SV=1
Q9UHP9	SMPX	9.6	-1.27417	Small muscular protein OS=Homo sapiens OX=9606 GN=SMPX PE=2 SV=3
Q9Y328	NSG2	19.1	-1.26193	Neuronal vesicle trafficking-associated protein 2 OS=Homo sapiens OX=9606 GN=NSG2 PE=2 SV=1
P63261	ACTG1	41.8	-1.26123	Actin, cytoplasmic 2 OS=Homo sapiens OX=9606 GN=ACTG1 PE=1 SV=1
A6BM72	MEGF11	110.8	-1.252	Multiple epidermal growth factor-like domains protein 11 OS=Homo sapiens OX=9606 GN=MEGF11 PE=2 SV=3
Q96HF1	SFRP2	33.5	-1.24779	Secreted frizzled-related protein 2 OS=Homo sapiens OX=9606 GN=SFRP2 PE=1 SV=2
Q04828	AKR1C1	36.8	-1.24672	Aldo-keto reductase family 1 member C1 OS=Homo sapiens OX=9606 GN=AKR1C1 PE=1 SV=1
Q96PM5	RCHY1	30.1	-1.24117	RING finger and CHY zinc finger domain-containing protein 1 OS=Homo sapiens OX=9606 GN=RCHY1 PE=1 SV=1
Q9UI15	TAGLN3	22.5	-1.2395	Transgelin-3 OS=Homo sapiens OX=9606 GN=TAGLN3 PE=1 SV=2
P16949	STMN1	17.3	-1.22388	Stathmin OS=Homo sapiens OX=9606 GN=STMN1 PE=1 SV=3
O94805	ACTL6B	46.8	-1.21263	Actin-like protein 6B OS=Homo sapiens OX=9606 GN=ACTL6B PE=1 SV=1
P0CG34	TMSB15A	5.2	-1.20649	Thymosin beta-15A OS=Homo sapiens OX=9606 GN=TMSB15A PE=1 SV=1
P11055	MYH3	223.8	-1.20527	Myosin-3 OS=Homo sapiens OX=9606 GN=MYH3 PE=1 SV=3
Q03013	GSTM4	25.5	-1.19884	Glutathione S-transferase Mu 4 OS=Homo sapiens OX=9606 GN=GSTM4 PE=1 SV=3
Q00872	MYBPC1	128.2	-1.19379	Myosin-binding protein C, slow-type OS=Homo sapiens OX=9606 GN=MYBPC1 PE=1 SV=2
Q8WX77	IGFBPL1	29	-1.18618	Insulin-like growth factor-binding protein-like 1 OS=Homo sapiens OX=9606 GN=IGFBPL1 PE=2 SV=1
O15540	FABP7	14.9	-1.18468	Fatty acid-binding protein, brain OS=Homo sapiens OX=9606 GN=FABP7 PE=1 SV=3
P10636	MAPT	78.9	-1.18148	Microtubule-associated protein tau OS=Homo sapiens OX=9606 GN=MAPT PE=1 SV=5
O43602	DCX	40.5	-1.178	Neuronal migration protein doublecortin OS=Homo sapiens OX=9606 GN=DCX PE=1 SV=4
Q9BPU6	DPYSL5	61.4	-1.17442	Dihydropyrimidinase-related protein 5 OS=Homo sapiens OX=9606 GN=DPYSL5 PE=1 SV=1
P26583	HMGB2	24	-1.16204	High mobility group protein B2 OS=Homo sapiens OX=9606 GN=HMGB2 PE=1 SV=2
Q14680	MELK	74.6	-1.15496	Maternal embryonic leucine zipper kinase OS=Homo sapiens OX=9606 GN=MELK PE=1 SV=3
P29762	CRABP1	15.6	-1.15227	Cellular retinoic acid-binding protein 1 OS=Homo sapiens OX=9606 GN=CRABP1 PE=1 SV=2
P12883	MYH7	223	-1.14759	Myosin-7 OS=Homo sapiens OX=9606 GN=MYH7 PE=1 SV=5
P05204	HMGN2	9.4	-1.14252	Non-histone chromosomal protein HMG-17 OS=Homo sapiens OX=9606 GN=HMGN2 PE=1 SV=3
P17600	SYN1	74.1	-1.14	Synapsin-1 OS=Homo sapiens OX=9606 GN=SYN1 PE=1 SV=3
P43320	CRYBB2	23.4	-1.13425	Beta-crystallin B2 OS=Homo sapiens OX=9606 GN=CRYBB2 PE=1 SV=2
C9J798	RASA4B	90.4	-1.12928	Ras GTPase-activating protein 4B OS=Homo sapiens OX=9606 GN=RASA4B PE=3 SV=2
P11137	MAP2	199.4	-1.12856	Microtubule-associated protein 2 OS=Homo sapiens OX=9606 GN=MAP2 PE=1 SV=4
P12277	CKB	42.6	-1.12323	Creatine kinase B-type OS=Homo sapiens OX=9606 GN=CKB PE=1 SV=1
P51513	NOVA1	52	-1.10064	RNA-binding protein Nova-1 OS=Homo sapiens OX=9606 GN=NOVA1 PE=1 SV=1
P02585	TNNC2	18.1	-1.08819	Troponin C, skeletal muscle OS=Homo sapiens OX=9606 GN=TNNC2 PE=1 SV=2
Q14194	CRMP1	62.1	-1.08488	Dihydropyrimidinase-related protein 1 OS=Homo sapiens OX=9606 GN=CRMP1 PE=1 SV=1
P21579	SYT1	47.5	-1.07815	Synaptotagmin-1 OS=Homo sapiens OX=9606 GN=SYT1 PE=1 SV=1
P13929	ENO3	47	-1.07628	Beta-enolase OS=Homo sapiens OX=9606 GN=ENO3 PE=1 SV=5
P54296	MYOM2	164.8	-1.07113	Myomesin-2 OS=Homo sapiens OX=9606 GN=MYOM2 PE=1 SV=2
Q16352	INA	55.4	-1.06798	Alpha-internexin OS=Homo sapiens OX=9606 GN=INA PE=1 SV=2
Q6PUV4	CPLX2	15.4	-1.06375	Complexin-2 OS=Homo sapiens OX=9606 GN=CPLX2 PE=2 SV=2
P0CG36	CFC1B	24.6	-1.05603	Cryptic family protein 1B OS=Homo sapiens OX=9606 GN=CFC1B PE=3 SV=1
Q08043	ACTN3	103.2	-1.0505	Alpha-actinin-3 OS=Homo sapiens OX=9606 GN=ACTN3 PE=1 SV=2
O76070	SNCG	13.3	-1.04264	Gamma-synuclein OS=Homo sapiens OX=9606 GN=SNCG PE=1 SV=2
O14531	DPYSL4	61.8	-1.0402	Dihydropyrimidinase-related protein 4 OS=Homo sapiens OX=9606 GN=DPYSL4 PE=1 SV=2
Q9BVA1	TUBB2B	49.9	-1.03314	Tubulin beta-2B chain OS=Homo sapiens OX=9606 GN=TUBB2B PE=1 SV=1
O00533	CHL1	135	-1.03204	Neural cell adhesion molecule L1-like protein OS=Homo sapiens OX=9606 GN=CHL1 PE=1 SV=4
Q8NG27	PJA1	71	-1.02927	E3 ubiquitin-protein ligase Praja-1 OS=Homo sapiens OX=9606 GN=PJA1 PE=1 SV=2
Q9Y6H1	CHCHD2	15.5	-1.02193	Coiled-coil-helix-coiled-coil-helix domain-containing protein 2 OS=Homo sapiens OX=9606 GN=CHCHD2 PE=1 SV=1
Q01469	FABP5	15.2	-1.02022	Fatty acid-binding protein, epidermal OS=Homo sapiens OX=9606 GN=FABP5 PE=1 SV=3
Q16143	SNCB	14.3	-1.01961	Beta-synuclein OS=Homo sapiens OX=9606 GN=SNCB PE=1 SV=1
Q9UKA9	PTBP2	57.5	-1.01551	Polypyrimidine tract-binding protein 2 OS=Homo sapiens OX=9606 GN=PTBP2 PE=1 SV=1
P08247	SYP	33.8	-1.00843	Synaptophysin OS=Homo sapiens OX=9606 GN=SYP PE=1 SV=3
O00479	HMGN4	9.5	-1.00821	High mobility group nucleosome-binding domain-containing protein 4 OS=Homo sapiens OX=9606 GN=HMGN4 PE=1 SV=3
Q9Y5W5	WIF1	41.5	-1.004	Wnt inhibitory factor 1 OS=Homo sapiens OX=9606 GN=WIF1 PE=1 SV=3
Q9ULP0	NDRG4	38.4	-1.00342	Protein NDRG4 OS=Homo sapiens OX=9606 GN=NDRG4 PE=1 SV=2
Q7Z6G3	NECAB2	43.2	-0.987256	N-terminal EF-hand calcium-binding protein 2 OS=Homo sapiens OX=9606 GN=NECAB2 PE=1 SV=1
Q14576	ELAVL3	39.5	-0.986311	ELAV-like protein 3 OS=Homo sapiens OX=9606 GN=ELAVL3 PE=2 SV=3
O95750	FGF19	24	-0.978513	Fibroblast growth factor 19 OS=Homo sapiens OX=9606 GN=FGF19 PE=1 SV=1
Q02446	SP4	81.9	-0.965273	Transcription factor Sp4 OS=Homo sapiens OX=9606 GN=SP4 PE=1 SV=2
O15075	DCLK1	82.2	-0.964485	Serine/threonine-protein kinase DCLK1 OS=Homo sapiens OX=9606 GN=DCLK1 PE=1 SV=2
P16403	HIST1H1C	21.4	-0.960922	Histone H1.2 OS=Homo sapiens OX=9606 GN=HIST1H1C PE=1 SV=2
P16402	HIST1H1D	22.3	-0.956573	Histone H1.3 OS=Homo sapiens OX=9606 GN=HIST1H1D PE=1 SV=2
P05114	HMGN1	10.7	-0.956291	Non-histone chromosomal protein HMG-14 OS=Homo sapiens OX=9606 GN=HMGN1 PE=1 SV=3
O75525	KHDRBS3	38.8	-0.953613	KH domain-containing, RNA-binding, signal transduction-associated protein 3 OS=Homo sapiens OX=9606 GN=KHDRBS3 PE=1 SV=1
Q6UWI4	SHISA2	31.4	-0.9508	Protein shisa-2 homolog OS=Homo sapiens OX=9606 GN=SHISA2 PE=1 SV=1
O60641	SNAP91	92.4	-0.947758	Clathrin coat assembly protein AP180 OS=Homo sapiens OX=9606 GN=SNAP91 PE=1 SV=2
Q9BW30	TPPP3	19	-0.946111	Tubulin polymerization-promoting protein family member 3 OS=Homo sapiens OX=9606 GN=TPPP3 PE=1 SV=1
Q9Y4C0	NRXN3	180.5	-0.94136	Neurexin-3 OS=Homo sapiens OX=9606 GN=NRXN3 PE=1 SV=4
Q15651	HMGN3	10.7	-0.940736	High mobility group nucleosome-binding domain-containing protein 3 OS=Homo sapiens OX=9606 GN=HMGN3 PE=1 SV=2
P53674	CRYBB1	28	-0.940183	Beta-crystallin B1 OS=Homo sapiens OX=9606 GN=CRYBB1 PE=1 SV=2
Q13885	TUBB2A	49.9	-0.939892	Tubulin beta-2A chain OS=Homo sapiens OX=9606 GN=TUBB2A PE=1 SV=1
Q9ULU8	CADPS	152.7	-0.93304	Calcium-dependent secretion activator 1 OS=Homo sapiens OX=9606 GN=CADPS PE=1 SV=3
P09429	HMGB1	24.9	-0.93234	High mobility group protein B1 OS=Homo sapiens OX=9606 GN=HMGB1 PE=1 SV=3
Q96JE9	MAP6	86.5	-0.92715	Microtubule-associated protein 6 OS=Homo sapiens OX=9606 GN=MAP6 PE=1 SV=2
Q9H115	NAPB	33.5	-0.925146	Beta-soluble NSF attachment protein OS=Homo sapiens OX=9606 GN=NAPB PE=1 SV=2
P55789	GFER	23.4	-0.923091	FAD-linked sulfhydryl oxidase ALR OS=Homo sapiens OX=9606 GN=GFER PE=1 SV=2
Q13509	TUBB3	50.4	-0.922766	Tubulin beta-3 chain OS=Homo sapiens OX=9606 GN=TUBB3 PE=1 SV=2
Q6ZTA4	TRIM67	83.8	-0.921855	Tripartite motif-containing protein 67 OS=Homo sapiens OX=9606 GN=TRIM67 PE=2 SV=3
Q12926	ELAVL2	39.5	-0.919923	ELAV-like protein 2 OS=Homo sapiens OX=9606 GN=ELAVL2 PE=1 SV=2
Q92522	H1FX	22.5	-0.917964	Histone H1x OS=Homo sapiens OX=9606 GN=H1FX PE=1 SV=1
P20962	PTMS	11.5	-0.91781	Parathymosin OS=Homo sapiens OX=9606 GN=PTMS PE=1 SV=2
Q8WY54	PPM1E	83.9	-0.917588	Protein phosphatase 1E OS=Homo sapiens OX=9606 GN=PPM1E PE=1 SV=3
O15347	HMGB3	23	-0.916403	High mobility group protein B3 OS=Homo sapiens OX=9606 GN=HMGB3 PE=1 SV=4
P17677	GAP43	24.8	-0.914552	Neuromodulin OS=Homo sapiens OX=9606 GN=GAP43 PE=1 SV=1
Q71U36	TUBA1A	50.1	-0.907566	Tubulin alpha-1A chain OS=Homo sapiens OX=9606 GN=TUBA1A PE=1 SV=1
P05413	FABP3	14.8	-0.906005	Fatty acid-binding protein, heart OS=Homo sapiens OX=9606 GN=FABP3 PE=1 SV=4
P23327	HRC	80.2	-0.899878	Sarcoplasmic reticulum histidine-rich calcium-binding protein OS=Homo sapiens OX=9606 GN=HRC PE=1 SV=1
Q8NFX7	STXBP6	23.5	-0.895718	Syntaxin-binding protein 6 OS=Homo sapiens OX=9606 GN=STXBP6 PE=1 SV=2
Q8N6N7	ACBD7	9.8	-0.893615	Acyl-CoA-binding domain-containing protein 7 OS=Homo sapiens OX=9606 GN=ACBD7 PE=1 SV=1
Q9UBP4	DKK3	38.4	-0.892564	Dickkopf-related protein 3 OS=Homo sapiens OX=9606 GN=DKK3 PE=1 SV=2
Q9UK76	HN1	16	-0.89179	Jupiter microtubule associated homolog 1 OS=Homo sapiens OX=9606 GN=JPT1 PE=1 SV=3
P62987	UBA52	14.7	-0.888804	Ubiquitin-60S ribosomal protein L40 OS=Homo sapiens OX=9606 GN=UBA52 PE=1 SV=2
P80404	ABAT	56.4	-0.887426	4-aminobutyrate aminotransferase, mitochondrial OS=Homo sapiens OX=9606 GN=ABAT PE=1 SV=3
P13535	MYH8	222.6	-0.883713	Myosin-8 OS=Homo sapiens OX=9606 GN=MYH8 PE=1 SV=3
P16401	HIST1H1B	22.6	-0.880729	Histone H1.5 OS=Homo sapiens OX=9606 GN=HIST1H1B PE=1 SV=3
Q8IVN8	SBSPON	29.6	-0.880353	Somatomedin-B and thrombospondin type-1 domain-containing protein OS=Homo sapiens OX=9606 GN=SBSPON PE=1 SV=2
Q9UNZ5	C19orf53	10.6	-0.877695	Leydig cell tumor 10 kDa protein homolog OS=Homo sapiens OX=9606 GN=C19orf53 PE=1 SV=1
P40424	PBX1	46.6	-0.876937	Pre-B-cell leukemia transcription factor 1 OS=Homo sapiens OX=9606 GN=PBX1 PE=1 SV=1
P09936	UCHL1	24.8	-0.871093	Ubiquitin carboxyl-terminal hydrolase isozyme L1 OS=Homo sapiens OX=9606 GN=UCHL1 PE=1 SV=2
P13637	ATP1A3	111.7	-0.868705	Sodium/potassium-transporting ATPase subunit alpha-3 OS=Homo sapiens OX=9606 GN=ATP1A3 PE=1 SV=3
Q96FC7	PHYHIPL	42.5	-0.861255	Phytanoyl-CoA hydroxylase-interacting protein-like OS=Homo sapiens OX=9606 GN=PHYHIPL PE=1 SV=3
Q13796	SHROOM2	176.3	-0.8599	Protein Shroom2 OS=Homo sapiens OX=9606 GN=SHROOM2 PE=1 SV=1
Q7L099	RUFY3	52.9	-0.855795	Protein RUFY3 OS=Homo sapiens OX=9606 GN=RUFY3 PE=1 SV=1
P19087	GNAT2	40.2	-0.854047	Guanine nucleotide-binding protein G(t) subunit alpha-2 OS=Homo sapiens OX=9606 GN=GNAT2 PE=2 SV=4
P52943	CRIP2	22.5	-0.852507	Cysteine-rich protein 2 OS=Homo sapiens OX=9606 GN=CRIP2 PE=1 SV=1
P17509	HOXB6	25.4	-0.850558	Homeobox protein Hox-B6 OS=Homo sapiens OX=9606 GN=HOXB6 PE=1 SV=4
P0CW18	PRSS56	64.6	-0.847394	Serine protease 56 OS=Homo sapiens OX=9606 GN=PRSS56 PE=1 SV=1
O60282	KIF5C	109.4	-0.844341	Kinesin heavy chain isoform 5C OS=Homo sapiens OX=9606 GN=KIF5C PE=1 SV=1
Q13367	AP3B2	119	-0.843451	AP-3 complex subunit beta-2 OS=Homo sapiens OX=9606 GN=AP3B2 PE=1 SV=2
P15259	PGAM2	28.7	-0.841281	Phosphoglycerate mutase 2 OS=Homo sapiens OX=9606 GN=PGAM2 PE=1 SV=3
P17026	ZNF22	25.9	-0.839853	Zinc finger protein 22 OS=Homo sapiens OX=9606 GN=ZNF22 PE=1 SV=3
P56945	BCAR1	93.3	-0.839389	Breast cancer anti-estrogen resistance protein 1 OS=Homo sapiens OX=9606 GN=BCAR1 PE=1 SV=2
Q9UNW9	NOVA2	49	-0.83892	RNA-binding protein Nova-2 OS=Homo sapiens OX=9606 GN=NOVA2 PE=1 SV=1
P55854	SUMO3	11.6	-0.838558	Small ubiquitin-related modifier 3 OS=Homo sapiens OX=9606 GN=SUMO3 PE=1 SV=2
Q8N111	CEND1	14.9	-0.836375	Cell cycle exit and neuronal differentiation protein 1 OS=Homo sapiens OX=9606 GN=CEND1 PE=1 SV=1
Q92823	NRCAM	143.8	-0.836065	Neuronal cell adhesion molecule OS=Homo sapiens OX=9606 GN=NRCAM PE=1 SV=3
P12829	MYL4	21.6	-0.832428	Myosin light chain 4 OS=Homo sapiens OX=9606 GN=MYL4 PE=1 SV=3
Q96E17	RAB3C	25.9	-0.831915	Ras-related protein Rab-3C OS=Homo sapiens OX=9606 GN=RAB3C PE=2 SV=1
P05937	CALB1	30	-0.830538	Calbindin OS=Homo sapiens OX=9606 GN=CALB1 PE=1 SV=2
Q92558	WASF1	61.6	-0.823389	Wiskott-Aldrich syndrome protein family member 1 OS=Homo sapiens OX=9606 GN=WASF1 PE=1 SV=1
P50151	GNG10	7.2	-0.820496	Guanine nucleotide-binding protein G(I)/G(S)/G(O) subunit gamma-10 OS=Homo sapiens OX=9606 GN=GNG10 PE=1 SV=1
P46821	MAP1B	270.5	-0.815345	Microtubule-associated protein 1B OS=Homo sapiens OX=9606 GN=MAP1B PE=1 SV=2
Q9H3H9	TCEAL2	25.8	-0.812262	Transcription elongation factor A protein-like 2 OS=Homo sapiens OX=9606 GN=TCEAL2 PE=2 SV=1
Q9Y2Z9	COQ6	50.8	-0.802203	Ubiquinone biosynthesis monooxygenase COQ6, mitochondrial OS=Homo sapiens OX=9606 GN=COQ6 PE=1 SV=2
P61925	PKIA	8	-0.801699	cAMP-dependent protein kinase inhibitor alpha OS=Homo sapiens OX=9606 GN=PKIA PE=1 SV=2
Q93045	STMN2	20.8	-0.7984	Stathmin-2 OS=Homo sapiens OX=9606 GN=STMN2 PE=1 SV=3
Q9C0A0	CNTNAP4	145.2	-0.797859	Contactin-associated protein-like 4 OS=Homo sapiens OX=9606 GN=CNTNAP4 PE=1 SV=3
P06732	CKM	43.1	-0.794152	Creatine kinase M-type OS=Homo sapiens OX=9606 GN=CKM PE=1 SV=2
P57723	PCBP4	41.5	-0.792479	Poly(rC)-binding protein 4 OS=Homo sapiens OX=9606 GN=PCBP4 PE=2 SV=1
Q14206	RCAN2	22	-0.791119	Calcipressin-2 OS=Homo sapiens OX=9606 GN=RCAN2 PE=2 SV=3
P63218	GNG5	7.3	-0.787181	Guanine nucleotide-binding protein G(I)/G(S)/G(O) subunit gamma-5 OS=Homo sapiens OX=9606 GN=GNG5 PE=1 SV=3
Q8N7J2	AMER2	69.5	-0.783586	APC membrane recruitment protein 2 OS=Homo sapiens OX=9606 GN=AMER2 PE=1 SV=3
O95057	DIRAS1	22.3	-0.783165	GTP-binding protein Di-Ras1 OS=Homo sapiens OX=9606 GN=DIRAS1 PE=1 SV=1
O00423	EML1	89.8	-0.783063	Echinoderm microtubule-associated protein-like 1 OS=Homo sapiens OX=9606 GN=EML1 PE=1 SV=3
O95841	ANGPTL1	56.7	-0.779256	Angiopoietin-related protein 1 OS=Homo sapiens OX=9606 GN=ANGPTL1 PE=2 SV=1
Q96N64	PWWP2A	81.9	-0.778393	PWWP domain-containing protein 2A OS=Homo sapiens OX=9606 GN=PWWP2A PE=1 SV=2
Q7L266	ASRGL1	32	-0.777211	Isoaspartyl peptidase/L-asparaginase OS=Homo sapiens OX=9606 GN=ASRGL1 PE=1 SV=2
P49773	HINT1	13.8	-0.776709	Histidine triad nucleotide-binding protein 1 OS=Homo sapiens OX=9606 GN=HINT1 PE=1 SV=2
A0PJW8	DAPL1	11.9	-0.776498	Death-associated protein-like 1 OS=Homo sapiens OX=9606 GN=DAPL1 PE=1 SV=2
P60880	SNAP25	23.3	-0.774586	Synaptosomal-associated protein 25 OS=Homo sapiens OX=9606 GN=SNAP25 PE=1 SV=1
A6NCE7	MAP1LC3B2	14.6	-0.768649	Microtubule-associated proteins 1A/1B light chain 3 beta 2 OS=Homo sapiens OX=9606 GN=MAP1LC3B2 PE=2 SV=1
P20336	RAB3A	25	-0.767283	Ras-related protein Rab-3A OS=Homo sapiens OX=9606 GN=RAB3A PE=1 SV=1
Q13554	CAMK2B	72.6	-0.764691	Calcium/calmodulin-dependent protein kinase type II subunit beta OS=Homo sapiens OX=9606 GN=CAMK2B PE=1 SV=3
Q00604	NDP	15	-0.763333	Norrin OS=Homo sapiens OX=9606 GN=NDP PE=1 SV=1
Q13642	FHL1	36.2	-0.762438	Four and a half LIM domains protein 1 OS=Homo sapiens OX=9606 GN=FHL1 PE=1 SV=4
P35612	ADD2	80.8	-0.761414	Beta-adducin OS=Homo sapiens OX=9606 GN=ADD2 PE=1 SV=3
P56277	CMC4	7.7	-0.758709	Cx9C motif-containing protein 4 OS=Homo sapiens OX=9606 GN=CMC4 PE=1 SV=1
Q8IWQ3	BRSK2	81.6	-0.758431	Serine/threonine-protein kinase BRSK2 OS=Homo sapiens OX=9606 GN=BRSK2 PE=1 SV=3
Q86SE5	RALYL	32.3	-0.756313	RNA-binding Raly-like protein OS=Homo sapiens OX=9606 GN=RALYL PE=1 SV=2
Q96EI5	TCEAL4	24.6	-0.754075	Transcription elongation factor A protein-like 4 OS=Homo sapiens OX=9606 GN=TCEAL4 PE=1 SV=2
P27695	APEX1	35.5	-0.753939	DNA-(apurinic or apyrimidinic site) lyase OS=Homo sapiens OX=9606 GN=APEX1 PE=1 SV=2
Q29940	HLA-B	40.6	-0.75004	HLA class I histocompatibility antigen, B-59 alpha chain OS=Homo sapiens OX=9606 GN=HLA-B PE=1 SV=1
Q5SQI0	ATAT1	46.8	-0.749536	Alpha-tubulin N-acetyltransferase 1 OS=Homo sapiens OX=9606 GN=ATAT1 PE=1 SV=1
Q9NZJ9	NUDT4	20.3	-0.748228	Diphosphoinositol polyphosphate phosphohydrolase 2 OS=Homo sapiens OX=9606 GN=NUDT4 PE=1 SV=2
P17540	CKMT2	47.5	-0.746932	Creatine kinase S-type, mitochondrial OS=Homo sapiens OX=9606 GN=CKMT2 PE=1 SV=2
Q9H4M3	FBXO44	29.7	-0.746827	F-box only protein 44 OS=Homo sapiens OX=9606 GN=FBXO44 PE=1 SV=3
A6NHQ2	FBLL1	34.8	-0.745822	rRNA/tRNA 2'-O-methyltransferase fibrillarin-like protein 1 OS=Homo sapiens OX=9606 GN=FBLL1 PE=3 SV=2
P35558	PCK1	69.2	-0.744665	Phosphoenolpyruvate carboxykinase, cytosolic [GTP] OS=Homo sapiens OX=9606 GN=PCK1 PE=1 SV=3
P50993	ATP1A2	112.2	-0.738853	Sodium/potassium-transporting ATPase subunit alpha-2 OS=Homo sapiens OX=9606 GN=ATP1A2 PE=1 SV=1
P36575	ARR3	42.8	-0.735614	Arrestin-C OS=Homo sapiens OX=9606 GN=ARR3 PE=1 SV=2
Q15121	PEA15	15	-0.734564	Astrocytic phosphoprotein PEA-15 OS=Homo sapiens OX=9606 GN=PEA15 PE=1 SV=2
P31268	HOXA7	25.3	-0.73323	Homeobox protein Hox-A7 OS=Homo sapiens OX=9606 GN=HOXA7 PE=1 SV=3
P63313	TMSB10	5	-0.733211	Thymosin beta-10 OS=Homo sapiens OX=9606 GN=TMSB10 PE=1 SV=2
Q9UH03	44442	40.7	-0.732894	Neuronal-specific septin-3 OS=Homo sapiens OX=9606 GN=SEPT3 PE=1 SV=3
Q8IUD2	ERC1	128	-0.732543	ELKS/Rab6-interacting/CAST family member 1 OS=Homo sapiens OX=9606 GN=ERC1 PE=1 SV=1
O94856	NFASC	149.9	-0.729813	Neurofascin OS=Homo sapiens OX=9606 GN=NFASC PE=1 SV=4
Q9NQ92	COPRS	20.1	-0.72745	Coordinator of PRMT5 and differentiation stimulator OS=Homo sapiens OX=9606 GN=COPRS PE=1 SV=3
Q9UJC5	SH3BGRL2	12.3	-0.723874	SH3 domain-binding glutamic acid-rich-like protein 2 OS=Homo sapiens OX=9606 GN=SH3BGRL2 PE=1 SV=2
Q9BU40	CHRDL1	51.1	-0.722114	Chordin-like protein 1 OS=Homo sapiens OX=9606 GN=CHRDL1 PE=1 SV=1
P32004	L1CAM	139.9	-0.721648	Neural cell adhesion molecule L1 OS=Homo sapiens OX=9606 GN=L1CAM PE=1 SV=2
O43347	MSI1	39.1	-0.72035	RNA-binding protein Musashi homolog 1 OS=Homo sapiens OX=9606 GN=MSI1 PE=1 SV=1
O43396	TXNL1	32.2	-0.719589	Thioredoxin-like protein 1 OS=Homo sapiens OX=9606 GN=TXNL1 PE=1 SV=3
Q7Z7G2	CPLX4	18.3	-0.718744	Complexin-4 OS=Homo sapiens OX=9606 GN=CPLX4 PE=2 SV=1
Q68BL8	OLFML2B	83.9	-0.717028	Olfactomedin-like protein 2B OS=Homo sapiens OX=9606 GN=OLFML2B PE=2 SV=2
P68371	TUBB4B	49.8	-0.71493	Tubulin beta-4B chain OS=Homo sapiens OX=9606 GN=TUBB4B PE=1 SV=1
Q14894	CRYM	33.8	-0.714016	Ketimine reductase mu-crystallin OS=Homo sapiens OX=9606 GN=CRYM PE=1 SV=1
Q7Z2K8	GPRIN1	102.3	-0.713339	G protein-regulated inducer of neurite outgrowth 1 OS=Homo sapiens OX=9606 GN=GPRIN1 PE=1 SV=2
Q05639	EEF1A2	50.4	-0.712081	Elongation factor 1-alpha 2 OS=Homo sapiens OX=9606 GN=EEF1A2 PE=1 SV=1
P58876	HIST1H2BD	13.9	-0.710527	Histone H2B type 1-D OS=Homo sapiens OX=9606 GN=HIST1H2BD PE=1 SV=2
O75475	PSIP1	60.1	-0.709624	PC4 and SFRS1-interacting protein OS=Homo sapiens OX=9606 GN=PSIP1 PE=1 SV=1
P35080	PFN2	15	-0.70666	Profilin-2 OS=Homo sapiens OX=9606 GN=PFN2 PE=1 SV=3
P61266	STX1B	33.2	-0.706188	Syntaxin-1B OS=Homo sapiens OX=9606 GN=STX1B PE=1 SV=1
P42574	CASP3	31.6	-0.702984	Caspase-3 OS=Homo sapiens OX=9606 GN=CASP3 PE=1 SV=2
P52799	EFNB2	36.9	-0.701049	Ephrin-B2 OS=Homo sapiens OX=9606 GN=EFNB2 PE=1 SV=1
Q96B54	ZNF428	20.5	-0.700133	Zinc finger protein 428 OS=Homo sapiens OX=9606 GN=ZNF428 PE=1 SV=2
Q9H098	FAM107B	15.5	-0.699612	Protein FAM107B OS=Homo sapiens OX=9606 GN=FAM107B PE=1 SV=1
Q53FP2	TMEM35	18.4	-0.698411	Transmembrane protein 35A OS=Homo sapiens OX=9606 GN=TMEM35A PE=2 SV=2
Q96GY0	ZC2HC1A	35.1	-0.698253	Zinc finger C2HC domain-containing protein 1A OS=Homo sapiens OX=9606 GN=ZC2HC1A PE=1 SV=2
Q96GF1	RNF185	20.4	-0.697254	E3 ubiquitin-protein ligase RNF185 OS=Homo sapiens OX=9606 GN=RNF185 PE=1 SV=1
P61956	SUMO2	10.9	-0.695189	Small ubiquitin-related modifier 2 OS=Homo sapiens OX=9606 GN=SUMO2 PE=1 SV=3
Q9NYJ1	COA4	10.1	-0.695185	Cytochrome c oxidase assembly factor 4 homolog, mitochondrial OS=Homo sapiens OX=9606 GN=COA4 PE=1 SV=2
P20941	PDC	28.2	-0.69377	Phosducin OS=Homo sapiens OX=9606 GN=PDC PE=1 SV=1
P42677	RPS27	9.5	-0.693125	40S ribosomal protein S27 OS=Homo sapiens OX=9606 GN=RPS27 PE=1 SV=3
Q8IWD4	CCDC117	30.5	-0.690825	Coiled-coil domain-containing protein 117 OS=Homo sapiens OX=9606 GN=CCDC117 PE=1 SV=1
Q9P2G3	KLHL14	70.7	-0.689797	Kelch-like protein 14 OS=Homo sapiens OX=9606 GN=KLHL14 PE=1 SV=2
Q9NXD2	MTMR10	88.2	-0.689366	Myotubularin-related protein 10 OS=Homo sapiens OX=9606 GN=MTMR10 PE=1 SV=3
Q86SZ2	TRAPPC6B	18	-0.684467	Trafficking protein particle complex subunit 6B OS=Homo sapiens OX=9606 GN=TRAPPC6B PE=1 SV=1
P26232	CTNNA2	105.2	-0.684195	Catenin alpha-2 OS=Homo sapiens OX=9606 GN=CTNNA2 PE=1 SV=5
Q7Z569	BRAP	67.3	-0.682981	BRCA1-associated protein OS=Homo sapiens OX=9606 GN=BRAP PE=1 SV=2
O14983	ATP2A1	110.2	-0.682338	Sarcoplasmic/endoplasmic reticulum calcium ATPase 1 OS=Homo sapiens OX=9606 GN=ATP2A1 PE=1 SV=1
Q9P2P5	HECW2	175.7	-0.681762	E3 ubiquitin-protein ligase HECW2 OS=Homo sapiens OX=9606 GN=HECW2 PE=1 SV=2
Q14195	DPYSL3	61.9	-0.681579	Dihydropyrimidinase-related protein 3 OS=Homo sapiens OX=9606 GN=DPYSL3 PE=1 SV=1
Q9Y235	APOBEC2	25.7	-0.681473	C->U-editing enzyme APOBEC-2 OS=Homo sapiens OX=9606 GN=APOBEC2 PE=1 SV=1
Q8N257	HIST3H2BB	13.9	-0.680159	Histone H2B type 3-B OS=Homo sapiens OX=9606 GN=HIST3H2BB PE=1 SV=3
Q9UJQ1	LAMP5	31.5	-0.678826	Lysosome-associated membrane glycoprotein 5 OS=Homo sapiens OX=9606 GN=LAMP5 PE=1 SV=1
Q96AE4	FUBP1	67.5	-0.677549	Far upstream element-binding protein 1 OS=Homo sapiens OX=9606 GN=FUBP1 PE=1 SV=3
Q9GZT4	SRR	36.5	-0.677327	Serine racemase OS=Homo sapiens OX=9606 GN=SRR PE=1 SV=1
Q7Z3D6	C14orf159	66.4	-0.676187	D-glutamate cyclase, mitochondrial OS=Homo sapiens OX=9606 GN=DGLUCY PE=1 SV=2
P47736	RAP1GAP	73.3	-0.675306	Rap1 GTPase-activating protein 1 OS=Homo sapiens OX=9606 GN=RAP1GAP PE=1 SV=2
Q6MZW2	FSTL4	93	-0.673733	Follistatin-related protein 4 OS=Homo sapiens OX=9606 GN=FSTL4 PE=2 SV=3
Q96F10	SAT2	19.1	-0.673108	Diamine acetyltransferase 2 OS=Homo sapiens OX=9606 GN=SAT2 PE=1 SV=1
P48431	SOX2	34.3	-0.672394	Transcription factor SOX-2 OS=Homo sapiens OX=9606 GN=SOX2 PE=1 SV=1
P10412	HIST1H1E	21.9	-0.67197	Histone H1.4 OS=Homo sapiens OX=9606 GN=HIST1H1E PE=1 SV=2
Q5H9L2	TCEAL5	23.3	-0.671411	Transcription elongation factor A protein-like 5 OS=Homo sapiens OX=9606 GN=TCEAL5 PE=1 SV=1
Q96MZ0	GDAP1L1	41.9	-0.669075	Ganglioside-induced differentiation-associated protein 1-like 1 OS=Homo sapiens OX=9606 GN=GDAP1L1 PE=2 SV=2
Q16799	RTN1	83.6	-0.668945	Reticulon-1 OS=Homo sapiens OX=9606 GN=RTN1 PE=1 SV=1
Q86VP6	CAND1	136.3	-0.668897	Cullin-associated NEDD8-dissociated protein 1 OS=Homo sapiens OX=9606 GN=CAND1 PE=1 SV=2
Q8N568	DCLK2	83.6	-0.668814	Serine/threonine-protein kinase DCLK2 OS=Homo sapiens OX=9606 GN=DCLK2 PE=1 SV=4
Q9BXP8	PAPPA2	198.4	-0.666213	Pappalysin-2 OS=Homo sapiens OX=9606 GN=PAPPA2 PE=1 SV=4
P09488	GSTM1	25.7	-0.665677	Glutathione S-transferase Mu 1 OS=Homo sapiens OX=9606 GN=GSTM1 PE=1 SV=3
O95865	DDAH2	29.6	-0.665165	N(G),N(G)-dimethylarginine dimethylaminohydrolase 2 OS=Homo sapiens OX=9606 GN=DDAH2 PE=1 SV=1
Q13153	PAK1	60.6	-0.664518	Serine/threonine-protein kinase PAK 1 OS=Homo sapiens OX=9606 GN=PAK1 PE=1 SV=2
Q9BQI0	AIF1L	17.1	-0.664244	Allograft inflammatory factor 1-like OS=Homo sapiens OX=9606 GN=AIF1L PE=1 SV=1
P57053	H2BFS	13.9	-0.662445	Histone H2B type F-S OS=Homo sapiens OX=9606 GN=H2BFS PE=1 SV=2
P51693	APLP1	72.1	-0.661412	Amyloid-like protein 1 OS=Homo sapiens OX=9606 GN=APLP1 PE=1 SV=3
P63279	UBE2I	18	-0.661289	SUMO-conjugating enzyme UBC9 OS=Homo sapiens OX=9606 GN=UBE2I PE=1 SV=1
Q15555	MAPRE2	37	-0.660709	Microtubule-associated protein RP/EB family member 2 OS=Homo sapiens OX=9606 GN=MAPRE2 PE=1 SV=1
P51858	HDGF	26.8	-0.659612	Hepatoma-derived growth factor OS=Homo sapiens OX=9606 GN=HDGF PE=1 SV=1
Q14353	GAMT	26.3	-0.658949	Guanidinoacetate N-methyltransferase OS=Homo sapiens OX=9606 GN=GAMT PE=1 SV=1
P57076	C21orf59	33.2	-0.658008	UPF0769 protein C21orf59 OS=Homo sapiens OX=9606 GN=C21orf59 PE=1 SV=1
P09104	ENO2	47.2	-0.654225	Gamma-enolase OS=Homo sapiens OX=9606 GN=ENO2 PE=1 SV=3
O75061	DNAJC6	99.9	-0.652078	Putative tyrosine-protein phosphatase auxilin OS=Homo sapiens OX=9606 GN=DNAJC6 PE=1 SV=3
Q7Z6L0	PRRT2	34.9	-0.651653	Proline-rich transmembrane protein 2 OS=Homo sapiens OX=9606 GN=PRRT2 PE=1 SV=1
Q96C90	PPP1R14B	15.9	-0.651488	Protein phosphatase 1 regulatory subunit 14B OS=Homo sapiens OX=9606 GN=PPP1R14B PE=1 SV=3
Q5TF21	SOGA3	103.1	-0.651275	Protein SOGA3 OS=Homo sapiens OX=9606 GN=SOGA3 PE=3 SV=1
O75112	LDB3	77.1	-0.649576	LIM domain-binding protein 3 OS=Homo sapiens OX=9606 GN=LDB3 PE=1 SV=2
P31150	GDI1	50.6	-0.6484	Rab GDP dissociation inhibitor alpha OS=Homo sapiens OX=9606 GN=GDI1 PE=1 SV=2
Q71UM5	RPS27L	9.5	-0.648013	40S ribosomal protein S27-like OS=Homo sapiens OX=9606 GN=RPS27L PE=1 SV=3
P21246	PTN	18.9	-0.646211	Pleiotrophin OS=Homo sapiens OX=9606 GN=PTN PE=1 SV=1
Q8NCN4	RNF169	77.1	-0.645998	E3 ubiquitin-protein ligase RNF169 OS=Homo sapiens OX=9606 GN=RNF169 PE=1 SV=2
Q9Y5K3	PCYT1B	41.9	-0.645733	Choline-phosphate cytidylyltransferase B OS=Homo sapiens OX=9606 GN=PCYT1B PE=1 SV=1
Q12765	SCRN1	46.4	-0.645713	Secernin-1 OS=Homo sapiens OX=9606 GN=SCRN1 PE=1 SV=2
Q96LW9	ZSCAN31	47.3	-0.645491	Zinc finger and SCAN domain-containing protein 31 OS=Homo sapiens OX=9606 GN=ZSCAN31 PE=1 SV=2
Q13526	PIN1	18.2	-0.645308	Peptidyl-prolyl cis-trans isomerase NIMA-interacting 1 OS=Homo sapiens OX=9606 GN=PIN1 PE=1 SV=1
Q16555	DPYSL2	62.3	-0.644539	Dihydropyrimidinase-related protein 2 OS=Homo sapiens OX=9606 GN=DPYSL2 PE=1 SV=1
O94772	LY6H	14.7	-0.644077	Lymphocyte antigen 6H OS=Homo sapiens OX=9606 GN=LY6H PE=1 SV=1
Q9Y237	PIN4	13.8	-0.643698	Peptidyl-prolyl cis-trans isomerase NIMA-interacting 4 OS=Homo sapiens OX=9606 GN=PIN4 PE=1 SV=1
Q68DU8	KCTD16	49.1	-0.639158	BTB/POZ domain-containing protein KCTD16 OS=Homo sapiens OX=9606 GN=KCTD16 PE=1 SV=1
P17481	HOXB8	27.6	-0.638996	Homeobox protein Hox-B8 OS=Homo sapiens OX=9606 GN=HOXB8 PE=2 SV=2
P10643	C7	93.5	-0.638837	Complement component C7 OS=Homo sapiens OX=9606 GN=C7 PE=1 SV=2
P63092	GNAS	45.6	-0.637293	Guanine nucleotide-binding protein G(s) subunit alpha isoforms short OS=Homo sapiens OX=9606 GN=GNAS PE=1 SV=1
P21695	GPD1	37.5	-0.636425	Glycerol-3-phosphate dehydrogenase [NAD(+)], cytoplasmic OS=Homo sapiens OX=9606 GN=GPD1 PE=1 SV=4
P58304	VSX2	39.4	-0.635928	Visual system homeobox 2 OS=Homo sapiens OX=9606 GN=VSX2 PE=1 SV=1
Q14103	HNRNPD	38.4	-0.635752	Heterogeneous nuclear ribonucleoprotein D0 OS=Homo sapiens OX=9606 GN=HNRNPD PE=1 SV=1
P39687	ANP32A	28.6	-0.635163	Acidic leucine-rich nuclear phosphoprotein 32 family member A OS=Homo sapiens OX=9606 GN=ANP32A PE=1 SV=1
P55210	CASP7	34.3	-0.634266	Caspase-7 OS=Homo sapiens OX=9606 GN=CASP7 PE=1 SV=1
Q15102	PAFAH1B3	25.7	-0.632495	Platelet-activating factor acetylhydrolase IB subunit gamma OS=Homo sapiens OX=9606 GN=PAFAH1B3 PE=1 SV=1
Q4V328	GRIPAP1	95.9	-0.62972	GRIP1-associated protein 1 OS=Homo sapiens OX=9606 GN=GRIPAP1 PE=1 SV=1
Q96HU8	DIRAS2	22.5	-0.629367	GTP-binding protein Di-Ras2 OS=Homo sapiens OX=9606 GN=DIRAS2 PE=1 SV=1
Q8N4X5	AFAP1L2	91.2	-0.629021	Actin filament-associated protein 1-like 2 OS=Homo sapiens OX=9606 GN=AFAP1L2 PE=1 SV=1
P09455	RBP1	15.8	-0.628665	Retinol-binding protein 1 OS=Homo sapiens OX=9606 GN=RBP1 PE=1 SV=2
O60502	MGEA5	102.8	-0.628515	Protein O-GlcNAcase OS=Homo sapiens OX=9606 GN=MGEA5 PE=1 SV=2
P51674	GPM6A	31.2	-0.628083	Neuronal membrane glycoprotein M6-a OS=Homo sapiens OX=9606 GN=GPM6A PE=1 SV=2
P22314	UBA1	117.8	-0.627306	Ubiquitin-like modifier-activating enzyme 1 OS=Homo sapiens OX=9606 GN=UBA1 PE=1 SV=3
P62328	TMSB4X	5.1	-0.621626	Thymosin beta-4 OS=Homo sapiens OX=9606 GN=TMSB4X PE=1 SV=2
P00568	AK1	21.6	-0.620588	Adenylate kinase isoenzyme 1 OS=Homo sapiens OX=9606 GN=AK1 PE=1 SV=3
Q969T4	UBE2E3	22.9	-0.618473	Ubiquitin-conjugating enzyme E2 E3 OS=Homo sapiens OX=9606 GN=UBE2E3 PE=1 SV=1
Q96JG8	MAGED4	81.3	-0.615308	Melanoma-associated antigen D4 OS=Homo sapiens OX=9606 GN=MAGED4 PE=1 SV=3
P61601	NCALD	22.2	-0.615168	Neurocalcin-delta OS=Homo sapiens OX=9606 GN=NCALD PE=1 SV=2
Q13394	MAB21L1	40.9	-0.614952	Putative nucleotidyltransferase MAB21L1 OS=Homo sapiens OX=9606 GN=MAB21L1 PE=1 SV=1
Q13491	GPM6B	29	-0.61406	Neuronal membrane glycoprotein M6-b OS=Homo sapiens OX=9606 GN=GPM6B PE=1 SV=2
Q8WXD2	SCG3	53	-0.613212	Secretogranin-3 OS=Homo sapiens OX=9606 GN=SCG3 PE=1 SV=3
Q9UI36	DACH1	78.6	-0.612797	Dachshund homolog 1 OS=Homo sapiens OX=9606 GN=DACH1 PE=1 SV=3
Q9UFW8	CGGBP1	18.8	-0.612784	CGG triplet repeat-binding protein 1 OS=Homo sapiens OX=9606 GN=CGGBP1 PE=1 SV=2
Q8WZA9	IRGQ	62.7	-0.612622	Immunity-related GTPase family Q protein OS=Homo sapiens OX=9606 GN=IRGQ PE=1 SV=1
P25208	NFYB	22.8	-0.612597	Nuclear transcription factor Y subunit beta OS=Homo sapiens OX=9606 GN=NFYB PE=1 SV=2
Q9NYB0	TERF2IP	44.2	-0.612238	Telomeric repeat-binding factor 2-interacting protein 1 OS=Homo sapiens OX=9606 GN=TERF2IP PE=1 SV=1
Q6UUV9	CRTC1	67.3	-0.611903	CREB-regulated transcription coactivator 1 OS=Homo sapiens OX=9606 GN=CRTC1 PE=1 SV=2
P53582	METAP1	43.2	-0.610689	Methionine aminopeptidase 1 OS=Homo sapiens OX=9606 GN=METAP1 PE=1 SV=2
Q9BRK0	REEP2	28.2	-0.610643	Receptor expression-enhancing protein 2 OS=Homo sapiens OX=9606 GN=REEP2 PE=1 SV=2
Q8TDB4	MGARP	25.4	-0.609561	Protein MGARP OS=Homo sapiens OX=9606 GN=MGARP PE=1 SV=1
Q9C040	TRIM2	81.5	-0.609286	Tripartite motif-containing protein 2 OS=Homo sapiens OX=9606 GN=TRIM2 PE=1 SV=1
Q9UGI8	TES	48	-0.609085	Testin OS=Homo sapiens OX=9606 GN=TES PE=1 SV=1
P13591	NCAM1	94.5	-0.609006	Neural cell adhesion molecule 1 OS=Homo sapiens OX=9606 GN=NCAM1 PE=1 SV=3
P57737	CORO7	100.5	-0.608351	Coronin-7 OS=Homo sapiens OX=9606 GN=CORO7 PE=1 SV=2
Q14687	GSE1	136.1	-0.607075	Genetic suppressor element 1 OS=Homo sapiens OX=9606 GN=GSE1 PE=1 SV=3
Q8TEA8	DTD1	23.4	-0.604078	D-aminoacyl-tRNA deacylase 1 OS=Homo sapiens OX=9606 GN=DTD1 PE=1 SV=2
A6NIH7	UNC119B	28.1	-0.603844	Protein unc-119 homolog B OS=Homo sapiens OX=9606 GN=UNC119B PE=1 SV=1
Q9H4F8	SMOC1	48.1	-0.60352	SPARC-related modular calcium-binding protein 1 OS=Homo sapiens OX=9606 GN=SMOC1 PE=1 SV=1
Q8IW35	CEP97	96.9	-0.603059	Centrosomal protein of 97 kDa OS=Homo sapiens OX=9606 GN=CEP97 PE=1 SV=1
O75884	RBBP9	21	-0.602862	Putative hydrolase RBBP9 OS=Homo sapiens OX=9606 GN=RBBP9 PE=1 SV=2
P12532	CKMT1A	47	-0.602862	Creatine kinase U-type, mitochondrial OS=Homo sapiens OX=9606 GN=CKMT1A PE=1 SV=1
P56270	MAZ	48.6	-0.600928	Myc-associated zinc finger protein OS=Homo sapiens OX=9606 GN=MAZ PE=1 SV=1
A6NKN8	PCP4L1	7.5	-0.600206	Purkinje cell protein 4-like protein 1 OS=Homo sapiens OX=9606 GN=PCP4L1 PE=3 SV=3
Q9P1F3	ABRACL	9.1	-0.600146	Costars family protein ABRACL OS=Homo sapiens OX=9606 GN=ABRACL PE=1 SV=1
Q8N126	CADM3	43.3	-0.599764	Cell adhesion molecule 3 OS=Homo sapiens OX=9606 GN=CADM3 PE=1 SV=1
O75391	SPAG7	26	-0.599582	Sperm-associated antigen 7 OS=Homo sapiens OX=9606 GN=SPAG7 PE=1 SV=2
Q86V81	ALYREF	26.9	-0.597724	THO complex subunit 4 OS=Homo sapiens OX=9606 GN=ALYREF PE=1 SV=3
Q05193	DNM1	97.3	-0.596307	Dynamin-1 OS=Homo sapiens OX=9606 GN=DNM1 PE=1 SV=2
P62861	FAU	6.6	-0.592992	40S ribosomal protein S30 OS=Homo sapiens OX=9606 GN=FAU PE=1 SV=1
P09017	HOXC4	29.8	-0.592438	Homeobox protein Hox-C4 OS=Homo sapiens OX=9606 GN=HOXC4 PE=1 SV=2
Q99081	TCF12	72.9	-0.592014	Transcription factor 12 OS=Homo sapiens OX=9606 GN=TCF12 PE=1 SV=1
P08138	NGFR	45.2	-0.591323	Tumor necrosis factor receptor superfamily member 16 OS=Homo sapiens OX=9606 GN=NGFR PE=1 SV=1
P00492	HPRT1	24.6	-0.590217	Hypoxanthine-guanine phosphoribosyltransferase OS=Homo sapiens OX=9606 GN=HPRT1 PE=1 SV=2
O94811	TPPP	23.7	-0.589679	Tubulin polymerization-promoting protein OS=Homo sapiens OX=9606 GN=TPPP PE=1 SV=1
Q14141	SEPT6	49.7	-0.58867	Septin-6 OS=Homo sapiens OX=9606 GN=SEPT6 PE=1 SV=4
O75122	CLASP2	141	-0.587041	CLIP-associating protein 2 OS=Homo sapiens OX=9606 GN=CLASP2 PE=1 SV=2
O75820	ZNF189	72.9	-0.586781	Zinc finger protein 189 OS=Homo sapiens OX=9606 GN=ZNF189 PE=1 SV=2
Q9H6K5	PRR36	132.7	-0.585386	Proline-rich protein 36 OS=Homo sapiens OX=9606 GN=PRR36 PE=1 SV=2
P50502	ST13	41.3	-0.584135	Hsc70-interacting protein OS=Homo sapiens OX=9606 GN=ST13 PE=1 SV=2
Q9H910	HN1L	20.1	-0.582506	Jupiter microtubule associated homolog 2 OS=Homo sapiens OX=9606 GN=JPT2 PE=1 SV=1
P32119	PRDX2	21.9	-0.581769	Peroxiredoxin-2 OS=Homo sapiens OX=9606 GN=PRDX2 PE=1 SV=5
P06454	PTMA	12.2	-0.580134	Prothymosin alpha OS=Homo sapiens OX=9606 GN=PTMA PE=1 SV=2
Q12882	DPYD	111.3	-0.580004	Dihydropyrimidine dehydrogenase [NADP(+)] OS=Homo sapiens OX=9606 GN=DPYD PE=1 SV=2
O15217	GSTA4	25.7	-0.579628	Glutathione S-transferase A4 OS=Homo sapiens OX=9606 GN=GSTA4 PE=1 SV=1
Q15428	SF3A2	49.2	-0.579128	Splicing factor 3A subunit 2 OS=Homo sapiens OX=9606 GN=SF3A2 PE=1 SV=2
O43295	SRGAP3	124.4	-0.578974	SLIT-ROBO Rho GTPase-activating protein 3 OS=Homo sapiens OX=9606 GN=SRGAP3 PE=1 SV=3
P57721	PCBP3	39.4	-0.57877	Poly(rC)-binding protein 3 OS=Homo sapiens OX=9606 GN=PCBP3 PE=2 SV=2
P61970	NUTF2	14.5	-0.578486	Nuclear transport factor 2 OS=Homo sapiens OX=9606 GN=NUTF2 PE=1 SV=1
Q52LJ0	FAM98B	37.2	-0.576219	Protein FAM98B OS=Homo sapiens OX=9606 GN=FAM98B PE=1 SV=1
P51965	UBE2E1	21.4	-0.575772	Ubiquitin-conjugating enzyme E2 E1 OS=Homo sapiens OX=9606 GN=UBE2E1 PE=1 SV=1
O43670	ZNF207	50.7	-0.573758	BUB3-interacting and GLEBS motif-containing protein ZNF207 OS=Homo sapiens OX=9606 GN=ZNF207 PE=1 SV=1
P07900	HSP90AA1	84.6	-0.573301	Heat shock protein HSP 90-alpha OS=Homo sapiens OX=9606 GN=HSP90AA1 PE=1 SV=5
P31948	STIP1	62.6	-0.573222	Stress-induced-phosphoprotein 1 OS=Homo sapiens OX=9606 GN=STIP1 PE=1 SV=1
Q15714	TSC22D1	109.6	-0.573214	TSC22 domain family protein 1 OS=Homo sapiens OX=9606 GN=TSC22D1 PE=1 SV=3
Q969E4	TCEAL3	22.5	-0.572396	Transcription elongation factor A protein-like 3 OS=Homo sapiens OX=9606 GN=TCEAL3 PE=1 SV=1
O43768	ENSA	13.4	-0.57188	Alpha-endosulfine OS=Homo sapiens OX=9606 GN=ENSA PE=1 SV=1
P12645	BMP3	53.3	-0.571586	Bone morphogenetic protein 3 OS=Homo sapiens OX=9606 GN=BMP3 PE=1 SV=2
P25490	YY1	44.7	-0.571054	Transcriptional repressor protein YY1 OS=Homo sapiens OX=9606 GN=YY1 PE=1 SV=2
P61088	UBE2N	17.1	-0.570353	Ubiquitin-conjugating enzyme E2 N OS=Homo sapiens OX=9606 GN=UBE2N PE=1 SV=1
Q96NT1	NAP1L5	19.6	-0.570147	Nucleosome assembly protein 1-like 5 OS=Homo sapiens OX=9606 GN=NAP1L5 PE=1 SV=1
Q92820	GGH	35.9	-0.569983	Gamma-glutamyl hydrolase OS=Homo sapiens OX=9606 GN=GGH PE=1 SV=2
O60869	EDF1	16.4	-0.569769	Endothelial differentiation-related factor 1 OS=Homo sapiens OX=9606 GN=EDF1 PE=1 SV=1
Q14982	OPCML	38	-0.569323	Opioid-binding protein/cell adhesion molecule OS=Homo sapiens OX=9606 GN=OPCML PE=1 SV=1
P09603	CSF1	60.1	-0.568971	Macrophage colony-stimulating factor 1 OS=Homo sapiens OX=9606 GN=CSF1 PE=1 SV=2
P62258	YWHAE	29.2	-0.567961	14-3-3 protein epsilon OS=Homo sapiens OX=9606 GN=YWHAE PE=1 SV=1
P53999	SUB1	14.4	-0.566808	Activated RNA polymerase II transcriptional coactivator p15 OS=Homo sapiens OX=9606 GN=SUB1 PE=1 SV=3
O14525	ASTN1	144.8	-0.565127	Astrotactin-1 OS=Homo sapiens OX=9606 GN=ASTN1 PE=2 SV=3
Q6UXH8	CCBE1	44.1	-0.564662	Collagen and calcium-binding EGF domain-containing protein 1 OS=Homo sapiens OX=9606 GN=CCBE1 PE=1 SV=1
O75531	BANF1	10.1	-0.561755	Barrier-to-autointegration factor OS=Homo sapiens OX=9606 GN=BANF1 PE=1 SV=1
P0CG39	POTEJ	117.3	-0.561477	POTE ankyrin domain family member J OS=Homo sapiens OX=9606 GN=POTEJ PE=3 SV=1
P29966	MARCKS	31.5	-0.560438	Myristoylated alanine-rich C-kinase substrate OS=Homo sapiens OX=9606 GN=MARCKS PE=1 SV=4
P10645	CHGA	50.7	-0.560182	Chromogranin-A OS=Homo sapiens OX=9606 GN=CHGA PE=1 SV=7
Q9H2H8	PPIL3	18.1	-0.559889	Peptidyl-prolyl cis-trans isomerase-like 3 OS=Homo sapiens OX=9606 GN=PPIL3 PE=1 SV=1
Q96MX3	ZNF48	67.8	-0.559849	Zinc finger protein 48 OS=Homo sapiens OX=9606 GN=ZNF48 PE=1 SV=2
P47813	EIF1AX	16.5	-0.559728	Eukaryotic translation initiation factor 1A, X-chromosomal OS=Homo sapiens OX=9606 GN=EIF1AX PE=1 SV=2
P23434	GCSH	18.9	-0.559554	Glycine cleavage system H protein, mitochondrial OS=Homo sapiens OX=9606 GN=GCSH PE=1 SV=2
Q96C19	EFHD2	26.7	-0.559314	EF-hand domain-containing protein D2 OS=Homo sapiens OX=9606 GN=EFHD2 PE=1 SV=1
P14174	MIF	12.5	-0.558334	Macrophage migration inhibitory factor OS=Homo sapiens OX=9606 GN=MIF PE=1 SV=4
P48788	TNNI2	21.3	-0.558231	Troponin I, fast skeletal muscle OS=Homo sapiens OX=9606 GN=TNNI2 PE=1 SV=2
P50897	PPT1	34.2	-0.557766	Palmitoyl-protein thioesterase 1 OS=Homo sapiens OX=9606 GN=PPT1 PE=1 SV=1
P07311	ACYP1	11.3	-0.556061	Acylphosphatase-1 OS=Homo sapiens OX=9606 GN=ACYP1 PE=1 SV=2
Q96GX2	ATXN7L3B	10.8	-0.554855	Ataxin-7-like protein 3B OS=Homo sapiens OX=9606 GN=ATXN7L3B PE=1 SV=2
P06733	ENO1	47.1	-0.554719	Alpha-enolase OS=Homo sapiens OX=9606 GN=ENO1 PE=1 SV=2
Q92530	PSMF1	29.8	-0.554312	Proteasome inhibitor PI31 subunit OS=Homo sapiens OX=9606 GN=PSMF1 PE=1 SV=2
P50238	CRIP1	8.5	-0.554156	Cysteine-rich protein 1 OS=Homo sapiens OX=9606 GN=CRIP1 PE=1 SV=3
Q9H773	DCTPP1	18.7	-0.553806	dCTP pyrophosphatase 1 OS=Homo sapiens OX=9606 GN=DCTPP1 PE=1 SV=1
P08237	PFKM	85.1	-0.553533	ATP-dependent 6-phosphofructokinase, muscle type OS=Homo sapiens OX=9606 GN=PFKM PE=1 SV=2
P00441	SOD1	15.9	-0.553205	Superoxide dismutase [Cu-Zn] OS=Homo sapiens OX=9606 GN=SOD1 PE=1 SV=2
Q9HC38	GLOD4	34.8	-0.55315	Glyoxalase domain-containing protein 4 OS=Homo sapiens OX=9606 GN=GLOD4 PE=1 SV=1
Q8N3J6	CADM2	47.5	-0.552542	Cell adhesion molecule 2 OS=Homo sapiens OX=9606 GN=CADM2 PE=2 SV=1
Q8TB36	GDAP1	41.3	-0.551669	Ganglioside-induced differentiation-associated protein 1 OS=Homo sapiens OX=9606 GN=GDAP1 PE=1 SV=3
Q13542	EIF4EBP2	12.9	-0.55147	Eukaryotic translation initiation factor 4E-binding protein 2 OS=Homo sapiens OX=9606 GN=EIF4EBP2 PE=1 SV=1
P63165	SUMO1	11.6	-0.549558	Small ubiquitin-related modifier 1 OS=Homo sapiens OX=9606 GN=SUMO1 PE=1 SV=1
Q9BYP7	WNK3	198.3	-0.549266	Serine/threonine-protein kinase WNK3 OS=Homo sapiens OX=9606 GN=WNK3 PE=1 SV=3
Q8NBT2	SPC24	22.5	-0.549221	Kinetochore protein Spc24 OS=Homo sapiens OX=9606 GN=SPC24 PE=1 SV=2
O43164	PJA2	78.2	-0.548884	E3 ubiquitin-protein ligase Praja-2 OS=Homo sapiens OX=9606 GN=PJA2 PE=1 SV=4
P34932	HSPA4	94.3	-0.548058	Heat shock 70 kDa protein 4 OS=Homo sapiens OX=9606 GN=HSPA4 PE=1 SV=4
Q9UGV2	NDRG3	41.4	-0.546203	Protein NDRG3 OS=Homo sapiens OX=9606 GN=NDRG3 PE=1 SV=2
Q9H939	PSTPIP2	38.8	-0.545912	Proline-serine-threonine phosphatase-interacting protein 2 OS=Homo sapiens OX=9606 GN=PSTPIP2 PE=1 SV=4
O94819	KBTBD11	65.7	-0.5455	Kelch repeat and BTB domain-containing protein 11 OS=Homo sapiens OX=9606 GN=KBTBD11 PE=1 SV=1
Q8WXE0	CASKIN2	126.7	-0.545228	Caskin-2 OS=Homo sapiens OX=9606 GN=CASKIN2 PE=1 SV=2
Q8NFW1	COL22A1	161	-0.544437	Collagen alpha-1(XXII) chain OS=Homo sapiens OX=9606 GN=COL22A1 PE=2 SV=2
P82979	SARNP	23.7	-0.543865	SAP domain-containing ribonucleoprotein OS=Homo sapiens OX=9606 GN=SARNP PE=1 SV=3
Q9UEG4	ZNF629	96.6	-0.543773	Zinc finger protein 629 OS=Homo sapiens OX=9606 GN=ZNF629 PE=1 SV=2
O94967	WDR47	101.9	-0.543344	WD repeat-containing protein 47 OS=Homo sapiens OX=9606 GN=WDR47 PE=1 SV=1
P43487	RANBP1	23.3	-0.543343	Ran-specific GTPase-activating protein OS=Homo sapiens OX=9606 GN=RANBP1 PE=1 SV=1
Q9BY32	ITPA	21.4	-0.542174	Inosine triphosphate pyrophosphatase OS=Homo sapiens OX=9606 GN=ITPA PE=1 SV=2
Q9HCJ2	LRRC4C	71.9	-0.541452	Leucine-rich repeat-containing protein 4C OS=Homo sapiens OX=9606 GN=LRRC4C PE=1 SV=1
Q9Y2J2	EPB41L3	120.6	-0.541219	Band 4.1-like protein 3 OS=Homo sapiens OX=9606 GN=EPB41L3 PE=1 SV=2
Q15814	TBCC	39.2	-0.540304	Tubulin-specific chaperone C OS=Homo sapiens OX=9606 GN=TBCC PE=1 SV=2
Q9H0Q3	FXYD6	10.5	-0.5397	FXYD domain-containing ion transport regulator 6 OS=Homo sapiens OX=9606 GN=FXYD6 PE=1 SV=1
P27348	YWHAQ	27.7	-0.539143	14-3-3 protein theta OS=Homo sapiens OX=9606 GN=YWHAQ PE=1 SV=1
O75347	TBCA	12.8	-0.539047	Tubulin-specific chaperone A OS=Homo sapiens OX=9606 GN=TBCA PE=1 SV=3
P62633	CNBP	19.5	-0.538717	Cellular nucleic acid-binding protein OS=Homo sapiens OX=9606 GN=CNBP PE=1 SV=1
Q8N3Z0	PRSS35	47.1	-0.537955	Inactive serine protease 35 OS=Homo sapiens OX=9606 GN=PRSS35 PE=2 SV=2
Q4KMG0	CDON	139.1	-0.537154	Cell adhesion molecule-related/down-regulated by oncogenes OS=Homo sapiens OX=9606 GN=CDON PE=1 SV=2
P11216	PYGB	96.6	-0.53686	Glycogen phosphorylase, brain form OS=Homo sapiens OX=9606 GN=PYGB PE=1 SV=5
Q9H0R4	HDHD2	28.5	-0.535589	Haloacid dehalogenase-like hydrolase domain-containing protein 2 OS=Homo sapiens OX=9606 GN=HDHD2 PE=1 SV=1
Q9UBE0	SAE1	38.4	-0.535384	SUMO-activating enzyme subunit 1 OS=Homo sapiens OX=9606 GN=SAE1 PE=1 SV=1
O95475	SIX6	27.7	-0.535197	Homeobox protein SIX6 OS=Homo sapiens OX=9606 GN=SIX6 PE=1 SV=2
P45974	USP5	95.7	-0.534255	Ubiquitin carboxyl-terminal hydrolase 5 OS=Homo sapiens OX=9606 GN=USP5 PE=1 SV=2
Q13432	UNC119	26.9	-0.534155	Protein unc-119 homolog A OS=Homo sapiens OX=9606 GN=UNC119 PE=1 SV=1
P35637	FUS	53.4	-0.531606	RNA-binding protein FUS OS=Homo sapiens OX=9606 GN=FUS PE=1 SV=1
Q8NC96	NECAP1	29.7	-0.531401	Adaptin ear-binding coat-associated protein 1 OS=Homo sapiens OX=9606 GN=NECAP1 PE=1 SV=2
Q16777	HIST2H2AC	14	-0.531106	Histone H2A type 2-C OS=Homo sapiens OX=9606 GN=HIST2H2AC PE=1 SV=4
O75037	KIF21B	182.5	-0.530826	Kinesin-like protein KIF21B OS=Homo sapiens OX=9606 GN=KIF21B PE=1 SV=2
P51784	USP11	109.7	-0.5303	Ubiquitin carboxyl-terminal hydrolase 11 OS=Homo sapiens OX=9606 GN=USP11 PE=1 SV=3
Q9H1U4	MEGF9	62.9	-0.529048	Multiple epidermal growth factor-like domains protein 9 OS=Homo sapiens OX=9606 GN=MEGF9 PE=2 SV=3
Q9Y3E1	HDGFRP3	22.6	-0.528542	Hepatoma-derived growth factor-related protein 3 OS=Homo sapiens OX=9606 GN=HDGFL3 PE=1 SV=1
Q8IZ40	RCOR2	58	-0.528288	REST corepressor 2 OS=Homo sapiens OX=9606 GN=RCOR2 PE=1 SV=2
P67775	PPP2CA	35.6	-0.528101	Serine/threonine-protein phosphatase 2A catalytic subunit alpha isoform OS=Homo sapiens OX=9606 GN=PPP2CA PE=1 SV=1
P28482	MAPK1	41.4	-0.526626	Mitogen-activated protein kinase 1 OS=Homo sapiens OX=9606 GN=MAPK1 PE=1 SV=3
Q96CN7	ISOC1	32.2	-0.526612	Isochorismatase domain-containing protein 1 OS=Homo sapiens OX=9606 GN=ISOC1 PE=1 SV=3
Q99426	TBCB	27.3	-0.525569	Tubulin-folding cofactor B OS=Homo sapiens OX=9606 GN=TBCB PE=1 SV=2
Q9H3P2	NELFA	57.2	-0.52532	Negative elongation factor A OS=Homo sapiens OX=9606 GN=NELFA PE=1 SV=3
O94907	DKK1	28.7	-0.525058	Dickkopf-related protein 1 OS=Homo sapiens OX=9606 GN=DKK1 PE=1 SV=1
P53779	MAPK10	52.6	-0.524514	Mitogen-activated protein kinase 10 OS=Homo sapiens OX=9606 GN=MAPK10 PE=1 SV=2
O95848	NUDT14	24.1	-0.522276	Uridine diphosphate glucose pyrophosphatase OS=Homo sapiens OX=9606 GN=NUDT14 PE=1 SV=2
Q15631	TSN	26.2	-0.522128	Translin OS=Homo sapiens OX=9606 GN=TSN PE=1 SV=1
Q9Y3S1	WNK2	242.5	-0.521373	Serine/threonine-protein kinase WNK2 OS=Homo sapiens OX=9606 GN=WNK2 PE=1 SV=4
P54727	RAD23B	43.1	-0.519693	UV excision repair protein RAD23 homolog B OS=Homo sapiens OX=9606 GN=RAD23B PE=1 SV=1
Q07866	KLC1	65.3	-0.519538	Kinesin light chain 1 OS=Homo sapiens OX=9606 GN=KLC1 PE=1 SV=2
Q76KP1	B4GALNT4	116.4	-0.518541	N-acetyl-beta-glucosaminyl-glycoprotein 4-beta-N-acetylgalactosaminyltransferase 1 OS=Homo sapiens OX=9606 GN=B4GALNT4 PE=1 SV=1
O95989	NUDT3	19.5	-0.51732	Diphosphoinositol polyphosphate phosphohydrolase 1 OS=Homo sapiens OX=9606 GN=NUDT3 PE=1 SV=1
Q7L9L4	MOB1B	25.1	-0.517099	MOB kinase activator 1B OS=Homo sapiens OX=9606 GN=MOB1B PE=1 SV=3
P49903	SEPHS1	42.9	-0.517074	Selenide, water dikinase 1 OS=Homo sapiens OX=9606 GN=SEPHS1 PE=1 SV=2
O95084	PRSS23	43	-0.516329	Serine protease 23 OS=Homo sapiens OX=9606 GN=PRSS23 PE=1 SV=1
Q15637	SF1	68.3	-0.516185	Splicing factor 1 OS=Homo sapiens OX=9606 GN=SF1 PE=1 SV=4
Q04760	GLO1	20.8	-0.51582	Lactoylglutathione lyase OS=Homo sapiens OX=9606 GN=GLO1 PE=1 SV=4
O00154	ACOT7	41.8	-0.515369	Cytosolic acyl coenzyme A thioester hydrolase OS=Homo sapiens OX=9606 GN=ACOT7 PE=1 SV=3
Q8TE60	ADAMTS18	135.1	-0.515043	A disintegrin and metalloproteinase with thrombospondin motifs 18 OS=Homo sapiens OX=9606 GN=ADAMTS18 PE=1 SV=3
P28799	GRN	63.5	-0.514436	Granulins OS=Homo sapiens OX=9606 GN=GRN PE=1 SV=2
Q8WUN7	UBTD2	26.2	-0.512881	Ubiquitin domain-containing protein 2 OS=Homo sapiens OX=9606 GN=UBTD2 PE=1 SV=2
P36954	POLR2I	14.5	-0.512667	DNA-directed RNA polymerase II subunit RPB9 OS=Homo sapiens OX=9606 GN=POLR2I PE=1 SV=1
P20337	RAB3B	24.7	-0.512565	Ras-related protein Rab-3B OS=Homo sapiens OX=9606 GN=RAB3B PE=1 SV=2
Q13177	PAK2	58	-0.512531	Serine/threonine-protein kinase PAK 2 OS=Homo sapiens OX=9606 GN=PAK2 PE=1 SV=3
Q15691	MAPRE1	30	-0.512073	Microtubule-associated protein RP/EB family member 1 OS=Homo sapiens OX=9606 GN=MAPRE1 PE=1 SV=3
Q96F85	CNRIP1	18.6	-0.51091	CB1 cannabinoid receptor-interacting protein 1 OS=Homo sapiens OX=9606 GN=CNRIP1 PE=1 SV=1
Q71H61	ILDR2	71.2	-0.510552	Immunoglobulin-like domain-containing receptor 2 OS=Homo sapiens OX=9606 GN=ILDR2 PE=2 SV=1
Q99598	TSNAX	33.1	-0.51052	Translin-associated protein X OS=Homo sapiens OX=9606 GN=TSNAX PE=1 SV=1
Q16566	CAMK4	51.9	-0.510152	Calcium/calmodulin-dependent protein kinase type IV OS=Homo sapiens OX=9606 GN=CAMK4 PE=1 SV=1
Q0VDG4	SCRN3	48.5	-0.510097	Secernin-3 OS=Homo sapiens OX=9606 GN=SCRN3 PE=1 SV=1
Q01105	SET	33.5	-0.510062	Protein SET OS=Homo sapiens OX=9606 GN=SET PE=1 SV=3
Q9UN36	NDRG2	40.8	-0.509854	Protein NDRG2 OS=Homo sapiens OX=9606 GN=NDRG2 PE=1 SV=2
P11441	UBL4A	17.8	-0.509072	Ubiquitin-like protein 4A OS=Homo sapiens OX=9606 GN=UBL4A PE=1 SV=1
Q16881	TXNRD1	70.9	-0.508881	Thioredoxin reductase 1, cytoplasmic OS=Homo sapiens OX=9606 GN=TXNRD1 PE=1 SV=3
P23193	TCEA1	33.9	-0.508341	Transcription elongation factor A protein 1 OS=Homo sapiens OX=9606 GN=TCEA1 PE=1 SV=2
Q5HYJ3	FAM76B	38.7	-0.507395	Protein FAM76B OS=Homo sapiens OX=9606 GN=FAM76B PE=1 SV=3
Q9Y6G9	DYNC1LI1	56.5	-0.507316	Cytoplasmic dynein 1 light intermediate chain 1 OS=Homo sapiens OX=9606 GN=DYNC1LI1 PE=1 SV=3
P61968	LMO4	18	-0.507206	LIM domain transcription factor LMO4 OS=Homo sapiens OX=9606 GN=LMO4 PE=1 SV=1
O94788	ALDH1A2	56.7	-0.506895	Retinal dehydrogenase 2 OS=Homo sapiens OX=9606 GN=ALDH1A2 PE=1 SV=3
O43581	SYT7	45.5	-0.506441	Synaptotagmin-7 OS=Homo sapiens OX=9606 GN=SYT7 PE=1 SV=3
O60907	TBL1X	62.5	-0.506047	F-box-like/WD repeat-containing protein TBL1X OS=Homo sapiens OX=9606 GN=TBL1X PE=1 SV=3
Q99729	HNRNPAB	36.2	-0.505879	Heterogeneous nuclear ribonucleoprotein A/B OS=Homo sapiens OX=9606 GN=HNRNPAB PE=1 SV=2
O43765	SGTA	34	-0.505408	Small glutamine-rich tetratricopeptide repeat-containing protein alpha OS=Homo sapiens OX=9606 GN=SGTA PE=1 SV=1
Q7Z333	SETX	302.7	-0.505263	Probable helicase senataxin OS=Homo sapiens OX=9606 GN=SETX PE=1 SV=4
A6NHL2	TUBAL3	49.9	-0.503981	Tubulin alpha chain-like 3 OS=Homo sapiens OX=9606 GN=TUBAL3 PE=1 SV=2
Q02153	GUCY1B3	70.5	-0.503608	Guanylate cyclase soluble subunit beta-1 OS=Homo sapiens OX=9606 GN=GUCY1B1 PE=1 SV=1
Q7Z3B1	NEGR1	38.7	-0.502683	Neuronal growth regulator 1 OS=Homo sapiens OX=9606 GN=NEGR1 PE=1 SV=3
P09874	PARP1	113	-0.501567	Poly [ADP-ribose] polymerase 1 OS=Homo sapiens OX=9606 GN=PARP1 PE=1 SV=4
Q00688	FKBP3	25.2	-0.50155	Peptidyl-prolyl cis-trans isomerase FKBP3 OS=Homo sapiens OX=9606 GN=FKBP3 PE=1 SV=1
Q16644	MAPKAPK3	43	-0.501404	MAP kinase-activated protein kinase 3 OS=Homo sapiens OX=9606 GN=MAPKAPK3 PE=1 SV=1
P61764	STXBP1	67.5	-0.500416	Syntaxin-binding protein 1 OS=Homo sapiens OX=9606 GN=STXBP1 PE=1 SV=1
O43426	SYNJ1	173	-0.499597	Synaptojanin-1 OS=Homo sapiens OX=9606 GN=SYNJ1 PE=1 SV=2
Q9NRF8	CTPS2	65.6	-0.498781	CTP synthase 2 OS=Homo sapiens OX=9606 GN=CTPS2 PE=1 SV=1
P0C0S5	H2AFZ	13.5	-0.498605	Histone H2A.Z OS=Homo sapiens OX=9606 GN=H2AFZ PE=1 SV=2
P63316	TNNC1	18.4	-0.497874	Troponin C, slow skeletal and cardiac muscles OS=Homo sapiens OX=9606 GN=TNNC1 PE=1 SV=1
O15355	PPM1G	59.2	-0.497705	Protein phosphatase 1G OS=Homo sapiens OX=9606 GN=PPM1G PE=1 SV=1
Q92945	KHSRP	73.1	-0.49754	Far upstream element-binding protein 2 OS=Homo sapiens OX=9606 GN=KHSRP PE=1 SV=4
O43813	LANCL1	45.3	-0.497491	LanC-like protein 1 OS=Homo sapiens OX=9606 GN=LANCL1 PE=1 SV=1
O00399	DCTN6	20.7	-0.497133	Dynactin subunit 6 OS=Homo sapiens OX=9606 GN=DCTN6 PE=1 SV=1
O14545	TRAFD1	64.8	-0.497095	TRAF-type zinc finger domain-containing protein 1 OS=Homo sapiens OX=9606 GN=TRAFD1 PE=1 SV=1
Q8WY21	SORCS1	129.6	-0.497053	VPS10 domain-containing receptor SorCS1 OS=Homo sapiens OX=9606 GN=SORCS1 PE=1 SV=3
P48058	GRIA4	100.8	-0.496548	Glutamate receptor 4 OS=Homo sapiens OX=9606 GN=GRIA4 PE=1 SV=2
Q8N488	RYBP	24.8	-0.496261	RING1 and YY1-binding protein OS=Homo sapiens OX=9606 GN=RYBP PE=1 SV=2
P62937	PPIA	18	-0.496216	Peptidyl-prolyl cis-trans isomerase A OS=Homo sapiens OX=9606 GN=PPIA PE=1 SV=2
Q99719	44444	42.8	-0.495748	Septin-5 OS=Homo sapiens OX=9606 GN=SEPT5 PE=1 SV=1
Q9P121	NTM	37.9	-0.495384	Neurotrimin OS=Homo sapiens OX=9606 GN=NTM PE=1 SV=1
Q7Z5L9	IRF2BP2	61	-0.493996	Interferon regulatory factor 2-binding protein 2 OS=Homo sapiens OX=9606 GN=IRF2BP2 PE=1 SV=2
O00193	SMAP	20.3	-0.493605	Small acidic protein OS=Homo sapiens OX=9606 GN=SMAP PE=1 SV=1
O95626	ANP32D	14.8	-0.492916	Acidic leucine-rich nuclear phosphoprotein 32 family member D OS=Homo sapiens OX=9606 GN=ANP32D PE=2 SV=2
Q14119	VEZF1	56.9	-0.492651	Vascular endothelial zinc finger 1 OS=Homo sapiens OX=9606 GN=VEZF1 PE=1 SV=2
P30086	PEBP1	21	-0.492482	Phosphatidylethanolamine-binding protein 1 OS=Homo sapiens OX=9606 GN=PEBP1 PE=1 SV=3
Q13409	DYNC1I2	71.4	-0.492234	Cytoplasmic dynein 1 intermediate chain 2 OS=Homo sapiens OX=9606 GN=DYNC1I2 PE=1 SV=3
P63027	VAMP2	12.7	-0.490759	Vesicle-associated membrane protein 2 OS=Homo sapiens OX=9606 GN=VAMP2 PE=1 SV=3
P55769	NHP2L1	14.2	-0.489321	NHP2-like protein 1 OS=Homo sapiens OX=9606 GN=SNU13 PE=1 SV=3
Q8TAB3	PCDH19	126.2	-0.488116	Protocadherin-19 OS=Homo sapiens OX=9606 GN=PCDH19 PE=1 SV=3
P99999	CYCS	11.7	-0.488108	Cytochrome c OS=Homo sapiens OX=9606 GN=CYCS PE=1 SV=2
Q9Y4B5	MTCL1	209.4	-0.487044	Microtubule cross-linking factor 1 OS=Homo sapiens OX=9606 GN=MTCL1 PE=1 SV=5
P09417	QDPR	25.8	-0.486229	Dihydropteridine reductase OS=Homo sapiens OX=9606 GN=QDPR PE=1 SV=2
Q6ZU35	KIAA1211	136.7	-0.485417	Uncharacterized protein KIAA1211 OS=Homo sapiens OX=9606 GN=KIAA1211 PE=1 SV=3
Q9C0B1	FTO	58.2	-0.485224	Alpha-ketoglutarate-dependent dioxygenase FTO OS=Homo sapiens OX=9606 GN=FTO PE=1 SV=3
Q13442	PDAP1	20.6	-0.484218	28 kDa heat- and acid-stable phosphoprotein OS=Homo sapiens OX=9606 GN=PDAP1 PE=1 SV=1
P07196	NEFL	61.5	-0.484084	Neurofilament light polypeptide OS=Homo sapiens OX=9606 GN=NEFL PE=1 SV=3
P84243	H3F3A	15.3	-0.483893	Histone H3.3 OS=Homo sapiens OX=9606 GN=H3F3A PE=1 SV=2
Q7Z6M1	RABEPK	40.5	-0.483679	Rab9 effector protein with kelch motifs OS=Homo sapiens OX=9606 GN=RABEPK PE=1 SV=1
Q9BTT0	ANP32E	30.7	-0.483677	Acidic leucine-rich nuclear phosphoprotein 32 family member E OS=Homo sapiens OX=9606 GN=ANP32E PE=1 SV=1
Q15366	PCBP2	38.6	-0.482689	Poly(rC)-binding protein 2 OS=Homo sapiens OX=9606 GN=PCBP2 PE=1 SV=1
P48730	CSNK1D	47.3	-0.48253	Casein kinase I isoform delta OS=Homo sapiens OX=9606 GN=CSNK1D PE=1 SV=2
P17066	HSPA6	71	-0.482201	Heat shock 70 kDa protein 6 OS=Homo sapiens OX=9606 GN=HSPA6 PE=1 SV=2
Q9GZP4	PITHD1	24.2	-0.481696	PITH domain-containing protein 1 OS=Homo sapiens OX=9606 GN=PITHD1 PE=1 SV=1
Q8WXX5	DNAJC9	29.9	-0.481684	DnaJ homolog subfamily C member 9 OS=Homo sapiens OX=9606 GN=DNAJC9 PE=1 SV=1
Q6SZW1	SARM1	79.3	-0.481275	Sterile alpha and TIR motif-containing protein 1 OS=Homo sapiens OX=9606 GN=SARM1 PE=1 SV=1
P60174	TPI1	30.8	-0.481067	Triosephosphate isomerase OS=Homo sapiens OX=9606 GN=TPI1 PE=1 SV=3
Q9Y4C1	KDM3A	147.2	-0.481013	Lysine-specific demethylase 3A OS=Homo sapiens OX=9606 GN=KDM3A PE=1 SV=4
P52564	MAP2K6	37.5	-0.479823	Dual specificity mitogen-activated protein kinase kinase 6 OS=Homo sapiens OX=9606 GN=MAP2K6 PE=1 SV=1
Q12860	CNTN1	113.2	-0.479805	Contactin-1 OS=Homo sapiens OX=9606 GN=CNTN1 PE=1 SV=1
Q8WU79	SMAP2	46.8	-0.479225	Stromal membrane-associated protein 2 OS=Homo sapiens OX=9606 GN=SMAP2 PE=1 SV=1
P11362	FGFR1	91.8	-0.477986	Fibroblast growth factor receptor 1 OS=Homo sapiens OX=9606 GN=FGFR1 PE=1 SV=3
Q9NVA2	44450	49.4	-0.47751	Septin-11 OS=Homo sapiens OX=9606 GN=SEPT11 PE=1 SV=3
Q9H1Z9	TSPAN10	36.5	-0.476761	Tetraspanin-10 OS=Homo sapiens OX=9606 GN=TSPAN10 PE=2 SV=1
P78352	DLG4	80.4	-0.476685	Disks large homolog 4 OS=Homo sapiens OX=9606 GN=DLG4 PE=1 SV=3
O95319	CELF2	54.3	-0.475962	CUGBP Elav-like family member 2 OS=Homo sapiens OX=9606 GN=CELF2 PE=1 SV=1
Q92563	SPOCK2	46.7	-0.474927	Testican-2 OS=Homo sapiens OX=9606 GN=SPOCK2 PE=1 SV=1
Q8IY22	CMIP	86.3	-0.474709	C-Maf-inducing protein OS=Homo sapiens OX=9606 GN=CMIP PE=1 SV=3
Q8WZA0	LZIC	21.5	-0.474247	Protein LZIC OS=Homo sapiens OX=9606 GN=LZIC PE=1 SV=1
Q14011	CIRBP	18.6	-0.473959	Cold-inducible RNA-binding protein OS=Homo sapiens OX=9606 GN=CIRBP PE=1 SV=1
Q8WVY7	UBLCP1	36.8	-0.473623	Ubiquitin-like domain-containing CTD phosphatase 1 OS=Homo sapiens OX=9606 GN=UBLCP1 PE=1 SV=2
P68402	PAFAH1B2	25.6	-0.473245	Platelet-activating factor acetylhydrolase IB subunit beta OS=Homo sapiens OX=9606 GN=PAFAH1B2 PE=1 SV=1
Q6DD87	ZNF787	40.4	-0.473072	Zinc finger protein 787 OS=Homo sapiens OX=9606 GN=ZNF787 PE=1 SV=4
Q4LDG9	DNAL1	21.5	-0.472803	Dynein light chain 1, axonemal OS=Homo sapiens OX=9606 GN=DNAL1 PE=1 SV=1
Q9UHD9	UBQLN2	65.7	-0.472323	Ubiquilin-2 OS=Homo sapiens OX=9606 GN=UBQLN2 PE=1 SV=2
Q15819	UBE2V2	16.4	-0.47214	Ubiquitin-conjugating enzyme E2 variant 2 OS=Homo sapiens OX=9606 GN=UBE2V2 PE=1 SV=4
Q8N428	GALNT16	63	-0.471966	Polypeptide N-acetylgalactosaminyltransferase 16 OS=Homo sapiens OX=9606 GN=GALNT16 PE=1 SV=2
Q15181	PPA1	32.6	-0.471842	Inorganic pyrophosphatase OS=Homo sapiens OX=9606 GN=PPA1 PE=1 SV=2
Q14061	COX17	6.9	-0.47175	Cytochrome c oxidase copper chaperone OS=Homo sapiens OX=9606 GN=COX17 PE=1 SV=2
P61927	RPL37	11.1	-0.471069	60S ribosomal protein L37 OS=Homo sapiens OX=9606 GN=RPL37 PE=1 SV=2
Q8TBC5	ZSCAN18	54.8	-0.47092	Zinc finger and SCAN domain-containing protein 18 OS=Homo sapiens OX=9606 GN=ZSCAN18 PE=2 SV=2
Q9BZZ5	API5	59	-0.470355	Apoptosis inhibitor 5 OS=Homo sapiens OX=9606 GN=API5 PE=1 SV=3
P48637	GSS	52.4	-0.470241	Glutathione synthetase OS=Homo sapiens OX=9606 GN=GSS PE=1 SV=1
Q9BQ61	C19orf43	18.4	-0.470146	Telomerase RNA component interacting RNase OS=Homo sapiens OX=9606 GN=TRIR PE=1 SV=1
Q9H6K1	C6orf106	32.9	-0.470005	Uncharacterized protein C6orf106 OS=Homo sapiens OX=9606 GN=C6orf106 PE=1 SV=2
Q92688	ANP32B	28.8	-0.469785	Acidic leucine-rich nuclear phosphoprotein 32 family member B OS=Homo sapiens OX=9606 GN=ANP32B PE=1 SV=1
Q9ULP9	TBC1D24	62.9	-0.468077	TBC1 domain family member 24 OS=Homo sapiens OX=9606 GN=TBC1D24 PE=1 SV=2
P35573	AGL	174.7	-0.467529	Glycogen debranching enzyme OS=Homo sapiens OX=9606 GN=AGL PE=1 SV=3
Q8NDX6	ZNF740	21.8	-0.466007	Zinc finger protein 740 OS=Homo sapiens OX=9606 GN=ZNF740 PE=1 SV=1
P20933	AGA	37.2	-0.465814	N(4)-(beta-N-acetylglucosaminyl)-L-asparaginase OS=Homo sapiens OX=9606 GN=AGA PE=1 SV=2
P22681	CBL	99.6	-0.46575	E3 ubiquitin-protein ligase CBL OS=Homo sapiens OX=9606 GN=CBL PE=1 SV=2
Q86SK9	SCD5	37.6	-0.465706	Stearoyl-CoA desaturase 5 OS=Homo sapiens OX=9606 GN=SCD5 PE=1 SV=2
P15927	RPA2	29.2	-0.465594	Replication protein A 32 kDa subunit OS=Homo sapiens OX=9606 GN=RPA2 PE=1 SV=1
Q96J87	CELF6	50.4	-0.465435	CUGBP Elav-like family member 6 OS=Homo sapiens OX=9606 GN=CELF6 PE=1 SV=1
Q9NX07	TRNAU1AP	32.5	-0.465405	tRNA selenocysteine 1-associated protein 1 OS=Homo sapiens OX=9606 GN=TRNAU1AP PE=1 SV=1
Q8N806	UBR7	48	-0.465269	Putative E3 ubiquitin-protein ligase UBR7 OS=Homo sapiens OX=9606 GN=UBR7 PE=1 SV=2
Q712K3	UBE2R2	27.1	-0.465003	Ubiquitin-conjugating enzyme E2 R2 OS=Homo sapiens OX=9606 GN=UBE2R2 PE=1 SV=1
Q99676	ZNF184	86.1	-0.464622	Zinc finger protein 184 OS=Homo sapiens OX=9606 GN=ZNF184 PE=1 SV=4
Q04917	YWHAH	28.2	-0.464463	14-3-3 protein eta OS=Homo sapiens OX=9606 GN=YWHAH PE=1 SV=4
Q9Y530	OARD1	17	-0.464347	O-acetyl-ADP-ribose deacetylase 1 OS=Homo sapiens OX=9606 GN=OARD1 PE=1 SV=2
Q9NP98	MYOZ1	31.7	-0.464274	Myozenin-1 OS=Homo sapiens OX=9606 GN=MYOZ1 PE=1 SV=1
Q9Y6X4	FAM169A	74.9	-0.464069	Soluble lamin-associated protein of 75 kDa OS=Homo sapiens OX=9606 GN=FAM169A PE=1 SV=2
Q9Y3R0	GRIP1	122.3	-0.463379	Glutamate receptor-interacting protein 1 OS=Homo sapiens OX=9606 GN=GRIP1 PE=1 SV=3
P20290	BTF3	22.2	-0.462529	Transcription factor BTF3 OS=Homo sapiens OX=9606 GN=BTF3 PE=1 SV=1
B1AK53	ESPN	91.7	-0.462313	Espin OS=Homo sapiens OX=9606 GN=ESPN PE=1 SV=1
P18615	NELFE	43.2	-0.462141	Negative elongation factor E OS=Homo sapiens OX=9606 GN=NELFE PE=1 SV=3
P07451	CA3	29.5	-0.461966	Carbonic anhydrase 3 OS=Homo sapiens OX=9606 GN=CA3 PE=1 SV=3
Q86UY6	NAA40	27.2	-0.460929	N-alpha-acetyltransferase 40 OS=Homo sapiens OX=9606 GN=NAA40 PE=1 SV=1
Q96GD0	PDXP	31.7	-0.460673	Pyridoxal phosphate phosphatase OS=Homo sapiens OX=9606 GN=PDXP PE=1 SV=2
P55212	CASP6	33.3	-0.46057	Caspase-6 OS=Homo sapiens OX=9606 GN=CASP6 PE=1 SV=2
P56159	GFRA1	51.4	-0.459843	GDNF family receptor alpha-1 OS=Homo sapiens OX=9606 GN=GFRA1 PE=2 SV=2
Q07666	KHDRBS1	48.2	-0.459029	KH domain-containing, RNA-binding, signal transduction-associated protein 1 OS=Homo sapiens OX=9606 GN=KHDRBS1 PE=1 SV=1
P04908	HIST1H2AB	14.1	-0.458919	Histone H2A type 1-B/E OS=Homo sapiens OX=9606 GN=HIST1H2AB PE=1 SV=2
Q86V97	KBTBD6	76.1	-0.458517	Kelch repeat and BTB domain-containing protein 6 OS=Homo sapiens OX=9606 GN=KBTBD6 PE=1 SV=1
Q8N9I9	DTX3	38	-0.457974	Probable E3 ubiquitin-protein ligase DTX3 OS=Homo sapiens OX=9606 GN=DTX3 PE=1 SV=2
Q9UBT2	UBA2	71.2	-0.457493	SUMO-activating enzyme subunit 2 OS=Homo sapiens OX=9606 GN=UBA2 PE=1 SV=2
P29218	IMPA1	30.2	-0.457374	Inositol monophosphatase 1 OS=Homo sapiens OX=9606 GN=IMPA1 PE=1 SV=1
Q96IK1	BOD1	19.2	-0.457078	Biorientation of chromosomes in cell division protein 1 OS=Homo sapiens OX=9606 GN=BOD1 PE=1 SV=2
Q5SYC1	CLVS2	38	-0.456765	Clavesin-2 OS=Homo sapiens OX=9606 GN=CLVS2 PE=2 SV=1
O43237	DYNC1LI2	54.1	-0.45671	Cytoplasmic dynein 1 light intermediate chain 2 OS=Homo sapiens OX=9606 GN=DYNC1LI2 PE=1 SV=1
P07305	H1F0	20.9	-0.456582	Histone H1.0 OS=Homo sapiens OX=9606 GN=H1F0 PE=1 SV=3
Q2TAA2	IAH1	27.6	-0.456372	Isoamyl acetate-hydrolyzing esterase 1 homolog OS=Homo sapiens OX=9606 GN=IAH1 PE=1 SV=1
Q9NXG2	THUMPD1	39.3	-0.455658	THUMP domain-containing protein 1 OS=Homo sapiens OX=9606 GN=THUMPD1 PE=1 SV=2
P0CG38	POTEI	121.2	-0.455346	POTE ankyrin domain family member I OS=Homo sapiens OX=9606 GN=POTEI PE=3 SV=1
P78347	GTF2I	112.3	-0.454814	General transcription factor II-I OS=Homo sapiens OX=9606 GN=GTF2I PE=1 SV=2
O14639	ABLIM1	87.6	-0.45475	Actin-binding LIM protein 1 OS=Homo sapiens OX=9606 GN=ABLIM1 PE=1 SV=3
Q9UK45	LSM7	11.6	-0.45367	U6 snRNA-associated Sm-like protein LSm7 OS=Homo sapiens OX=9606 GN=LSM7 PE=1 SV=1
P17661	DES	53.5	-0.45319	Desmin OS=Homo sapiens OX=9606 GN=DES PE=1 SV=3
Q9NR46	SH3GLB2	43.9	-0.453005	Endophilin-B2 OS=Homo sapiens OX=9606 GN=SH3GLB2 PE=1 SV=1
Q5VSL9	STRIP1	95.5	-0.452606	Striatin-interacting protein 1 OS=Homo sapiens OX=9606 GN=STRIP1 PE=1 SV=1
Q96KP4	CNDP2	52.8	-0.452201	Cytosolic non-specific dipeptidase OS=Homo sapiens OX=9606 GN=CNDP2 PE=1 SV=2
Q9NP79	VTA1	33.9	-0.451943	Vacuolar protein sorting-associated protein VTA1 homolog OS=Homo sapiens OX=9606 GN=VTA1 PE=1 SV=1
O15041	SEMA3E	89.2	-0.451645	Semaphorin-3E OS=Homo sapiens OX=9606 GN=SEMA3E PE=1 SV=1
Q8WW12	PCNP	18.9	-0.451469	PEST proteolytic signal-containing nuclear protein OS=Homo sapiens OX=9606 GN=PCNP PE=1 SV=2
Q16527	CSRP2	20.9	-0.451028	Cysteine and glycine-rich protein 2 OS=Homo sapiens OX=9606 GN=CSRP2 PE=1 SV=3
Q15111	PLCL1	122.6	-0.450531	Inactive phospholipase C-like protein 1 OS=Homo sapiens OX=9606 GN=PLCL1 PE=1 SV=3
Q9UMX0	UBQLN1	62.5	-0.450351	Ubiquilin-1 OS=Homo sapiens OX=9606 GN=UBQLN1 PE=1 SV=2
O75937	DNAJC8	29.8	-0.450333	DnaJ homolog subfamily C member 8 OS=Homo sapiens OX=9606 GN=DNAJC8 PE=1 SV=2
P30566	ADSL	54.9	-0.450096	Adenylosuccinate lyase OS=Homo sapiens OX=9606 GN=ADSL PE=1 SV=2
P23378	GLDC	112.7	-0.450042	Glycine dehydrogenase (decarboxylating), mitochondrial OS=Homo sapiens OX=9606 GN=GLDC PE=1 SV=2
Q6EEV4	POLR2M	15.1	-0.449795	DNA-directed RNA polymerase II subunit GRINL1A, isoforms 4/5 OS=Homo sapiens OX=9606 GN=POLR2M PE=1 SV=1
P62312	LSM6	9.1	-0.449745	U6 snRNA-associated Sm-like protein LSm6 OS=Homo sapiens OX=9606 GN=LSM6 PE=1 SV=1
P42166	TMPO	75.4	-0.448403	Lamina-associated polypeptide 2, isoform alpha OS=Homo sapiens OX=9606 GN=TMPO PE=1 SV=2
O43414	ERI3	37.2	-0.448391	ERI1 exoribonuclease 3 OS=Homo sapiens OX=9606 GN=ERI3 PE=1 SV=2
P52655	GTF2A1	41.5	-0.448026	Transcription initiation factor IIA subunit 1 OS=Homo sapiens OX=9606 GN=GTF2A1 PE=1 SV=1
Q9NRW1	RAB6B	23.4	-0.447966	Ras-related protein Rab-6B OS=Homo sapiens OX=9606 GN=RAB6B PE=1 SV=1
Q13451	FKBP5	51.2	-0.447146	Peptidyl-prolyl cis-trans isomerase FKBP5 OS=Homo sapiens OX=9606 GN=FKBP5 PE=1 SV=2
Q9H7C9	AAMDC	13.3	-0.446892	Mth938 domain-containing protein OS=Homo sapiens OX=9606 GN=AAMDC PE=1 SV=1
Q08117	AES	22	-0.446708	Amino-terminal enhancer of split OS=Homo sapiens OX=9606 GN=AES PE=1 SV=4
P23471	PTPRZ1	254.4	-0.446421	Receptor-type tyrosine-protein phosphatase zeta OS=Homo sapiens OX=9606 GN=PTPRZ1 PE=1 SV=4
Q5T0N5	FNBP1L	70	-0.446234	Formin-binding protein 1-like OS=Homo sapiens OX=9606 GN=FNBP1L PE=1 SV=3
P63104	YWHAZ	27.7	-0.44581	14-3-3 protein zeta/delta OS=Homo sapiens OX=9606 GN=YWHAZ PE=1 SV=1
Q99497	PARK7	19.9	-0.445331	Protein/nucleic acid deglycase DJ-1 OS=Homo sapiens OX=9606 GN=PARK7 PE=1 SV=2
Q01844	EWSR1	68.4	-0.445196	RNA-binding protein EWS OS=Homo sapiens OX=9606 GN=EWSR1 PE=1 SV=1
Q9BSY4	CHCHD5	12.4	-0.445136	Coiled-coil-helix-coiled-coil-helix domain-containing protein 5 OS=Homo sapiens OX=9606 GN=CHCHD5 PE=1 SV=1
Q9UBN7	HDAC6	131.3	-0.444794	Histone deacetylase 6 OS=Homo sapiens OX=9606 GN=HDAC6 PE=1 SV=2
Q9HA64	FN3KRP	34.4	-0.444574	Ketosamine-3-kinase OS=Homo sapiens OX=9606 GN=FN3KRP PE=1 SV=2
Q9UPT8	ZC3H4	140.2	-0.444456	Zinc finger CCCH domain-containing protein 4 OS=Homo sapiens OX=9606 GN=ZC3H4 PE=1 SV=3
Q16678	CYP1B1	60.8	-0.444199	Cytochrome P450 1B1 OS=Homo sapiens OX=9606 GN=CYP1B1 PE=1 SV=2
Q8N8S7	ENAH	66.5	-0.443906	Protein enabled homolog OS=Homo sapiens OX=9606 GN=ENAH PE=1 SV=2
Q9NTK5	OLA1	44.7	-0.44352	Obg-like ATPase 1 OS=Homo sapiens OX=9606 GN=OLA1 PE=1 SV=2
P06746	POLB	38.2	-0.443445	DNA polymerase beta OS=Homo sapiens OX=9606 GN=POLB PE=1 SV=3
Q8N158	GPC2	62.8	-0.44303	Glypican-2 OS=Homo sapiens OX=9606 GN=GPC2 PE=2 SV=1
P37108	SRP14	14.6	-0.442916	Signal recognition particle 14 kDa protein OS=Homo sapiens OX=9606 GN=SRP14 PE=1 SV=2
Q5SSJ5	HP1BP3	61.2	-0.442605	Heterochromatin protein 1-binding protein 3 OS=Homo sapiens OX=9606 GN=HP1BP3 PE=1 SV=1
Q92994	BRF1	73.8	-0.442515	Transcription factor IIIB 90 kDa subunit OS=Homo sapiens OX=9606 GN=BRF1 PE=1 SV=1
Q53FT3	C11orf73	21.6	-0.441981	Protein Hikeshi OS=Homo sapiens OX=9606 GN=HIKESHI PE=1 SV=2
P84101	SERF2	6.9	-0.440162	Small EDRK-rich factor 2 OS=Homo sapiens OX=9606 GN=SERF2 PE=1 SV=1
Q53S33	BOLA3	12.1	-0.439512	BolA-like protein 3 OS=Homo sapiens OX=9606 GN=BOLA3 PE=1 SV=1
O14737	PDCD5	14.3	-0.439307	Programmed cell death protein 5 OS=Homo sapiens OX=9606 GN=PDCD5 PE=1 SV=3
Q16656	NRF1	53.5	-0.438966	Nuclear respiratory factor 1 OS=Homo sapiens OX=9606 GN=NRF1 PE=1 SV=1
P49458	SRP9	10.1	-0.438517	Signal recognition particle 9 kDa protein OS=Homo sapiens OX=9606 GN=SRP9 PE=1 SV=2
Q01484	ANK2	433.4	-0.43793	Ankyrin-2 OS=Homo sapiens OX=9606 GN=ANK2 PE=1 SV=4
P34896	SHMT1	53	-0.437812	Serine hydroxymethyltransferase, cytosolic OS=Homo sapiens OX=9606 GN=SHMT1 PE=1 SV=1
Q7LBC6	KDM3B	191.5	-0.43764	Lysine-specific demethylase 3B OS=Homo sapiens OX=9606 GN=KDM3B PE=1 SV=2
P42025	ACTR1B	42.3	-0.437602	Beta-centractin OS=Homo sapiens OX=9606 GN=ACTR1B PE=1 SV=1
P62826	RAN	24.4	-0.436255	GTP-binding nuclear protein Ran OS=Homo sapiens OX=9606 GN=RAN PE=1 SV=3
Q5T013	HYI	30.4	-0.436125	Putative hydroxypyruvate isomerase OS=Homo sapiens OX=9606 GN=HYI PE=1 SV=2
P49006	MARCKSL1	19.5	-0.435638	MARCKS-related protein OS=Homo sapiens OX=9606 GN=MARCKSL1 PE=1 SV=2
P68366	TUBA4A	49.9	-0.43392	Tubulin alpha-4A chain OS=Homo sapiens OX=9606 GN=TUBA4A PE=1 SV=1
P52209	PGD	53.1	-0.433624	6-phosphogluconate dehydrogenase, decarboxylating OS=Homo sapiens OX=9606 GN=PGD PE=1 SV=3
P0CAP2	POLR2M	41.7	-0.432878	DNA-directed RNA polymerase II subunit GRINL1A OS=Homo sapiens OX=9606 GN=POLR2M PE=1 SV=1
P31146	CORO1A	51	-0.432873	Coronin-1A OS=Homo sapiens OX=9606 GN=CORO1A PE=1 SV=4
Q9P258	RCC2	56	-0.432779	Protein RCC2 OS=Homo sapiens OX=9606 GN=RCC2 PE=1 SV=2
Q02447	SP3	81.9	-0.432336	Transcription factor Sp3 OS=Homo sapiens OX=9606 GN=SP3 PE=1 SV=3
Q15700	DLG2	97.5	-0.432318	Disks large homolog 2 OS=Homo sapiens OX=9606 GN=DLG2 PE=1 SV=3
Q02108	GUCY1A3	77.4	-0.43152	Guanylate cyclase soluble subunit alpha-1 OS=Homo sapiens OX=9606 GN=GUCY1A1 PE=1 SV=2
Q9BUH6	C9orf142	21.6	-0.431484	Protein PAXX OS=Homo sapiens OX=9606 GN=PAXX PE=1 SV=2
P59768	GNG2	7.8	-0.431226	Guanine nucleotide-binding protein G(I)/G(S)/G(O) subunit gamma-2 OS=Homo sapiens OX=9606 GN=GNG2 PE=1 SV=2
Q15906	VPS72	40.6	-0.431114	Vacuolar protein sorting-associated protein 72 homolog OS=Homo sapiens OX=9606 GN=VPS72 PE=1 SV=1
Q99733	NAP1L4	42.8	-0.430934	Nucleosome assembly protein 1-like 4 OS=Homo sapiens OX=9606 GN=NAP1L4 PE=1 SV=1
Q9BX40	LSM14B	42	-0.428801	Protein LSM14 homolog B OS=Homo sapiens OX=9606 GN=LSM14B PE=1 SV=1
O94888	UBXN7	54.8	-0.428669	UBX domain-containing protein 7 OS=Homo sapiens OX=9606 GN=UBXN7 PE=1 SV=2
P40426	PBX3	47.2	-0.42838	Pre-B-cell leukemia transcription factor 3 OS=Homo sapiens OX=9606 GN=PBX3 PE=1 SV=1
Q12906	ILF3	95.3	-0.428265	Interleukin enhancer-binding factor 3 OS=Homo sapiens OX=9606 GN=ILF3 PE=1 SV=3
P56211	ARPP19	12.3	-0.427762	cAMP-regulated phosphoprotein 19 OS=Homo sapiens OX=9606 GN=ARPP19 PE=1 SV=2
P61163	ACTR1A	42.6	-0.42763	Alpha-centractin OS=Homo sapiens OX=9606 GN=ACTR1A PE=1 SV=1
O95166	GABARAP	13.9	-0.427576	Gamma-aminobutyric acid receptor-associated protein OS=Homo sapiens OX=9606 GN=GABARAP PE=1 SV=1
Q8TCA0	LRRC20	20.5	-0.427323	Leucine-rich repeat-containing protein 20 OS=Homo sapiens OX=9606 GN=LRRC20 PE=1 SV=1
Q8WVJ2	NUDCD2	17.7	-0.426987	NudC domain-containing protein 2 OS=Homo sapiens OX=9606 GN=NUDCD2 PE=1 SV=1
Q9UKE5	TNIK	154.8	-0.426083	TRAF2 and NCK-interacting protein kinase OS=Homo sapiens OX=9606 GN=TNIK PE=1 SV=1
Q9Y2V3	RAX	36.7	-0.426037	Retinal homeobox protein Rx OS=Homo sapiens OX=9606 GN=RAX PE=1 SV=2
Q9H3Q1	CDC42EP4	38	-0.425918	Cdc42 effector protein 4 OS=Homo sapiens OX=9606 GN=CDC42EP4 PE=1 SV=1
Q03111	MLLT1	62	-0.425853	Protein ENL OS=Homo sapiens OX=9606 GN=MLLT1 PE=1 SV=2
Q04727	TLE4	83.7	-0.425443	Transducin-like enhancer protein 4 OS=Homo sapiens OX=9606 GN=TLE4 PE=1 SV=3
P61758	VBP1	22.6	-0.425342	Prefoldin subunit 3 OS=Homo sapiens OX=9606 GN=VBP1 PE=1 SV=3
P55211	CASP9	46.3	-0.425208	Caspase-9 OS=Homo sapiens OX=9606 GN=CASP9 PE=1 SV=3
Q9GZU8	FAM192A	28.9	-0.424931	Protein FAM192A OS=Homo sapiens OX=9606 GN=FAM192A PE=1 SV=1
Q9UBB4	ATXN10	53.5	-0.424758	Ataxin-10 OS=Homo sapiens OX=9606 GN=ATXN10 PE=1 SV=1
Q9BYT3	STK33	57.8	-0.424595	Serine/threonine-protein kinase 33 OS=Homo sapiens OX=9606 GN=STK33 PE=1 SV=1
P07437	TUBB	49.6	-0.424559	Tubulin beta chain OS=Homo sapiens OX=9606 GN=TUBB PE=1 SV=2
P10589	NR2F1	46.1	-0.42405	COUP transcription factor 1 OS=Homo sapiens OX=9606 GN=NR2F1 PE=1 SV=1
P98179	RBM3	17.2	-0.423703	RNA-binding protein 3 OS=Homo sapiens OX=9606 GN=RBM3 PE=1 SV=1
P54284	CACNB3	54.5	-0.423669	Voltage-dependent L-type calcium channel subunit beta-3 OS=Homo sapiens OX=9606 GN=CACNB3 PE=1 SV=1
Q14203	DCTN1	141.6	-0.42243	Dynactin subunit 1 OS=Homo sapiens OX=9606 GN=DCTN1 PE=1 SV=3
Q8WWY3	PRPF31	55.4	-0.421969	U4/U6 small nuclear ribonucleoprotein Prp31 OS=Homo sapiens OX=9606 GN=PRPF31 PE=1 SV=2
Q15843	NEDD8	9.1	-0.421407	NEDD8 OS=Homo sapiens OX=9606 GN=NEDD8 PE=1 SV=1
O00410	IPO5	123.6	-0.421367	Importin-5 OS=Homo sapiens OX=9606 GN=IPO5 PE=1 SV=4
Q13561	DCTN2	44.2	-0.421259	Dynactin subunit 2 OS=Homo sapiens OX=9606 GN=DCTN2 PE=1 SV=4
Q96RT7	TUBGCP6	200.4	-0.42084	Gamma-tubulin complex component 6 OS=Homo sapiens OX=9606 GN=TUBGCP6 PE=1 SV=3
P81877	SSBP2	37.8	-0.420736	Single-stranded DNA-binding protein 2 OS=Homo sapiens OX=9606 GN=SSBP2 PE=1 SV=2
Q06124	PTPN11	68.4	-0.420663	Tyrosine-protein phosphatase non-receptor type 11 OS=Homo sapiens OX=9606 GN=PTPN11 PE=1 SV=2
Q5SW79	CEP170	175.2	-0.420625	Centrosomal protein of 170 kDa OS=Homo sapiens OX=9606 GN=CEP170 PE=1 SV=1
O95861	BPNT1	33.4	-0.420582	3'(2'),5'-bisphosphate nucleotidase 1 OS=Homo sapiens OX=9606 GN=BPNT1 PE=1 SV=1
Q13362	PPP2R5C	61	-0.420266	Serine/threonine-protein phosphatase 2A 56 kDa regulatory subunit gamma isoform OS=Homo sapiens OX=9606 GN=PPP2R5C PE=1 SV=3
Q13867	BLMH	52.5	-0.420222	Bleomycin hydrolase OS=Homo sapiens OX=9606 GN=BLMH PE=1 SV=1
Q01658	DR1	19.4	-0.420144	Protein Dr1 OS=Homo sapiens OX=9606 GN=DR1 PE=1 SV=1
P48681	NES	177.3	-0.420091	Nestin OS=Homo sapiens OX=9606 GN=NES PE=1 SV=2
Q8IZ83	ALDH16A1	85.1	-0.419529	Aldehyde dehydrogenase family 16 member A1 OS=Homo sapiens OX=9606 GN=ALDH16A1 PE=1 SV=2
P21741	MDK	15.6	-0.419319	Midkine OS=Homo sapiens OX=9606 GN=MDK PE=1 SV=1
P61457	PCBD1	12	-0.419256	Pterin-4-alpha-carbinolamine dehydratase OS=Homo sapiens OX=9606 GN=PCBD1 PE=1 SV=2
Q15777	MPPED2	33.3	-0.41922	Metallophosphoesterase MPPED2 OS=Homo sapiens OX=9606 GN=MPPED2 PE=1 SV=1
O95336	PGLS	27.5	-0.418983	6-phosphogluconolactonase OS=Homo sapiens OX=9606 GN=PGLS PE=1 SV=2
Q9H1E3	NUCKS1	27.3	-0.418278	Nuclear ubiquitous casein and cyclin-dependent kinase substrate 1 OS=Homo sapiens OX=9606 GN=NUCKS1 PE=1 SV=1
Q8TAQ2	SMARCC2	132.8	-0.418262	SWI/SNF complex subunit SMARCC2 OS=Homo sapiens OX=9606 GN=SMARCC2 PE=1 SV=1
Q9Y4Y9	LSM5	9.9	-0.418087	U6 snRNA-associated Sm-like protein LSm5 OS=Homo sapiens OX=9606 GN=LSM5 PE=1 SV=3
P06276	BCHE	68.4	-0.417614	Cholinesterase OS=Homo sapiens OX=9606 GN=BCHE PE=1 SV=1
P43243	MATR3	94.6	-0.417427	Matrin-3 OS=Homo sapiens OX=9606 GN=MATR3 PE=1 SV=2
Q16774	GUK1	21.7	-0.417314	Guanylate kinase OS=Homo sapiens OX=9606 GN=GUK1 PE=1 SV=2
Q9UMR2	DDX19B	53.9	-0.417128	ATP-dependent RNA helicase DDX19B OS=Homo sapiens OX=9606 GN=DDX19B PE=1 SV=1
O15072	ADAMTS3	135.5	-0.4171	A disintegrin and metalloproteinase with thrombospondin motifs 3 OS=Homo sapiens OX=9606 GN=ADAMTS3 PE=2 SV=4
O95639	CPSF4	30.2	-0.416709	Cleavage and polyadenylation specificity factor subunit 4 OS=Homo sapiens OX=9606 GN=CPSF4 PE=1 SV=1
Q9NRR5	UBQLN4	63.8	-0.415754	Ubiquilin-4 OS=Homo sapiens OX=9606 GN=UBQLN4 PE=1 SV=2
P13805	TNNT1	32.9	-0.414819	Troponin T, slow skeletal muscle OS=Homo sapiens OX=9606 GN=TNNT1 PE=1 SV=4
Q9NQ48	LZTFL1	34.6	-0.414815	Leucine zipper transcription factor-like protein 1 OS=Homo sapiens OX=9606 GN=LZTFL1 PE=1 SV=1
P27816	MAP4	120.9	-0.414772	Microtubule-associated protein 4 OS=Homo sapiens OX=9606 GN=MAP4 PE=1 SV=3
P50440	GATM	48.4	-0.414658	Glycine amidinotransferase, mitochondrial OS=Homo sapiens OX=9606 GN=GATM PE=1 SV=1
Q8NES3	LFNG	41.7	-0.414492	Beta-1,3-N-acetylglucosaminyltransferase lunatic fringe OS=Homo sapiens OX=9606 GN=LFNG PE=1 SV=2
Q9NTZ6	RBM12	97.3	-0.414348	RNA-binding protein 12 OS=Homo sapiens OX=9606 GN=RBM12 PE=1 SV=1
Q96PB7	OLFM3	54.9	-0.413537	Noelin-3 OS=Homo sapiens OX=9606 GN=OLFM3 PE=1 SV=1
Q96CT7	CCDC124	25.8	-0.413231	Coiled-coil domain-containing protein 124 OS=Homo sapiens OX=9606 GN=CCDC124 PE=1 SV=1
O00244	ATOX1	7.4	-0.412735	Copper transport protein ATOX1 OS=Homo sapiens OX=9606 GN=ATOX1 PE=1 SV=1
Q9UPY8	MAPRE3	32	-0.412505	Microtubule-associated protein RP/EB family member 3 OS=Homo sapiens OX=9606 GN=MAPRE3 PE=1 SV=1
Q9HBE1	PATZ1	74	-0.412503	POZ-, AT hook-, and zinc finger-containing protein 1 OS=Homo sapiens OX=9606 GN=PATZ1 PE=1 SV=1
Q9UDT6	CLIP2	115.8	-0.411919	CAP-Gly domain-containing linker protein 2 OS=Homo sapiens OX=9606 GN=CLIP2 PE=1 SV=1
Q9Y496	KIF3A	80	-0.411887	Kinesin-like protein KIF3A OS=Homo sapiens OX=9606 GN=KIF3A PE=1 SV=4
Q53QV2	LBH	12.2	-0.41149	Protein LBH OS=Homo sapiens OX=9606 GN=LBH PE=1 SV=1
P17612	PRKACA	40.6	-0.411192	cAMP-dependent protein kinase catalytic subunit alpha OS=Homo sapiens OX=9606 GN=PRKACA PE=1 SV=2
Q9Y4Z0	LSM4	15.3	-0.410675	U6 snRNA-associated Sm-like protein LSm4 OS=Homo sapiens OX=9606 GN=LSM4 PE=1 SV=1
Q9ULV4	CORO1C	53.2	-0.410512	Coronin-1C OS=Homo sapiens OX=9606 GN=CORO1C PE=1 SV=1
Q16630	CPSF6	59.2	-0.410265	Cleavage and polyadenylation specificity factor subunit 6 OS=Homo sapiens OX=9606 GN=CPSF6 PE=1 SV=2
P50458	LHX2	44.3	-0.410173	LIM/homeobox protein Lhx2 OS=Homo sapiens OX=9606 GN=LHX2 PE=1 SV=2
Q9H9Q4	NHEJ1	33.3	-0.410065	Non-homologous end-joining factor 1 OS=Homo sapiens OX=9606 GN=NHEJ1 PE=1 SV=1
P07195	LDHB	36.6	-0.40964	L-lactate dehydrogenase B chain OS=Homo sapiens OX=9606 GN=LDHB PE=1 SV=2
P31946	YWHAB	28.1	-0.409585	14-3-3 protein beta/alpha OS=Homo sapiens OX=9606 GN=YWHAB PE=1 SV=3
Q14919	DRAP1	22.3	-0.40941	Dr1-associated corepressor OS=Homo sapiens OX=9606 GN=DRAP1 PE=1 SV=3
O95832	CLDN1	22.7	-0.409324	Claudin-1 OS=Homo sapiens OX=9606 GN=CLDN1 PE=1 SV=1
Q8NDI1	EHBP1	139.9	-0.408994	EH domain-binding protein 1 OS=Homo sapiens OX=9606 GN=EHBP1 PE=1 SV=3
Q15796	SMAD2	52.3	-0.408366	Mothers against decapentaplegic homolog 2 OS=Homo sapiens OX=9606 GN=SMAD2 PE=1 SV=1
Q9UNS2	COPS3	47.8	-0.408215	COP9 signalosome complex subunit 3 OS=Homo sapiens OX=9606 GN=COPS3 PE=1 SV=3
Q8TBG9	SYNPR	29.1	-0.408056	Synaptoporin OS=Homo sapiens OX=9606 GN=SYNPR PE=1 SV=1
Q9Y570	PPME1	42.3	-0.408013	Protein phosphatase methylesterase 1 OS=Homo sapiens OX=9606 GN=PPME1 PE=1 SV=3
Q16658	FSCN1	54.5	-0.407695	Fascin OS=Homo sapiens OX=9606 GN=FSCN1 PE=1 SV=3
P62805	HIST1H4A	11.4	-0.406861	Histone H4 OS=Homo sapiens OX=9606 GN=HIST1H4A PE=1 SV=2
P10768	ESD	31.4	-0.406028	S-formylglutathione hydrolase OS=Homo sapiens OX=9606 GN=ESD PE=1 SV=2
P35813	PPM1A	42.4	-0.405996	Protein phosphatase 1A OS=Homo sapiens OX=9606 GN=PPM1A PE=1 SV=1
A2RTX5	TARSL2	92.6	-0.405996	Probable threonine--tRNA ligase 2, cytoplasmic OS=Homo sapiens OX=9606 GN=TARSL2 PE=1 SV=1
Q9NUQ9	FAM49B	36.7	-0.405578	Protein FAM49B OS=Homo sapiens OX=9606 GN=FAM49B PE=1 SV=1
Q6P1N9	TATDN1	33.6	-0.404806	Putative deoxyribonuclease TATDN1 OS=Homo sapiens OX=9606 GN=TATDN1 PE=1 SV=2
P24666	ACP1	18	-0.40456	Low molecular weight phosphotyrosine protein phosphatase OS=Homo sapiens OX=9606 GN=ACP1 PE=1 SV=3
A5PLN9	TRAPPC13	46.5	-0.404039	Trafficking protein particle complex subunit 13 OS=Homo sapiens OX=9606 GN=TRAPPC13 PE=1 SV=2
O15067	PFAS	144.6	-0.40403	Phosphoribosylformylglycinamidine synthase OS=Homo sapiens OX=9606 GN=PFAS PE=1 SV=4
Q5VW32	BROX	46.4	-0.403866	BRO1 domain-containing protein BROX OS=Homo sapiens OX=9606 GN=BROX PE=1 SV=1
P49368	CCT3	60.5	-0.403488	T-complex protein 1 subunit gamma OS=Homo sapiens OX=9606 GN=CCT3 PE=1 SV=4
Q9Y333	LSM2	10.8	-0.403267	U6 snRNA-associated Sm-like protein LSm2 OS=Homo sapiens OX=9606 GN=LSM2 PE=1 SV=1
P51808	DYNLT3	13.1	-0.403242	Dynein light chain Tctex-type 3 OS=Homo sapiens OX=9606 GN=DYNLT3 PE=1 SV=1
P05455	SSB	46.8	-0.402955	Lupus La protein OS=Homo sapiens OX=9606 GN=SSB PE=1 SV=2
P68036	UBE2L3	17.9	-0.402821	Ubiquitin-conjugating enzyme E2 L3 OS=Homo sapiens OX=9606 GN=UBE2L3 PE=1 SV=1
O75663	TIPRL	31.4	-0.402442	TIP41-like protein OS=Homo sapiens OX=9606 GN=TIPRL PE=1 SV=2
P14415	ATP1B2	33.3	-0.402322	Sodium/potassium-transporting ATPase subunit beta-2 OS=Homo sapiens OX=9606 GN=ATP1B2 PE=1 SV=3
Q8WVV9	HNRNPLL	60	-0.40228	Heterogeneous nuclear ribonucleoprotein L-like OS=Homo sapiens OX=9606 GN=HNRNPLL PE=1 SV=1
P50395	GDI2	50.6	-0.4021	Rab GDP dissociation inhibitor beta OS=Homo sapiens OX=9606 GN=GDI2 PE=1 SV=2
O15240	VGF	67.2	-0.402	Neurosecretory protein VGF OS=Homo sapiens OX=9606 GN=VGF PE=1 SV=2
Q13263	TRIM28	88.5	-0.401863	Transcription intermediary factor 1-beta OS=Homo sapiens OX=9606 GN=TRIM28 PE=1 SV=5
O95343	SIX3	35.5	-0.401064	Homeobox protein SIX3 OS=Homo sapiens OX=9606 GN=SIX3 PE=1 SV=1
O14979	HNRNPDL	46.4	-0.400749	Heterogeneous nuclear ribonucleoprotein D-like OS=Homo sapiens OX=9606 GN=HNRNPDL PE=1 SV=3
Q9NQC3	RTN4	129.9	-0.400685	Reticulon-4 OS=Homo sapiens OX=9606 GN=RTN4 PE=1 SV=2
Q99471	PFDN5	17.3	-0.400641	Prefoldin subunit 5 OS=Homo sapiens OX=9606 GN=PFDN5 PE=1 SV=2
Q8ND24	RNF214	77.6	-0.400113	RING finger protein 214 OS=Homo sapiens OX=9606 GN=RNF214 PE=1 SV=2
O75940	SMNDC1	26.7	-0.399559	Survival of motor neuron-related-splicing factor 30 OS=Homo sapiens OX=9606 GN=SMNDC1 PE=1 SV=1
P62879	GNB2	37.3	-0.399338	Guanine nucleotide-binding protein G(I)/G(S)/G(T) subunit beta-2 OS=Homo sapiens OX=9606 GN=GNB2 PE=1 SV=3
Q8IWX7	UNC45B	103.7	-0.397548	Protein unc-45 homolog B OS=Homo sapiens OX=9606 GN=UNC45B PE=1 SV=1
P98172	EFNB1	38	-0.396816	Ephrin-B1 OS=Homo sapiens OX=9606 GN=EFNB1 PE=1 SV=1
Q9NYB9	ABI2	55.6	-0.396725	Abl interactor 2 OS=Homo sapiens OX=9606 GN=ABI2 PE=1 SV=1
Q96CP2	FLYWCH2	14.6	-0.396447	FLYWCH family member 2 OS=Homo sapiens OX=9606 GN=FLYWCH2 PE=1 SV=1
Q6UUV7	CRTC3	66.9	-0.396016	CREB-regulated transcription coactivator 3 OS=Homo sapiens OX=9606 GN=CRTC3 PE=1 SV=2
Q7L775	EPM2AIP1	70.3	-0.394862	EPM2A-interacting protein 1 OS=Homo sapiens OX=9606 GN=EPM2AIP1 PE=1 SV=1
O75223	GGCT	21	-0.394454	Gamma-glutamylcyclotransferase OS=Homo sapiens OX=9606 GN=GGCT PE=1 SV=1
Q9NPA8	ENY2	11.5	-0.393751	Transcription and mRNA export factor ENY2 OS=Homo sapiens OX=9606 GN=ENY2 PE=1 SV=1
Q9H832	UBE2Z	38.2	-0.393648	Ubiquitin-conjugating enzyme E2 Z OS=Homo sapiens OX=9606 GN=UBE2Z PE=1 SV=2
P23921	RRM1	90	-0.393519	Ribonucleoside-diphosphate reductase large subunit OS=Homo sapiens OX=9606 GN=RRM1 PE=1 SV=1
O75569	PRKRA	34.4	-0.393128	Interferon-inducible double-stranded RNA-dependent protein kinase activator A OS=Homo sapiens OX=9606 GN=PRKRA PE=1 SV=1
Q16186	ADRM1	42.1	-0.392949	Proteasomal ubiquitin receptor ADRM1 OS=Homo sapiens OX=9606 GN=ADRM1 PE=1 SV=2
E9PAV3	NACA	205.3	-0.392308	Nascent polypeptide-associated complex subunit alpha, muscle-specific form OS=Homo sapiens OX=9606 GN=NACA PE=1 SV=1
Q9UJW0	DCTN4	52.3	-0.392227	Dynactin subunit 4 OS=Homo sapiens OX=9606 GN=DCTN4 PE=1 SV=1
Q96SZ5	ADO	29.7	-0.392046	2-aminoethanethiol dioxygenase OS=Homo sapiens OX=9606 GN=ADO PE=1 SV=2
Q8TBC4	UBA3	51.8	-0.391884	NEDD8-activating enzyme E1 catalytic subunit OS=Homo sapiens OX=9606 GN=UBA3 PE=1 SV=2
Q8N3F0	MTURN	14.9	-0.391791	Maturin OS=Homo sapiens OX=9606 GN=MTURN PE=1 SV=2
P53816	PLA2G16	17.9	-0.39173	HRAS-like suppressor 3 OS=Homo sapiens OX=9606 GN=PLA2G16 PE=1 SV=2
Q8N163	CCAR2	102.8	-0.391594	Cell cycle and apoptosis regulator protein 2 OS=Homo sapiens OX=9606 GN=CCAR2 PE=1 SV=2
Q99832	CCT7	59.3	-0.391578	T-complex protein 1 subunit eta OS=Homo sapiens OX=9606 GN=CCT7 PE=1 SV=2
Q13490	BIRC2	69.9	-0.391287	Baculoviral IAP repeat-containing protein 2 OS=Homo sapiens OX=9606 GN=BIRC2 PE=1 SV=2
Q92598	HSPH1	96.8	-0.390962	Heat shock protein 105 kDa OS=Homo sapiens OX=9606 GN=HSPH1 PE=1 SV=1
Q06330	RBPJ	55.6	-0.390546	Recombining binding protein suppressor of hairless OS=Homo sapiens OX=9606 GN=RBPJ PE=1 SV=3
Q9BXM9	FSD1L	59.5	-0.39038	FSD1-like protein OS=Homo sapiens OX=9606 GN=FSD1L PE=1 SV=2
P52594	AGFG1	58.2	-0.39034	Arf-GAP domain and FG repeat-containing protein 1 OS=Homo sapiens OX=9606 GN=AGFG1 PE=1 SV=2
P16104	H2AFX	15.1	-0.390283	Histone H2AX OS=Homo sapiens OX=9606 GN=H2AFX PE=1 SV=2
Q8TAM2	TTC8	61.5	-0.390243	Tetratricopeptide repeat protein 8 OS=Homo sapiens OX=9606 GN=TTC8 PE=1 SV=2
P48539	PCP4	6.8	-0.39004	Calmodulin regulator protein PCP4 OS=Homo sapiens OX=9606 GN=PCP4 PE=1 SV=3
P23258	TUBG1	51.1	-0.389979	Tubulin gamma-1 chain OS=Homo sapiens OX=9606 GN=TUBG1 PE=1 SV=2
Q6NZ67	MZT2B	16.2	-0.389669	Mitotic-spindle organizing protein 2B OS=Homo sapiens OX=9606 GN=MZT2B PE=1 SV=1
O14562	UBFD1	33.4	-0.389666	Ubiquitin domain-containing protein UBFD1 OS=Homo sapiens OX=9606 GN=UBFD1 PE=1 SV=2
P49591	SARS	58.7	-0.389485	Serine--tRNA ligase, cytoplasmic OS=Homo sapiens OX=9606 GN=SARS PE=1 SV=3
O00429	DNM1L	81.8	-0.389366	Dynamin-1-like protein OS=Homo sapiens OX=9606 GN=DNM1L PE=1 SV=2
P55075	FGF8	26.5	-0.389085	Fibroblast growth factor 8 OS=Homo sapiens OX=9606 GN=FGF8 PE=1 SV=1
Q8WU90	ZC3H15	48.6	-0.388902	Zinc finger CCCH domain-containing protein 15 OS=Homo sapiens OX=9606 GN=ZC3H15 PE=1 SV=1
P61981	YWHAG	28.3	-0.388489	14-3-3 protein gamma OS=Homo sapiens OX=9606 GN=YWHAG PE=1 SV=2
Q99576	TSC22D3	14.8	-0.387805	TSC22 domain family protein 3 OS=Homo sapiens OX=9606 GN=TSC22D3 PE=1 SV=2
Q9Y6A4	CFAP20	22.8	-0.387778	Cilia- and flagella-associated protein 20 OS=Homo sapiens OX=9606 GN=CFAP20 PE=1 SV=1
P41217	CD200	31.2	-0.387675	OX-2 membrane glycoprotein OS=Homo sapiens OX=9606 GN=CD200 PE=1 SV=4
Q15459	SF3A1	88.8	-0.387575	Splicing factor 3A subunit 1 OS=Homo sapiens OX=9606 GN=SF3A1 PE=1 SV=1
Q7Z6K5	ARPIN	24.9	-0.387359	Arpin OS=Homo sapiens OX=9606 GN=ARPIN PE=1 SV=1
Q8IV38	ANKMY2	49.3	-0.38681	Ankyrin repeat and MYND domain-containing protein 2 OS=Homo sapiens OX=9606 GN=ANKMY2 PE=1 SV=1
P31153	MAT2A	43.6	-0.3865	S-adenosylmethionine synthase isoform type-2 OS=Homo sapiens OX=9606 GN=MAT2A PE=1 SV=1
P23528	CFL1	18.5	-0.386419	Cofilin-1 OS=Homo sapiens OX=9606 GN=CFL1 PE=1 SV=3
P32321	DCTD	20	-0.386285	Deoxycytidylate deaminase OS=Homo sapiens OX=9606 GN=DCTD PE=1 SV=2
Q9H0F7	ARL6	21.1	-0.386267	ADP-ribosylation factor-like protein 6 OS=Homo sapiens OX=9606 GN=ARL6 PE=1 SV=1
P36405	ARL3	20.4	-0.386035	ADP-ribosylation factor-like protein 3 OS=Homo sapiens OX=9606 GN=ARL3 PE=1 SV=2
Q9H0W9	C11orf54	35.1	-0.386004	Ester hydrolase C11orf54 OS=Homo sapiens OX=9606 GN=C11orf54 PE=1 SV=1
P18887	XRCC1	69.4	-0.385679	DNA repair protein XRCC1 OS=Homo sapiens OX=9606 GN=XRCC1 PE=1 SV=2
P35611	ADD1	80.9	-0.385594	Alpha-adducin OS=Homo sapiens OX=9606 GN=ADD1 PE=1 SV=2
O43301	HSPA12A	74.9	-0.384642	Heat shock 70 kDa protein 12A OS=Homo sapiens OX=9606 GN=HSPA12A PE=1 SV=2
Q9Y5A9	YTHDF2	62.3	-0.384245	YTH domain-containing family protein 2 OS=Homo sapiens OX=9606 GN=YTHDF2 PE=1 SV=2
O00499	BIN1	64.7	-0.384245	Myc box-dependent-interacting protein 1 OS=Homo sapiens OX=9606 GN=BIN1 PE=1 SV=1
Q96AT1	KIAA1143	17.5	-0.384043	Uncharacterized protein KIAA1143 OS=Homo sapiens OX=9606 GN=KIAA1143 PE=1 SV=2
Q14123	PDE1C	80.7	-0.384025	Calcium/calmodulin-dependent 3',5'-cyclic nucleotide phosphodiesterase 1C OS=Homo sapiens OX=9606 GN=PDE1C PE=1 SV=1
Q5T011	SZT2	377.8	-0.38317	KICSTOR complex protein SZT2 OS=Homo sapiens OX=9606 GN=SZT2 PE=1 SV=3
O60733	PLA2G6	89.8	-0.383018	85/88 kDa calcium-independent phospholipase A2 OS=Homo sapiens OX=9606 GN=PLA2G6 PE=1 SV=2
P18065	IGFBP2	34.8	-0.382748	Insulin-like growth factor-binding protein 2 OS=Homo sapiens OX=9606 GN=IGFBP2 PE=1 SV=2
Q9BT78	COPS4	46.2	-0.382733	COP9 signalosome complex subunit 4 OS=Homo sapiens OX=9606 GN=COPS4 PE=1 SV=1
Q9Y315	DERA	35.2	-0.382594	Deoxyribose-phosphate aldolase OS=Homo sapiens OX=9606 GN=DERA PE=1 SV=2
Q9NRN7	AASDHPPT	35.8	-0.382228	L-aminoadipate-semialdehyde dehydrogenase-phosphopantetheinyl transferase OS=Homo sapiens OX=9606 GN=AASDHPPT PE=1 SV=2
Q8NB37	PDDC1	23.3	-0.381929	Glutamine amidotransferase-like class 1 domain-containing protein 1 OS=Homo sapiens OX=9606 GN=GATD1 PE=1 SV=1
Q9P1U1	ACTR3B	47.6	-0.381924	Actin-related protein 3B OS=Homo sapiens OX=9606 GN=ACTR3B PE=2 SV=1
P30039	PBLD	31.8	-0.381707	Phenazine biosynthesis-like domain-containing protein OS=Homo sapiens OX=9606 GN=PBLD PE=1 SV=2
P49418	AMPH	76.2	-0.381303	Amphiphysin OS=Homo sapiens OX=9606 GN=AMPH PE=1 SV=1
Q96JH7	VCPIP1	134.2	-0.381124	Deubiquitinating protein VCIP135 OS=Homo sapiens OX=9606 GN=VCPIP1 PE=1 SV=2
P51610	HCFC1	208.6	-0.380854	Host cell factor 1 OS=Homo sapiens OX=9606 GN=HCFC1 PE=1 SV=2
Q9H0M0	WWP1	105.1	-0.380634	NEDD4-like E3 ubiquitin-protein ligase WWP1 OS=Homo sapiens OX=9606 GN=WWP1 PE=1 SV=1
Q93009	USP7	128.2	-0.380187	Ubiquitin carboxyl-terminal hydrolase 7 OS=Homo sapiens OX=9606 GN=USP7 PE=1 SV=2
Q8N300	CCDC23	7.8	-0.379797	Small vasohibin-binding protein OS=Homo sapiens OX=9606 GN=SVBP PE=1 SV=1
Q7Z6I8	C5orf24	20.1	-0.379147	UPF0461 protein C5orf24 OS=Homo sapiens OX=9606 GN=C5orf24 PE=1 SV=1
P11766	ADH5	39.7	-0.378757	Alcohol dehydrogenase class-3 OS=Homo sapiens OX=9606 GN=ADH5 PE=1 SV=4
P07902	GALT	43.3	-0.378739	Galactose-1-phosphate uridylyltransferase OS=Homo sapiens OX=9606 GN=GALT PE=1 SV=3
P31323	PRKAR2B	46.3	-0.378443	cAMP-dependent protein kinase type II-beta regulatory subunit OS=Homo sapiens OX=9606 GN=PRKAR2B PE=1 SV=3
O75781	PALM	42.1	-0.378357	Paralemmin-1 OS=Homo sapiens OX=9606 GN=PALM PE=1 SV=2
P53041	PPP5C	56.8	-0.378171	Serine/threonine-protein phosphatase 5 OS=Homo sapiens OX=9606 GN=PPP5C PE=1 SV=1
Q96BN8	OTULIN	40.2	-0.378149	Ubiquitin thioesterase otulin OS=Homo sapiens OX=9606 GN=OTULIN PE=1 SV=3
Q13618	CUL3	88.9	-0.377932	Cullin-3 OS=Homo sapiens OX=9606 GN=CUL3 PE=1 SV=2
Q96IV0	NGLY1	74.3	-0.377573	Peptide-N(4)-(N-acetyl-beta-glucosaminyl)asparagine amidase OS=Homo sapiens OX=9606 GN=NGLY1 PE=1 SV=1
P36915	GNL1	68.6	-0.377417	Guanine nucleotide-binding protein-like 1 OS=Homo sapiens OX=9606 GN=GNL1 PE=1 SV=2
Q08752	PPID	40.7	-0.377172	Peptidyl-prolyl cis-trans isomerase D OS=Homo sapiens OX=9606 GN=PPID PE=1 SV=3
Q9P013	CWC15	26.6	-0.376538	Spliceosome-associated protein CWC15 homolog OS=Homo sapiens OX=9606 GN=CWC15 PE=1 SV=2
P10746	UROS	28.6	-0.376466	Uroporphyrinogen-III synthase OS=Homo sapiens OX=9606 GN=UROS PE=1 SV=1
O95749	GGPS1	34.8	-0.376415	Geranylgeranyl pyrophosphate synthase OS=Homo sapiens OX=9606 GN=GGPS1 PE=1 SV=1
Q6PJG6	BRAT1	88.1	-0.376155	BRCA1-associated ATM activator 1 OS=Homo sapiens OX=9606 GN=BRAT1 PE=1 SV=2
O95684	FGFR1OP	43	-0.37599	FGFR1 oncogene partner OS=Homo sapiens OX=9606 GN=FGFR1OP PE=1 SV=1
A6NFI3	ZNF316	108.4	-0.375733	Zinc finger protein 316 OS=Homo sapiens OX=9606 GN=ZNF316 PE=1 SV=1
P48643	CCT5	59.6	-0.375725	T-complex protein 1 subunit epsilon OS=Homo sapiens OX=9606 GN=CCT5 PE=1 SV=1
P15531	NME1	17.1	-0.37526	Nucleoside diphosphate kinase A OS=Homo sapiens OX=9606 GN=NME1 PE=1 SV=1
Q12874	SF3A3	58.8	-0.37475	Splicing factor 3A subunit 3 OS=Homo sapiens OX=9606 GN=SF3A3 PE=1 SV=1
P00558	PGK1	44.6	-0.374663	Phosphoglycerate kinase 1 OS=Homo sapiens OX=9606 GN=PGK1 PE=1 SV=3
Q9ULL1	PLEKHG1	155.3	-0.37454	Pleckstrin homology domain-containing family G member 1 OS=Homo sapiens OX=9606 GN=PLEKHG1 PE=1 SV=2
Q7RTV0	PHF5A	12.4	-0.374501	PHD finger-like domain-containing protein 5A OS=Homo sapiens OX=9606 GN=PHF5A PE=1 SV=1
Q9H9Q2	COPS7B	29.6	-0.374094	COP9 signalosome complex subunit 7b OS=Homo sapiens OX=9606 GN=COPS7B PE=1 SV=1
P82970	HMGN5	31.5	-0.373628	High mobility group nucleosome-binding domain-containing protein 5 OS=Homo sapiens OX=9606 GN=HMGN5 PE=1 SV=1
P78371	CCT2	57.5	-0.373271	T-complex protein 1 subunit beta OS=Homo sapiens OX=9606 GN=CCT2 PE=1 SV=4
Q8WXE9	STON2	101.1	-0.373055	Stonin-2 OS=Homo sapiens OX=9606 GN=STON2 PE=1 SV=1
P63272	SUPT4H1	13.2	-0.372996	Transcription elongation factor SPT4 OS=Homo sapiens OX=9606 GN=SUPT4H1 PE=1 SV=1
Q8TCT0	CERK	59.9	-0.372945	Ceramide kinase OS=Homo sapiens OX=9606 GN=CERK PE=1 SV=1
O14602	EIF1AY	16.4	-0.372682	Eukaryotic translation initiation factor 1A, Y-chromosomal OS=Homo sapiens OX=9606 GN=EIF1AY PE=1 SV=4
O60243	HS6ST1	48.2	-0.372315	Heparan-sulfate 6-O-sulfotransferase 1 OS=Homo sapiens OX=9606 GN=HS6ST1 PE=1 SV=5
Q05519	SRSF11	53.5	-0.372087	Serine/arginine-rich splicing factor 11 OS=Homo sapiens OX=9606 GN=SRSF11 PE=1 SV=1
Q96K76	USP47	157.2	-0.37181	Ubiquitin carboxyl-terminal hydrolase 47 OS=Homo sapiens OX=9606 GN=USP47 PE=1 SV=3
Q96K17	BTF3L4	17.3	-0.371392	Transcription factor BTF3 homolog 4 OS=Homo sapiens OX=9606 GN=BTF3L4 PE=1 SV=1
P09132	SRP19	16.1	-0.371311	Signal recognition particle 19 kDa protein OS=Homo sapiens OX=9606 GN=SRP19 PE=1 SV=3
Q9GZT9	EGLN1	46	-0.371305	Egl nine homolog 1 OS=Homo sapiens OX=9606 GN=EGLN1 PE=1 SV=1
Q8ND90	PNMA1	39.7	-0.370196	Paraneoplastic antigen Ma1 OS=Homo sapiens OX=9606 GN=PNMA1 PE=1 SV=2
Q96B23	C18orf25	43.4	-0.369901	Uncharacterized protein C18orf25 OS=Homo sapiens OX=9606 GN=C18orf25 PE=1 SV=3
Q9P2D1	CHD7	335.7	-0.369847	Chromodomain-helicase-DNA-binding protein 7 OS=Homo sapiens OX=9606 GN=CHD7 PE=1 SV=3
Q6PII3	CCDC174	53.9	-0.369833	Coiled-coil domain-containing protein 174 OS=Homo sapiens OX=9606 GN=CCDC174 PE=1 SV=3
O14776	TCERG1	123.8	-0.369714	Transcription elongation regulator 1 OS=Homo sapiens OX=9606 GN=TCERG1 PE=1 SV=2
Q9UEE9	CFDP1	33.6	-0.369606	Craniofacial development protein 1 OS=Homo sapiens OX=9606 GN=CFDP1 PE=1 SV=1
Q9UHV9	PFDN2	16.6	-0.369195	Prefoldin subunit 2 OS=Homo sapiens OX=9606 GN=PFDN2 PE=1 SV=1
Q9Y2H0	DLGAP4	107.9	-0.369056	Disks large-associated protein 4 OS=Homo sapiens OX=9606 GN=DLGAP4 PE=1 SV=3
Q9NWV4	C1orf123	18	-0.368935	UPF0587 protein C1orf123 OS=Homo sapiens OX=9606 GN=C1orf123 PE=1 SV=1
O60237	PPP1R12B	110.3	-0.368359	Protein phosphatase 1 regulatory subunit 12B OS=Homo sapiens OX=9606 GN=PPP1R12B PE=1 SV=2
Q8NCW5	APOA1BP	31.7	-0.368291	NAD(P)H-hydrate epimerase OS=Homo sapiens OX=9606 GN=NAXE PE=1 SV=2
Q96SW2	CRBN	50.5	-0.367992	Protein cereblon OS=Homo sapiens OX=9606 GN=CRBN PE=1 SV=1
Q9UKK6	NXT1	15.8	-0.367803	NTF2-related export protein 1 OS=Homo sapiens OX=9606 GN=NXT1 PE=1 SV=1
Q16181	44446	50.6	-0.367215	Septin-7 OS=Homo sapiens OX=9606 GN=SEPT7 PE=1 SV=2
Q02790	FKBP4	51.8	-0.367027	Peptidyl-prolyl cis-trans isomerase FKBP4 OS=Homo sapiens OX=9606 GN=FKBP4 PE=1 SV=3
O60518	RANBP6	124.6	-0.366876	Ran-binding protein 6 OS=Homo sapiens OX=9606 GN=RANBP6 PE=1 SV=2
Q9BRP8	WIBG	22.6	-0.366762	Partner of Y14 and mago OS=Homo sapiens OX=9606 GN=PYM1 PE=1 SV=1
O43715	TRIAP1	8.8	-0.366677	TP53-regulated inhibitor of apoptosis 1 OS=Homo sapiens OX=9606 GN=TRIAP1 PE=1 SV=1
Q9H9Y4	GPN2	34.5	-0.366581	GPN-loop GTPase 2 OS=Homo sapiens OX=9606 GN=GPN2 PE=1 SV=2
O15066	KIF3B	85.1	-0.366544	Kinesin-like protein KIF3B OS=Homo sapiens OX=9606 GN=KIF3B PE=1 SV=1
Q9NS15	LTBP3	139.3	-0.366357	Latent-transforming growth factor beta-binding protein 3 OS=Homo sapiens OX=9606 GN=LTBP3 PE=1 SV=4
P50990	CCT8	59.6	-0.366261	T-complex protein 1 subunit theta OS=Homo sapiens OX=9606 GN=CCT8 PE=1 SV=4
O14787	TNPO2	101.3	-0.366256	Transportin-2 OS=Homo sapiens OX=9606 GN=TNPO2 PE=1 SV=3
O43684	BUB3	37.1	-0.366123	Mitotic checkpoint protein BUB3 OS=Homo sapiens OX=9606 GN=BUB3 PE=1 SV=1
O94760	DDAH1	31.1	-0.366065	N(G),N(G)-dimethylarginine dimethylaminohydrolase 1 OS=Homo sapiens OX=9606 GN=DDAH1 PE=1 SV=3
Q9NWY4	C4orf27	39.4	-0.365917	Histone PARylation factor 1 OS=Homo sapiens OX=9606 GN=HPF1 PE=1 SV=2
P40855	PEX19	32.8	-0.36574	Peroxisomal biogenesis factor 19 OS=Homo sapiens OX=9606 GN=PEX19 PE=1 SV=1
Q96GA7	SDSL	34.7	-0.365409	Serine dehydratase-like OS=Homo sapiens OX=9606 GN=SDSL PE=1 SV=1
P07197	NEFM	102.4	-0.364581	Neurofilament medium polypeptide OS=Homo sapiens OX=9606 GN=NEFM PE=1 SV=3
Q8WVK2	SNRNP27	18.8	-0.363908	U4/U6.U5 small nuclear ribonucleoprotein 27 kDa protein OS=Homo sapiens OX=9606 GN=SNRNP27 PE=1 SV=1
Q2M1K9	ZNF423	144.5	-0.363655	Zinc finger protein 423 OS=Homo sapiens OX=9606 GN=ZNF423 PE=1 SV=1
P60983	GMFB	16.7	-0.363583	Glia maturation factor beta OS=Homo sapiens OX=9606 GN=GMFB PE=1 SV=2
Q9C0C9	UBE2O	141.2	-0.363372	(E3-independent) E2 ubiquitin-conjugating enzyme OS=Homo sapiens OX=9606 GN=UBE2O PE=1 SV=3
Q6STE5	SMARCD3	55	-0.363096	SWI/SNF-related matrix-associated actin-dependent regulator of chromatin subfamily D member 3 OS=Homo sapiens OX=9606 GN=SMARCD3 PE=1 SV=1
P52789	HK2	102.3	-0.363005	Hexokinase-2 OS=Homo sapiens OX=9606 GN=HK2 PE=1 SV=2
Q9P016	THYN1	25.7	-0.362608	Thymocyte nuclear protein 1 OS=Homo sapiens OX=9606 GN=THYN1 PE=1 SV=1
P23588	EIF4B	69.1	-0.36256	Eukaryotic translation initiation factor 4B OS=Homo sapiens OX=9606 GN=EIF4B PE=1 SV=2
P13010	XRCC5	82.7	-0.362522	X-ray repair cross-complementing protein 5 OS=Homo sapiens OX=9606 GN=XRCC5 PE=1 SV=3
P62714	PPP2CB	35.6	-0.361863	Serine/threonine-protein phosphatase 2A catalytic subunit beta isoform OS=Homo sapiens OX=9606 GN=PPP2CB PE=1 SV=1
Q9HD67	MYO10	237.2	-0.360927	Unconventional myosin-X OS=Homo sapiens OX=9606 GN=MYO10 PE=1 SV=3
P46527	CDKN1B	22.1	-0.360865	Cyclin-dependent kinase inhibitor 1B OS=Homo sapiens OX=9606 GN=CDKN1B PE=1 SV=1
P84103	SRSF3	19.3	-0.36078	Serine/arginine-rich splicing factor 3 OS=Homo sapiens OX=9606 GN=SRSF3 PE=1 SV=1
Q14202	ZMYM3	152.3	-0.360733	Zinc finger MYM-type protein 3 OS=Homo sapiens OX=9606 GN=ZMYM3 PE=1 SV=2
Q8TEQ0	SNX29	91.2	-0.360235	Sorting nexin-29 OS=Homo sapiens OX=9606 GN=SNX29 PE=1 SV=3
Q9H875	PRKRIP1	21	-0.36022	PRKR-interacting protein 1 OS=Homo sapiens OX=9606 GN=PRKRIP1 PE=1 SV=1
Q3KRA6	C2orf76	14.6	-0.360144	UPF0538 protein C2orf76 OS=Homo sapiens OX=9606 GN=C2orf76 PE=1 SV=3
O75175	CNOT3	81.8	-0.360018	CCR4-NOT transcription complex subunit 3 OS=Homo sapiens OX=9606 GN=CNOT3 PE=1 SV=1
Q9UNI6	DUSP12	37.7	-0.359923	Dual specificity protein phosphatase 12 OS=Homo sapiens OX=9606 GN=DUSP12 PE=1 SV=1
Q9BVJ7	DUSP23	16.6	-0.359767	Dual specificity protein phosphatase 23 OS=Homo sapiens OX=9606 GN=DUSP23 PE=1 SV=1
Q96NB3	ZNF830	42	-0.359664	Zinc finger protein 830 OS=Homo sapiens OX=9606 GN=ZNF830 PE=1 SV=2
P00966	ASS1	46.5	-0.358578	Argininosuccinate synthase OS=Homo sapiens OX=9606 GN=ASS1 PE=1 SV=2
O95081	AGFG2	48.9	-0.358548	Arf-GAP domain and FG repeat-containing protein 2 OS=Homo sapiens OX=9606 GN=AGFG2 PE=1 SV=2
Q9Y265	RUVBL1	50.2	-0.357636	RuvB-like 1 OS=Homo sapiens OX=9606 GN=RUVBL1 PE=1 SV=1
Q92499	DDX1	82.4	-0.357624	ATP-dependent RNA helicase DDX1 OS=Homo sapiens OX=9606 GN=DDX1 PE=1 SV=2
Q2M296	MTHFSD	42.1	-0.3575	Methenyltetrahydrofolate synthase domain-containing protein OS=Homo sapiens OX=9606 GN=MTHFSD PE=1 SV=2
O95400	CD2BP2	37.6	-0.357462	CD2 antigen cytoplasmic tail-binding protein 2 OS=Homo sapiens OX=9606 GN=CD2BP2 PE=1 SV=1
Q9Y6Q3	ZFP37	71.2	-0.357305	Zinc finger protein 37 homolog OS=Homo sapiens OX=9606 GN=ZFP37 PE=2 SV=3
P09960	LTA4H	69.2	-0.357052	Leukotriene A-4 hydrolase OS=Homo sapiens OX=9606 GN=LTA4H PE=1 SV=2
Q9Y4K3	TRAF6	59.5	-0.357018	TNF receptor-associated factor 6 OS=Homo sapiens OX=9606 GN=TRAF6 PE=1 SV=1
O95983	MBD3	32.8	-0.356813	Methyl-CpG-binding domain protein 3 OS=Homo sapiens OX=9606 GN=MBD3 PE=1 SV=1
Q08345	DDR1	101.1	-0.356759	Epithelial discoidin domain-containing receptor 1 OS=Homo sapiens OX=9606 GN=DDR1 PE=1 SV=1
P61201	COPS2	51.6	-0.356688	COP9 signalosome complex subunit 2 OS=Homo sapiens OX=9606 GN=COPS2 PE=1 SV=1
P41236	PPP1R2	23	-0.356515	Protein phosphatase inhibitor 2 OS=Homo sapiens OX=9606 GN=PPP1R2 PE=1 SV=2
Q9HB07	C12orf10	42.4	-0.356272	UPF0160 protein MYG1, mitochondrial OS=Homo sapiens OX=9606 GN=C12orf10 PE=1 SV=2
P47224	RABIF	13.8	-0.35627	Guanine nucleotide exchange factor MSS4 OS=Homo sapiens OX=9606 GN=RABIF PE=1 SV=2
P22234	PAICS	47	-0.356168	Multifunctional protein ADE2 OS=Homo sapiens OX=9606 GN=PAICS PE=1 SV=3
Q96GM5	SMARCD1	58.2	-0.356157	SWI/SNF-related matrix-associated actin-dependent regulator of chromatin subfamily D member 1 OS=Homo sapiens OX=9606 GN=SMARCD1 PE=1 SV=2
Q4J6C6	PREPL	83.9	-0.356125	Prolyl endopeptidase-like OS=Homo sapiens OX=9606 GN=PREPL PE=1 SV=1
Q9BVG4	PBDC1	26	-0.356121	Protein PBDC1 OS=Homo sapiens OX=9606 GN=PBDC1 PE=1 SV=1
Q7L5N1	COPS6	36.1	-0.355967	COP9 signalosome complex subunit 6 OS=Homo sapiens OX=9606 GN=COPS6 PE=1 SV=1
Q96MY1	NOL4L	47.2	-0.355912	Nucleolar protein 4-like OS=Homo sapiens OX=9606 GN=NOL4L PE=1 SV=2
Q16775	HAGH	33.8	-0.355386	Hydroxyacylglutathione hydrolase, mitochondrial OS=Homo sapiens OX=9606 GN=HAGH PE=1 SV=2
Q9UL46	PSME2	27.4	-0.354844	Proteasome activator complex subunit 2 OS=Homo sapiens OX=9606 GN=PSME2 PE=1 SV=4
Q53H96	PYCRL	28.6	-0.354582	Pyrroline-5-carboxylate reductase 3 OS=Homo sapiens OX=9606 GN=PYCR3 PE=1 SV=3
P0C091	FREM3	238	-0.354529	FRAS1-related extracellular matrix protein 3 OS=Homo sapiens OX=9606 GN=FREM3 PE=3 SV=2
Q70CQ2	USP34	404	-0.35442	Ubiquitin carboxyl-terminal hydrolase 34 OS=Homo sapiens OX=9606 GN=USP34 PE=1 SV=2
P40925	MDH1	36.4	-0.354208	Malate dehydrogenase, cytoplasmic OS=Homo sapiens OX=9606 GN=MDH1 PE=1 SV=4
P00338	LDHA	36.7	-0.35394	L-lactate dehydrogenase A chain OS=Homo sapiens OX=9606 GN=LDHA PE=1 SV=2
Q9BXJ3	C1QTNF4	35.2	-0.353831	Complement C1q tumor necrosis factor-related protein 4 OS=Homo sapiens OX=9606 GN=C1QTNF4 PE=1 SV=2
P61964	WDR5	36.6	-0.35361	WD repeat-containing protein 5 OS=Homo sapiens OX=9606 GN=WDR5 PE=1 SV=1
Q96A49	SYAP1	39.9	-0.35323	Synapse-associated protein 1 OS=Homo sapiens OX=9606 GN=SYAP1 PE=1 SV=1
P78559	MAP1A	305.3	-0.353137	Microtubule-associated protein 1A OS=Homo sapiens OX=9606 GN=MAP1A PE=1 SV=6
Q8IU81	IRF2BP1	61.6	-0.353039	Interferon regulatory factor 2-binding protein 1 OS=Homo sapiens OX=9606 GN=IRF2BP1 PE=1 SV=1
Q16543	CDC37	44.4	-0.352865	Hsp90 co-chaperone Cdc37 OS=Homo sapiens OX=9606 GN=CDC37 PE=1 SV=1
P20839	IMPDH1	55.4	-0.352472	Inosine-5'-monophosphate dehydrogenase 1 OS=Homo sapiens OX=9606 GN=IMPDH1 PE=1 SV=2
Q6DN90	IQSEC1	108.2	-0.352052	IQ motif and SEC7 domain-containing protein 1 OS=Homo sapiens OX=9606 GN=IQSEC1 PE=1 SV=1
P17029	ZKSCAN1	63.6	-0.351865	Zinc finger protein with KRAB and SCAN domains 1 OS=Homo sapiens OX=9606 GN=ZKSCAN1 PE=1 SV=3
Q75N03	CBLL1	54.5	-0.35165	E3 ubiquitin-protein ligase Hakai OS=Homo sapiens OX=9606 GN=CBLL1 PE=1 SV=1
O60216	RAD21	71.6	-0.351403	Double-strand-break repair protein rad21 homolog OS=Homo sapiens OX=9606 GN=RAD21 PE=1 SV=2
Q7Z460	CLASP1	169.3	-0.351115	CLIP-associating protein 1 OS=Homo sapiens OX=9606 GN=CLASP1 PE=1 SV=1
Q9NQ66	PLCB1	138.5	-0.351091	1-phosphatidylinositol 4,5-bisphosphate phosphodiesterase beta-1 OS=Homo sapiens OX=9606 GN=PLCB1 PE=1 SV=1
P50991	CCT4	57.9	-0.351036	T-complex protein 1 subunit delta OS=Homo sapiens OX=9606 GN=CCT4 PE=1 SV=4
P37235	HPCAL1	22.3	-0.35097	Hippocalcin-like protein 1 OS=Homo sapiens OX=9606 GN=HPCAL1 PE=1 SV=3
O75367	H2AFY	39.6	-0.350875	Core histone macro-H2A.1 OS=Homo sapiens OX=9606 GN=H2AFY PE=1 SV=4
Q8IXM2	BAP18	17.9	-0.350842	Chromatin complexes subunit BAP18 OS=Homo sapiens OX=9606 GN=BAP18 PE=1 SV=1
Q99496	RNF2	37.6	-0.350059	E3 ubiquitin-protein ligase RING2 OS=Homo sapiens OX=9606 GN=RNF2 PE=1 SV=1
O95716	RAB3D	24.3	-0.349499	Ras-related protein Rab-3D OS=Homo sapiens OX=9606 GN=RAB3D PE=1 SV=1
P55010	EIF5	49.2	-0.349403	Eukaryotic translation initiation factor 5 OS=Homo sapiens OX=9606 GN=EIF5 PE=1 SV=2
Q9BRJ6	C7orf50	22.1	-0.349161	Uncharacterized protein C7orf50 OS=Homo sapiens OX=9606 GN=C7orf50 PE=1 SV=1
O95218	ZRANB2	37.4	-0.349022	Zinc finger Ran-binding domain-containing protein 2 OS=Homo sapiens OX=9606 GN=ZRANB2 PE=1 SV=2
Q9Y224	C14orf166	28.1	-0.348847	RNA transcription, translation and transport factor protein OS=Homo sapiens OX=9606 GN=RTRAF PE=1 SV=1
Q32M88	ATHL1	80.6	-0.348587	Protein-glucosylgalactosylhydroxylysine glucosidase OS=Homo sapiens OX=9606 GN=PGGHG PE=1 SV=2
O94842	TOX4	66.2	-0.34823	TOX high mobility group box family member 4 OS=Homo sapiens OX=9606 GN=TOX4 PE=1 SV=1
O75822	EIF3J	29	-0.348225	Eukaryotic translation initiation factor 3 subunit J OS=Homo sapiens OX=9606 GN=EIF3J PE=1 SV=2
P83881	RPL36A	12.4	-0.34803	60S ribosomal protein L36a OS=Homo sapiens OX=9606 GN=RPL36A PE=1 SV=2
O60341	KDM1A	92.8	-0.347736	Lysine-specific histone demethylase 1A OS=Homo sapiens OX=9606 GN=KDM1A PE=1 SV=2
P16220	CREB1	36.7	-0.34767	Cyclic AMP-responsive element-binding protein 1 OS=Homo sapiens OX=9606 GN=CREB1 PE=1 SV=2
Q9P2K5	MYEF2	64.1	-0.347655	Myelin expression factor 2 OS=Homo sapiens OX=9606 GN=MYEF2 PE=1 SV=3
Q15257	PPP2R4	40.6	-0.347625	Serine/threonine-protein phosphatase 2A activator OS=Homo sapiens OX=9606 GN=PTPA PE=1 SV=3
O75821	EIF3G	35.6	-0.347442	Eukaryotic translation initiation factor 3 subunit G OS=Homo sapiens OX=9606 GN=EIF3G PE=1 SV=2
O15379	HDAC3	48.8	-0.347076	Histone deacetylase 3 OS=Homo sapiens OX=9606 GN=HDAC3 PE=1 SV=2
Q9Y4X5	ARIH1	64.1	-0.347031	E3 ubiquitin-protein ligase ARIH1 OS=Homo sapiens OX=9606 GN=ARIH1 PE=1 SV=2
P37837	TALDO1	37.5	-0.34696	Transaldolase OS=Homo sapiens OX=9606 GN=TALDO1 PE=1 SV=2
P28074	PSMB5	28.5	-0.346841	Proteasome subunit beta type-5 OS=Homo sapiens OX=9606 GN=PSMB5 PE=1 SV=3
Q9UQB3	CTNND2	132.6	-0.346291	Catenin delta-2 OS=Homo sapiens OX=9606 GN=CTNND2 PE=1 SV=3
Q9NP97	DYNLRB1	10.9	-0.34616	Dynein light chain roadblock-type 1 OS=Homo sapiens OX=9606 GN=DYNLRB1 PE=1 SV=3
P38159	RBMX	42.3	-0.345912	RNA-binding motif protein, X chromosome OS=Homo sapiens OX=9606 GN=RBMX PE=1 SV=3
Q13207	TBX2	75	-0.345905	T-box transcription factor TBX2 OS=Homo sapiens OX=9606 GN=TBX2 PE=1 SV=3
P62253	UBE2G1	19.5	-0.345746	Ubiquitin-conjugating enzyme E2 G1 OS=Homo sapiens OX=9606 GN=UBE2G1 PE=1 SV=3
Q96BY7	ATG2B	232.6	-0.345662	Autophagy-related protein 2 homolog B OS=Homo sapiens OX=9606 GN=ATG2B PE=1 SV=5
P30153	PPP2R1A	65.3	-0.345471	Serine/threonine-protein phosphatase 2A 65 kDa regulatory subunit A alpha isoform OS=Homo sapiens OX=9606 GN=PPP2R1A PE=1 SV=4
Q9UHY7	ENOPH1	28.9	-0.345372	Enolase-phosphatase E1 OS=Homo sapiens OX=9606 GN=ENOPH1 PE=1 SV=1
P07858	CTSB	37.8	-0.345231	Cathepsin B OS=Homo sapiens OX=9606 GN=CTSB PE=1 SV=3
Q8WXF1	PSPC1	58.7	-0.345039	Paraspeckle component 1 OS=Homo sapiens OX=9606 GN=PSPC1 PE=1 SV=1
Q15369	TCEB1	12.5	-0.344638	Elongin-C OS=Homo sapiens OX=9606 GN=ELOC PE=1 SV=1
Q06323	PSME1	28.7	-0.344465	Proteasome activator complex subunit 1 OS=Homo sapiens OX=9606 GN=PSME1 PE=1 SV=1
Q5T5Y3	CAMSAP1	177.9	-0.344335	Calmodulin-regulated spectrin-associated protein 1 OS=Homo sapiens OX=9606 GN=CAMSAP1 PE=1 SV=2
O43865	AHCYL1	58.9	-0.343929	S-adenosylhomocysteine hydrolase-like protein 1 OS=Homo sapiens OX=9606 GN=AHCYL1 PE=1 SV=2
Q9H0B6	KLC2	68.9	-0.343477	Kinesin light chain 2 OS=Homo sapiens OX=9606 GN=KLC2 PE=1 SV=1
Q15365	PCBP1	37.5	-0.343445	Poly(rC)-binding protein 1 OS=Homo sapiens OX=9606 GN=PCBP1 PE=1 SV=2
P61978	HNRNPK	50.9	-0.34328	Heterogeneous nuclear ribonucleoprotein K OS=Homo sapiens OX=9606 GN=HNRNPK PE=1 SV=1
P30041	PRDX6	25	-0.343066	Peroxiredoxin-6 OS=Homo sapiens OX=9606 GN=PRDX6 PE=1 SV=3
Q92804	TAF15	61.8	-0.342404	TATA-binding protein-associated factor 2N OS=Homo sapiens OX=9606 GN=TAF15 PE=1 SV=1
P11142	HSPA8	70.9	-0.342094	Heat shock cognate 71 kDa protein OS=Homo sapiens OX=9606 GN=HSPA8 PE=1 SV=1
Q9Y3C6	PPIL1	18.2	-0.341981	Peptidyl-prolyl cis-trans isomerase-like 1 OS=Homo sapiens OX=9606 GN=PPIL1 PE=1 SV=1
Q9NXV6	CDKN2AIP	61.1	-0.341963	CDKN2A-interacting protein OS=Homo sapiens OX=9606 GN=CDKN2AIP PE=1 SV=3
O00273	DFFA	36.5	-0.341896	DNA fragmentation factor subunit alpha OS=Homo sapiens OX=9606 GN=DFFA PE=1 SV=1
Q9NZN8	CNOT2	59.7	-0.341696	CCR4-NOT transcription complex subunit 2 OS=Homo sapiens OX=9606 GN=CNOT2 PE=1 SV=1
Q96SI9	STRBP	73.6	-0.341677	Spermatid perinuclear RNA-binding protein OS=Homo sapiens OX=9606 GN=STRBP PE=1 SV=1
Q9NX46	ADPRHL2	38.9	-0.341644	Poly(ADP-ribose) glycohydrolase ARH3 OS=Homo sapiens OX=9606 GN=ADPRHL2 PE=1 SV=1
P22694	PRKACB	40.6	-0.341505	cAMP-dependent protein kinase catalytic subunit beta OS=Homo sapiens OX=9606 GN=PRKACB PE=1 SV=2
Q9BYT8	NLN	80.6	-0.34138	Neurolysin, mitochondrial OS=Homo sapiens OX=9606 GN=NLN PE=1 SV=1
P54764	EPHA4	109.8	-0.341168	Ephrin type-A receptor 4 OS=Homo sapiens OX=9606 GN=EPHA4 PE=1 SV=1
Q12824	SMARCB1	44.1	-0.340966	SWI/SNF-related matrix-associated actin-dependent regulator of chromatin subfamily B member 1 OS=Homo sapiens OX=9606 GN=SMARCB1 PE=1 SV=2
P68431	HIST1H3A	15.4	-0.340829	Histone H3.1 OS=Homo sapiens OX=9606 GN=HIST1H3A PE=1 SV=2
P51665	PSMD7	37	-0.340661	26S proteasome non-ATPase regulatory subunit 7 OS=Homo sapiens OX=9606 GN=PSMD7 PE=1 SV=2
P35241	RDX	68.5	-0.340488	Radixin OS=Homo sapiens OX=9606 GN=RDX PE=1 SV=1
P62993	GRB2	25.2	-0.34033	Growth factor receptor-bound protein 2 OS=Homo sapiens OX=9606 GN=GRB2 PE=1 SV=1
Q13404	UBE2V1	16.5	-0.339623	Ubiquitin-conjugating enzyme E2 variant 1 OS=Homo sapiens OX=9606 GN=UBE2V1 PE=1 SV=2
Q86VP3	PACS2	97.6	-0.339411	Phosphofurin acidic cluster sorting protein 2 OS=Homo sapiens OX=9606 GN=PACS2 PE=1 SV=3
Q8TCU6	PREX1	186.1	-0.339386	Phosphatidylinositol 3,4,5-trisphosphate-dependent Rac exchanger 1 protein OS=Homo sapiens OX=9606 GN=PREX1 PE=1 SV=3
Q8TCD5	NT5C	23.4	-0.339093	5'(3')-deoxyribonucleotidase, cytosolic type OS=Homo sapiens OX=9606 GN=NT5C PE=1 SV=2
Q96T58	SPEN	402	-0.339053	Msx2-interacting protein OS=Homo sapiens OX=9606 GN=SPEN PE=1 SV=1
P55036	PSMD4	40.7	-0.33879	26S proteasome non-ATPase regulatory subunit 4 OS=Homo sapiens OX=9606 GN=PSMD4 PE=1 SV=1
Q71SY5	MED25	78.1	-0.338603	Mediator of RNA polymerase II transcription subunit 25 OS=Homo sapiens OX=9606 GN=MED25 PE=1 SV=2
Q9Y657	SPIN1	29.6	-0.338486	Spindlin-1 OS=Homo sapiens OX=9606 GN=SPIN1 PE=1 SV=3
O60462	NRP2	104.8	-0.338474	Neuropilin-2 OS=Homo sapiens OX=9606 GN=NRP2 PE=1 SV=3
Q9H334	FOXP1	75.3	-0.338345	Forkhead box protein P1 OS=Homo sapiens OX=9606 GN=FOXP1 PE=1 SV=1
P35659	DEK	42.6	-0.338022	Protein DEK OS=Homo sapiens OX=9606 GN=DEK PE=1 SV=1
Q8WUD4	CCDC12	19.2	-0.338012	Coiled-coil domain-containing protein 12 OS=Homo sapiens OX=9606 GN=CCDC12 PE=1 SV=1
Q8N1G4	LRRC47	63.4	-0.337605	Leucine-rich repeat-containing protein 47 OS=Homo sapiens OX=9606 GN=LRRC47 PE=1 SV=1
P45985	MAP2K4	44.3	-0.337133	Dual specificity mitogen-activated protein kinase kinase 4 OS=Homo sapiens OX=9606 GN=MAP2K4 PE=1 SV=1
Q8NFJ9	BBS1	65	-0.337078	Bardet-Biedl syndrome 1 protein OS=Homo sapiens OX=9606 GN=BBS1 PE=1 SV=1
Q9H1B7	IRF2BPL	82.6	-0.336896	Interferon regulatory factor 2-binding protein-like OS=Homo sapiens OX=9606 GN=IRF2BPL PE=1 SV=1
P17987	TCP1	60.3	-0.336847	T-complex protein 1 subunit alpha OS=Homo sapiens OX=9606 GN=TCP1 PE=1 SV=1
Q96GX9	APIP	27.1	-0.336823	Methylthioribulose-1-phosphate dehydratase OS=Homo sapiens OX=9606 GN=APIP PE=1 SV=1
Q5T1Q4	SLC35F1	45.3	-0.336618	Solute carrier family 35 member F1 OS=Homo sapiens OX=9606 GN=SLC35F1 PE=2 SV=2
Q9Y3I0	RTCB	55.2	-0.335673	tRNA-splicing ligase RtcB homolog OS=Homo sapiens OX=9606 GN=RTCB PE=1 SV=1
Q96KR1	ZFR	116.9	-0.335519	Zinc finger RNA-binding protein OS=Homo sapiens OX=9606 GN=ZFR PE=1 SV=2
P02489	CRYAA	19.9	-0.335402	Alpha-crystallin A chain OS=Homo sapiens OX=9606 GN=CRYAA PE=1 SV=2
Q8IU85	CAMK1D	42.9	-0.335167	Calcium/calmodulin-dependent protein kinase type 1D OS=Homo sapiens OX=9606 GN=CAMK1D PE=1 SV=1
Q9H6Q4	NARFL	53	-0.335052	Cytosolic Fe-S cluster assembly factor NARFL OS=Homo sapiens OX=9606 GN=NARFL PE=1 SV=1
P83916	CBX1	21.4	-0.334515	Chromobox protein homolog 1 OS=Homo sapiens OX=9606 GN=CBX1 PE=1 SV=1
P78330	PSPH	25	-0.334334	Phosphoserine phosphatase OS=Homo sapiens OX=9606 GN=PSPH PE=1 SV=2
Q6XQN6	NAPRT	57.5	-0.334274	Nicotinate phosphoribosyltransferase OS=Homo sapiens OX=9606 GN=NAPRT PE=1 SV=2
Q15797	SMAD1	52.2	-0.334223	Mothers against decapentaplegic homolog 1 OS=Homo sapiens OX=9606 GN=SMAD1 PE=1 SV=1
Q8IVM0	CCDC50	35.8	-0.334145	Coiled-coil domain-containing protein 50 OS=Homo sapiens OX=9606 GN=CCDC50 PE=1 SV=1
Q92733	PRCC	52.4	-0.334081	Proline-rich protein PRCC OS=Homo sapiens OX=9606 GN=PRCC PE=1 SV=1
Q96JP5	ZFP91	63.4	-0.333712	E3 ubiquitin-protein ligase ZFP91 OS=Homo sapiens OX=9606 GN=ZFP91 PE=1 SV=1
P46926	GNPDA1	32.6	-0.333034	Glucosamine-6-phosphate isomerase 1 OS=Homo sapiens OX=9606 GN=GNPDA1 PE=1 SV=1
Q9BTE7	DCUN1D5	27.5	-0.332976	DCN1-like protein 5 OS=Homo sapiens OX=9606 GN=DCUN1D5 PE=1 SV=1
Q9Y2Z0	SUGT1	41	-0.332735	Protein SGT1 homolog OS=Homo sapiens OX=9606 GN=SUGT1 PE=1 SV=3
Q9BY12	SCAPER	158.2	-0.332433	S phase cyclin A-associated protein in the endoplasmic reticulum OS=Homo sapiens OX=9606 GN=SCAPER PE=1 SV=2
Q6VMQ6	ATF7IP	136.3	-0.332186	Activating transcription factor 7-interacting protein 1 OS=Homo sapiens OX=9606 GN=ATF7IP PE=1 SV=3
P62310	LSM3	11.8	-0.332133	U6 snRNA-associated Sm-like protein LSm3 OS=Homo sapiens OX=9606 GN=LSM3 PE=1 SV=2
Q9NZ32	ACTR10	46.3	-0.331589	Actin-related protein 10 OS=Homo sapiens OX=9606 GN=ACTR10 PE=1 SV=1
Q13838	DDX39B	49	-0.330839	Spliceosome RNA helicase DDX39B OS=Homo sapiens OX=9606 GN=DDX39B PE=1 SV=1
Q9NPH2	ISYNA1	61	-0.330796	Inositol-3-phosphate synthase 1 OS=Homo sapiens OX=9606 GN=ISYNA1 PE=1 SV=1
Q5VZF2	MBNL2	40.5	-0.33079	Muscleblind-like protein 2 OS=Homo sapiens OX=9606 GN=MBNL2 PE=1 SV=2
Q13098	GPS1	55.5	-0.330777	COP9 signalosome complex subunit 1 OS=Homo sapiens OX=9606 GN=GPS1 PE=1 SV=4
Q9UBU8	MORF4L1	41.4	-0.330607	Mortality factor 4-like protein 1 OS=Homo sapiens OX=9606 GN=MORF4L1 PE=1 SV=2
Q96EV2	RBM33	129.9	-0.330475	RNA-binding protein 33 OS=Homo sapiens OX=9606 GN=RBM33 PE=1 SV=3
Q9NS86	LANCL2	50.8	-0.330031	LanC-like protein 2 OS=Homo sapiens OX=9606 GN=LANCL2 PE=1 SV=1
Q92859	NEO1	159.9	-0.330019	Neogenin OS=Homo sapiens OX=9606 GN=NEO1 PE=1 SV=2
Q14008	CKAP5	225.4	-0.330009	Cytoskeleton-associated protein 5 OS=Homo sapiens OX=9606 GN=CKAP5 PE=1 SV=3
P04406	GAPDH	36	-0.329931	Glyceraldehyde-3-phosphate dehydrogenase OS=Homo sapiens OX=9606 GN=GAPDH PE=1 SV=3
P47895	ALDH1A3	56.1	-0.329899	Aldehyde dehydrogenase family 1 member A3 OS=Homo sapiens OX=9606 GN=ALDH1A3 PE=1 SV=2
Q9NY12	GAR1	22.3	-0.329787	H/ACA ribonucleoprotein complex subunit 1 OS=Homo sapiens OX=9606 GN=GAR1 PE=1 SV=1
P14866	HNRNPL	64.1	-0.329747	Heterogeneous nuclear ribonucleoprotein L OS=Homo sapiens OX=9606 GN=HNRNPL PE=1 SV=2
Q99460	PSMD1	105.8	-0.329671	26S proteasome non-ATPase regulatory subunit 1 OS=Homo sapiens OX=9606 GN=PSMD1 PE=1 SV=2
Q6GYQ0	RALGAPA1	229.7	-0.329593	Ral GTPase-activating protein subunit alpha-1 OS=Homo sapiens OX=9606 GN=RALGAPA1 PE=1 SV=1
P10451	SPP1	35.4	-0.329569	Osteopontin OS=Homo sapiens OX=9606 GN=SPP1 PE=1 SV=1
Q9Y3P9	RABGAP1	121.7	-0.329061	Rab GTPase-activating protein 1 OS=Homo sapiens OX=9606 GN=RABGAP1 PE=1 SV=3
Q9Y4C2	TCAF1	102.1	-0.32901	TRPM8 channel-associated factor 1 OS=Homo sapiens OX=9606 GN=TCAF1 PE=1 SV=3
P49916	LIG3	112.8	-0.328974	DNA ligase 3 OS=Homo sapiens OX=9606 GN=LIG3 PE=1 SV=2
P28070	PSMB4	29.2	-0.32846	Proteasome subunit beta type-4 OS=Homo sapiens OX=9606 GN=PSMB4 PE=1 SV=4
Q9BV68	RNF126	35.6	-0.328321	E3 ubiquitin-protein ligase RNF126 OS=Homo sapiens OX=9606 GN=RNF126 PE=1 SV=1
Q9Y6W3	CAPN7	92.6	-0.328208	Calpain-7 OS=Homo sapiens OX=9606 GN=CAPN7 PE=1 SV=1
P11532	DMD	426.5	-0.328018	Dystrophin OS=Homo sapiens OX=9606 GN=DMD PE=1 SV=3
Q13363	CTBP1	47.5	-0.327951	C-terminal-binding protein 1 OS=Homo sapiens OX=9606 GN=CTBP1 PE=1 SV=2
Q9H008	LHPP	29.1	-0.327884	Phospholysine phosphohistidine inorganic pyrophosphate phosphatase OS=Homo sapiens OX=9606 GN=LHPP PE=1 SV=2
Q8WWM9	CYGB	21.4	-0.327549	Cytoglobin OS=Homo sapiens OX=9606 GN=CYGB PE=1 SV=1
Q9UHJ6	SHPK	51.5	-0.327313	Sedoheptulokinase OS=Homo sapiens OX=9606 GN=SHPK PE=1 SV=3
Q8TBF2	FAM213B	21.2	-0.327269	Prostamide/prostaglandin F synthase OS=Homo sapiens OX=9606 GN=FAM213B PE=1 SV=1
Q9NY27	PPP4R2	46.9	-0.327259	Serine/threonine-protein phosphatase 4 regulatory subunit 2 OS=Homo sapiens OX=9606 GN=PPP4R2 PE=1 SV=3
Q01130	SRSF2	25.5	-0.327207	Serine/arginine-rich splicing factor 2 OS=Homo sapiens OX=9606 GN=SRSF2 PE=1 SV=4
Q9H477	RBKS	34.1	-0.326998	Ribokinase OS=Homo sapiens OX=9606 GN=RBKS PE=1 SV=1
Q2TAZ0	ATG2A	212.7	-0.32683	Autophagy-related protein 2 homolog A OS=Homo sapiens OX=9606 GN=ATG2A PE=1 SV=3
Q9Y5K5	UCHL5	37.6	-0.326588	Ubiquitin carboxyl-terminal hydrolase isozyme L5 OS=Homo sapiens OX=9606 GN=UCHL5 PE=1 SV=3
Q9NZL9	MAT2B	37.5	-0.325782	Methionine adenosyltransferase 2 subunit beta OS=Homo sapiens OX=9606 GN=MAT2B PE=1 SV=1
Q96EQ0	SGTB	33.4	-0.325586	Small glutamine-rich tetratricopeptide repeat-containing protein beta OS=Homo sapiens OX=9606 GN=SGTB PE=1 SV=1
Q9NRY2	INIP	11.4	-0.325389	SOSS complex subunit C OS=Homo sapiens OX=9606 GN=INIP PE=1 SV=1
C9JLW8	FAM195B	10.9	-0.325016	Mapk-regulated corepressor-interacting protein 1 OS=Homo sapiens OX=9606 GN=MCRIP1 PE=1 SV=1
Q9BY77	POLDIP3	46.1	-0.325012	Polymerase delta-interacting protein 3 OS=Homo sapiens OX=9606 GN=POLDIP3 PE=1 SV=2
P49711	CTCF	82.7	-0.324746	Transcriptional repressor CTCF OS=Homo sapiens OX=9606 GN=CTCF PE=1 SV=1
Q9BTA9	WAC	70.7	-0.324702	WW domain-containing adapter protein with coiled-coil OS=Homo sapiens OX=9606 GN=WAC PE=1 SV=3
Q4VC05	BCL7A	22.8	-0.324548	B-cell CLL/lymphoma 7 protein family member A OS=Homo sapiens OX=9606 GN=BCL7A PE=1 SV=1
P55209	NAP1L1	45.3	-0.324235	Nucleosome assembly protein 1-like 1 OS=Homo sapiens OX=9606 GN=NAP1L1 PE=1 SV=1
Q13625	TP53BP2	125.5	-0.324036	Apoptosis-stimulating of p53 protein 2 OS=Homo sapiens OX=9606 GN=TP53BP2 PE=1 SV=2
O60828	PQBP1	30.5	-0.323882	Polyglutamine-binding protein 1 OS=Homo sapiens OX=9606 GN=PQBP1 PE=1 SV=1
Q8NFU3	TSTD1	12.5	-0.32372	Thiosulfate:glutathione sulfurtransferase OS=Homo sapiens OX=9606 GN=TSTD1 PE=1 SV=3
Q9UPQ9	TNRC6B	193.9	-0.323508	Trinucleotide repeat-containing gene 6B protein OS=Homo sapiens OX=9606 GN=TNRC6B PE=1 SV=4
Q9C005	DPY30	11.2	-0.323079	Protein dpy-30 homolog OS=Homo sapiens OX=9606 GN=DPY30 PE=1 SV=1
Q8IXH7	NELFCD	66.2	-0.32306	Negative elongation factor C/D OS=Homo sapiens OX=9606 GN=NELFCD PE=1 SV=2
Q9BRT3	MIEN1	12.4	-0.322984	Migration and invasion enhancer 1 OS=Homo sapiens OX=9606 GN=MIEN1 PE=1 SV=1
Q9H9B1	EHMT1	141.4	-0.32295	Histone-lysine N-methyltransferase EHMT1 OS=Homo sapiens OX=9606 GN=EHMT1 PE=1 SV=4
Q14204	DYNC1H1	532.1	-0.32285	Cytoplasmic dynein 1 heavy chain 1 OS=Homo sapiens OX=9606 GN=DYNC1H1 PE=1 SV=5
Q3LXA3	DAK	58.9	-0.322694	Triokinase/FMN cyclase OS=Homo sapiens OX=9606 GN=TKFC PE=1 SV=2
Q8WXS3	BAALC	19.2	-0.322435	Brain and acute leukemia cytoplasmic protein OS=Homo sapiens OX=9606 GN=BAALC PE=2 SV=3
Q9BW61	DDA1	11.8	-0.322365	DET1- and DDB1-associated protein 1 OS=Homo sapiens OX=9606 GN=DDA1 PE=1 SV=1
Q8IZ21	PHACTR4	78.2	-0.321954	Phosphatase and actin regulator 4 OS=Homo sapiens OX=9606 GN=PHACTR4 PE=1 SV=1
O00757	FBP2	36.7	-0.321543	Fructose-1,6-bisphosphatase isozyme 2 OS=Homo sapiens OX=9606 GN=FBP2 PE=1 SV=2
Q13685	AAMP	46.7	-0.321316	Angio-associated migratory cell protein OS=Homo sapiens OX=9606 GN=AAMP PE=1 SV=2
Q9Y547	HSPB11	16.3	-0.321196	Intraflagellar transport protein 25 homolog OS=Homo sapiens OX=9606 GN=HSPB11 PE=1 SV=1
P60900	PSMA6	27.4	-0.321075	Proteasome subunit alpha type-6 OS=Homo sapiens OX=9606 GN=PSMA6 PE=1 SV=1
O14929	HAT1	49.5	-0.320917	Histone acetyltransferase type B catalytic subunit OS=Homo sapiens OX=9606 GN=HAT1 PE=1 SV=1
Q6UXK2	ISLR2	78.9	-0.320784	Immunoglobulin superfamily containing leucine-rich repeat protein 2 OS=Homo sapiens OX=9606 GN=ISLR2 PE=2 SV=1
Q7Z6Z7	HUWE1	481.6	-0.320501	E3 ubiquitin-protein ligase HUWE1 OS=Homo sapiens OX=9606 GN=HUWE1 PE=1 SV=3
Q9H4A3	WNK1	250.6	-0.320347	Serine/threonine-protein kinase WNK1 OS=Homo sapiens OX=9606 GN=WNK1 PE=1 SV=2
Q9NQW7	XPNPEP1	69.9	-0.320249	Xaa-Pro aminopeptidase 1 OS=Homo sapiens OX=9606 GN=XPNPEP1 PE=1 SV=3
Q96K21	ZFYVE19	51.5	-0.320106	Abscission/NoCut checkpoint regulator OS=Homo sapiens OX=9606 GN=ZFYVE19 PE=1 SV=3
O00629	KPNA4	57.9	-0.320021	Importin subunit alpha-3 OS=Homo sapiens OX=9606 GN=KPNA4 PE=1 SV=1
Q86U70	LDB1	46.5	-0.319671	LIM domain-binding protein 1 OS=Homo sapiens OX=9606 GN=LDB1 PE=1 SV=2
Q9NSD9	FARSB	66.1	-0.319523	Phenylalanine--tRNA ligase beta subunit OS=Homo sapiens OX=9606 GN=FARSB PE=1 SV=3
Q9UBB6	NCDN	78.8	-0.319469	Neurochondrin OS=Homo sapiens OX=9606 GN=NCDN PE=1 SV=1
Q9BUE0	MED18	23.6	-0.319364	Mediator of RNA polymerase II transcription subunit 18 OS=Homo sapiens OX=9606 GN=MED18 PE=1 SV=1
O94903	PROSC	30.3	-0.318742	Pyridoxal phosphate homeostasis protein OS=Homo sapiens OX=9606 GN=PLPBP PE=1 SV=1
P40227	CCT6A	58	-0.318291	T-complex protein 1 subunit zeta OS=Homo sapiens OX=9606 GN=CCT6A PE=1 SV=3
P33176	KIF5B	109.6	-0.318254	Kinesin-1 heavy chain OS=Homo sapiens OX=9606 GN=KIF5B PE=1 SV=1
Q9Y3S2	ZNF330	36.2	-0.317842	Zinc finger protein 330 OS=Homo sapiens OX=9606 GN=ZNF330 PE=1 SV=1
Q00169	PITPNA	31.8	-0.317329	Phosphatidylinositol transfer protein alpha isoform OS=Homo sapiens OX=9606 GN=PITPNA PE=1 SV=2
Q9ULH7	MKL2	118.1	-0.317257	MKL/myocardin-like protein 2 OS=Homo sapiens OX=9606 GN=MKL2 PE=1 SV=3
Q96F86	EDC3	56	-0.316857	Enhancer of mRNA-decapping protein 3 OS=Homo sapiens OX=9606 GN=EDC3 PE=1 SV=1
Q56VL3	OCIAD2	16.9	-0.316597	OCIA domain-containing protein 2 OS=Homo sapiens OX=9606 GN=OCIAD2 PE=1 SV=1
Q15185	PTGES3	18.7	-0.316474	Prostaglandin E synthase 3 OS=Homo sapiens OX=9606 GN=PTGES3 PE=1 SV=1
Q9UNZ2	NSFL1C	40.5	-0.316282	NSFL1 cofactor p47 OS=Homo sapiens OX=9606 GN=NSFL1C PE=1 SV=2
Q14847	LASP1	29.7	-0.315958	LIM and SH3 domain protein 1 OS=Homo sapiens OX=9606 GN=LASP1 PE=1 SV=2
O95757	HSPA4L	94.5	-0.315592	Heat shock 70 kDa protein 4L OS=Homo sapiens OX=9606 GN=HSPA4L PE=1 SV=3
Q9NRG1	PRTFDC1	25.7	-0.315402	Phosphoribosyltransferase domain-containing protein 1 OS=Homo sapiens OX=9606 GN=PRTFDC1 PE=1 SV=1
Q92905	COPS5	37.6	-0.315225	COP9 signalosome complex subunit 5 OS=Homo sapiens OX=9606 GN=COPS5 PE=1 SV=4
Q9HB71	CACYBP	26.2	-0.315219	Calcyclin-binding protein OS=Homo sapiens OX=9606 GN=CACYBP PE=1 SV=2
Q13564	NAE1	60.2	-0.315218	NEDD8-activating enzyme E1 regulatory subunit OS=Homo sapiens OX=9606 GN=NAE1 PE=1 SV=1
Q9NQX3	GPHN	79.7	-0.315205	Gephyrin OS=Homo sapiens OX=9606 GN=GPHN PE=1 SV=1
Q8WXF7	ATL1	63.5	-0.315104	Atlastin-1 OS=Homo sapiens OX=9606 GN=ATL1 PE=1 SV=1
P35226	BMI1	36.9	-0.315009	Polycomb complex protein BMI-1 OS=Homo sapiens OX=9606 GN=BMI1 PE=1 SV=2
O95777	LSM8	10.4	-0.314621	U6 snRNA-associated Sm-like protein LSm8 OS=Homo sapiens OX=9606 GN=LSM8 PE=1 SV=3
P35243	RCVRN	23.1	-0.314501	Recoverin OS=Homo sapiens OX=9606 GN=RCVRN PE=1 SV=2
Q9H814	PHAX	44.4	-0.314426	Phosphorylated adapter RNA export protein OS=Homo sapiens OX=9606 GN=PHAX PE=1 SV=1
Q9BRP4	PAAF1	42.2	-0.314085	Proteasomal ATPase-associated factor 1 OS=Homo sapiens OX=9606 GN=PAAF1 PE=1 SV=2
Q15334	LLGL1	115.3	-0.313933	Lethal(2) giant larvae protein homolog 1 OS=Homo sapiens OX=9606 GN=LLGL1 PE=1 SV=3
Q00613	HSF1	57.2	-0.31375	Heat shock factor protein 1 OS=Homo sapiens OX=9606 GN=HSF1 PE=1 SV=1
O75688	PPM1B	52.6	-0.313659	Protein phosphatase 1B OS=Homo sapiens OX=9606 GN=PPM1B PE=1 SV=1
Q15785	TOMM34	34.5	-0.313602	Mitochondrial import receptor subunit TOM34 OS=Homo sapiens OX=9606 GN=TOMM34 PE=1 SV=2
Q7Z4S6	KIF21A	187.1	-0.313428	Kinesin-like protein KIF21A OS=Homo sapiens OX=9606 GN=KIF21A PE=1 SV=2
P12956	XRCC6	69.8	-0.313256	X-ray repair cross-complementing protein 6 OS=Homo sapiens OX=9606 GN=XRCC6 PE=1 SV=2
O95433	AHSA1	38.3	-0.313098	Activator of 90 kDa heat shock protein ATPase homolog 1 OS=Homo sapiens OX=9606 GN=AHSA1 PE=1 SV=1
P62877	RBX1	12.3	-0.312879	E3 ubiquitin-protein ligase RBX1 OS=Homo sapiens OX=9606 GN=RBX1 PE=1 SV=1
Q96RK4	BBS4	58.2	-0.312146	Bardet-Biedl syndrome 4 protein OS=Homo sapiens OX=9606 GN=BBS4 PE=1 SV=2
Q9BW62	KATNAL1	55.4	-0.311992	Katanin p60 ATPase-containing subunit A-like 1 OS=Homo sapiens OX=9606 GN=KATNAL1 PE=1 SV=1
Q92541	RTF1	80.3	-0.31187	RNA polymerase-associated protein RTF1 homolog OS=Homo sapiens OX=9606 GN=RTF1 PE=1 SV=4
Q9HBG6	IFT122	141.7	-0.31187	Intraflagellar transport protein 122 homolog OS=Homo sapiens OX=9606 GN=IFT122 PE=1 SV=2
Q15014	MORF4L2	32.3	-0.311642	Mortality factor 4-like protein 2 OS=Homo sapiens OX=9606 GN=MORF4L2 PE=1 SV=1
Q13952	NFYC	50.3	-0.311592	Nuclear transcription factor Y subunit gamma OS=Homo sapiens OX=9606 GN=NFYC PE=1 SV=3
P52788	SMS	41.2	-0.311412	Spermine synthase OS=Homo sapiens OX=9606 GN=SMS PE=1 SV=2
O95825	CRYZL1	38.7	-0.311221	Quinone oxidoreductase-like protein 1 OS=Homo sapiens OX=9606 GN=CRYZL1 PE=1 SV=2
Q96PU4	UHRF2	89.9	-0.311139	E3 ubiquitin-protein ligase UHRF2 OS=Homo sapiens OX=9606 GN=UHRF2 PE=1 SV=1
O96019	ACTL6A	47.4	-0.311108	Actin-like protein 6A OS=Homo sapiens OX=9606 GN=ACTL6A PE=1 SV=1
P33991	MCM4	96.5	-0.310988	DNA replication licensing factor MCM4 OS=Homo sapiens OX=9606 GN=MCM4 PE=1 SV=5
Q9NRH3	TUBG2	51.1	-0.310942	Tubulin gamma-2 chain OS=Homo sapiens OX=9606 GN=TUBG2 PE=2 SV=1
O95396	MOCS3	49.6	-0.310786	Adenylyltransferase and sulfurtransferase MOCS3 OS=Homo sapiens OX=9606 GN=MOCS3 PE=1 SV=1
P28161	GSTM2	25.7	-0.310707	Glutathione S-transferase Mu 2 OS=Homo sapiens OX=9606 GN=GSTM2 PE=1 SV=2
Q96D09	GPRASP2	93.7	-0.310507	G-protein coupled receptor-associated sorting protein 2 OS=Homo sapiens OX=9606 GN=GPRASP2 PE=1 SV=1
O60662	KLHL41	68	-0.310284	Kelch-like protein 41 OS=Homo sapiens OX=9606 GN=KLHL41 PE=1 SV=2
P60510	PPP4C	35.1	-0.31026	Serine/threonine-protein phosphatase 4 catalytic subunit OS=Homo sapiens OX=9606 GN=PPP4C PE=1 SV=1
P31689	DNAJA1	44.8	-0.310197	DnaJ homolog subfamily A member 1 OS=Homo sapiens OX=9606 GN=DNAJA1 PE=1 SV=2
P28072	PSMB6	25.3	-0.310089	Proteasome subunit beta type-6 OS=Homo sapiens OX=9606 GN=PSMB6 PE=1 SV=4
O94973	AP2A2	103.9	-0.309943	AP-2 complex subunit alpha-2 OS=Homo sapiens OX=9606 GN=AP2A2 PE=1 SV=2
Q9Y4G8	RAPGEF2	167.3	-0.309867	Rap guanine nucleotide exchange factor 2 OS=Homo sapiens OX=9606 GN=RAPGEF2 PE=1 SV=1
P62314	SNRPD1	13.3	-0.309563	Small nuclear ribonucleoprotein Sm D1 OS=Homo sapiens OX=9606 GN=SNRPD1 PE=1 SV=1
O75446	SAP30	23.3	-0.309456	Histone deacetylase complex subunit SAP30 OS=Homo sapiens OX=9606 GN=SAP30 PE=1 SV=1
P49023	PXN	64.5	-0.309101	Paxillin OS=Homo sapiens OX=9606 GN=PXN PE=1 SV=3
O43709	WBSCR22	31.9	-0.308963	Probable 18S rRNA (guanine-N(7))-methyltransferase OS=Homo sapiens OX=9606 GN=BUD23 PE=1 SV=2
P12882	MYH1	223	-0.308855	Myosin-1 OS=Homo sapiens OX=9606 GN=MYH1 PE=1 SV=3
O43150	ASAP2	111.6	-0.308577	Arf-GAP with SH3 domain, ANK repeat and PH domain-containing protein 2 OS=Homo sapiens OX=9606 GN=ASAP2 PE=1 SV=3
Q15059	BRD3	79.5	-0.308248	Bromodomain-containing protein 3 OS=Homo sapiens OX=9606 GN=BRD3 PE=1 SV=1
Q6ZW49	PAXIP1	121.3	-0.308159	PAX-interacting protein 1 OS=Homo sapiens OX=9606 GN=PAXIP1 PE=1 SV=2
Q14432	PDE3A	124.9	-0.308127	cGMP-inhibited 3',5'-cyclic phosphodiesterase A OS=Homo sapiens OX=9606 GN=PDE3A PE=1 SV=3
O75935	DCTN3	21.1	-0.308018	Dynactin subunit 3 OS=Homo sapiens OX=9606 GN=DCTN3 PE=1 SV=1
Q9NVS9	PNPO	30	-0.307827	Pyridoxine-5'-phosphate oxidase OS=Homo sapiens OX=9606 GN=PNPO PE=1 SV=1
Q7Z2Z2	EFTUD1	125.4	-0.307743	Elongation factor-like GTPase 1 OS=Homo sapiens OX=9606 GN=EFL1 PE=1 SV=2
Q96JM3	CHAMP1	89	-0.307495	Chromosome alignment-maintaining phosphoprotein 1 OS=Homo sapiens OX=9606 GN=CHAMP1 PE=1 SV=2
A6NDG6	PGP	34	-0.307389	Glycerol-3-phosphate phosphatase OS=Homo sapiens OX=9606 GN=PGP PE=1 SV=1
Q9UBK7	RABL2A	26.1	-0.306838	Rab-like protein 2A OS=Homo sapiens OX=9606 GN=RABL2A PE=1 SV=1
Q99615	DNAJC7	56.4	-0.306782	DnaJ homolog subfamily C member 7 OS=Homo sapiens OX=9606 GN=DNAJC7 PE=1 SV=2
O14683	TP53I11	21	-0.306685	Tumor protein p53-inducible protein 11 OS=Homo sapiens OX=9606 GN=TP53I11 PE=1 SV=2
Q9HCE5	METTL14	52.1	-0.306666	N6-adenosine-methyltransferase non-catalytic subunit OS=Homo sapiens OX=9606 GN=METTL14 PE=1 SV=2
Q8IY67	RAVER1	63.8	-0.306557	Ribonucleoprotein PTB-binding 1 OS=Homo sapiens OX=9606 GN=RAVER1 PE=1 SV=1
Q9NQ88	TIGAR	30	-0.306546	Fructose-2,6-bisphosphatase TIGAR OS=Homo sapiens OX=9606 GN=TIGAR PE=1 SV=1
Q9UJ70	NAGK	37.4	-0.306544	N-acetyl-D-glucosamine kinase OS=Homo sapiens OX=9606 GN=NAGK PE=1 SV=4
Q9C0B0	UNK	88	-0.306539	RING finger protein unkempt homolog OS=Homo sapiens OX=9606 GN=UNK PE=1 SV=2
Q15424	SAFB	102.6	-0.306535	Scaffold attachment factor B1 OS=Homo sapiens OX=9606 GN=SAFB PE=1 SV=4
Q9NWB6	ARGLU1	33.2	-0.305678	Arginine and glutamate-rich protein 1 OS=Homo sapiens OX=9606 GN=ARGLU1 PE=1 SV=1
Q15554	TERF2	59.6	-0.305293	Telomeric repeat-binding factor 2 OS=Homo sapiens OX=9606 GN=TERF2 PE=1 SV=3
Q8WUH1	CHURC1	16.1	-0.304799	Protein Churchill OS=Homo sapiens OX=9606 GN=CHURC1 PE=1 SV=2
O00233	PSMD9	24.7	-0.304674	26S proteasome non-ATPase regulatory subunit 9 OS=Homo sapiens OX=9606 GN=PSMD9 PE=1 SV=3
Q15773	MLF2	28.1	-0.304671	Myeloid leukemia factor 2 OS=Homo sapiens OX=9606 GN=MLF2 PE=1 SV=1
Q9NR19	ACSS2	78.5	-0.304504	Acetyl-coenzyme A synthetase, cytoplasmic OS=Homo sapiens OX=9606 GN=ACSS2 PE=1 SV=1
P61081	UBE2M	20.9	-0.30445	NEDD8-conjugating enzyme Ubc12 OS=Homo sapiens OX=9606 GN=UBE2M PE=1 SV=1
P17544	ATF7	52.9	-0.304335	Cyclic AMP-dependent transcription factor ATF-7 OS=Homo sapiens OX=9606 GN=ATF7 PE=1 SV=2
O43809	NUDT21	26.2	-0.304154	Cleavage and polyadenylation specificity factor subunit 5 OS=Homo sapiens OX=9606 GN=NUDT21 PE=1 SV=1
Q6IQ49	SDE2	49.7	-0.304104	Replication stress response regulator SDE2 OS=Homo sapiens OX=9606 GN=SDE2 PE=1 SV=1
Q969M7	UBE2F	21.1	-0.304057	NEDD8-conjugating enzyme UBE2F OS=Homo sapiens OX=9606 GN=UBE2F PE=1 SV=1
P14854	COX6B1	10.2	-0.303936	Cytochrome c oxidase subunit 6B1 OS=Homo sapiens OX=9606 GN=COX6B1 PE=1 SV=2
Q9BRA2	TXNDC17	13.9	-0.303931	Thioredoxin domain-containing protein 17 OS=Homo sapiens OX=9606 GN=TXNDC17 PE=1 SV=1
Q8IWZ8	SUGP1	72.4	-0.303915	SURP and G-patch domain-containing protein 1 OS=Homo sapiens OX=9606 GN=SUGP1 PE=1 SV=2
Q96IF1	AJUBA	56.9	-0.303782	LIM domain-containing protein ajuba OS=Homo sapiens OX=9606 GN=AJUBA PE=1 SV=1
Q16531	DDB1	126.9	-0.303671	DNA damage-binding protein 1 OS=Homo sapiens OX=9606 GN=DDB1 PE=1 SV=1
Q7L5Y1	ENOSF1	49.8	-0.303566	Mitochondrial enolase superfamily member 1 OS=Homo sapiens OX=9606 GN=ENOSF1 PE=1 SV=1
P31749	AKT1	55.7	-0.303462	RAC-alpha serine/threonine-protein kinase OS=Homo sapiens OX=9606 GN=AKT1 PE=1 SV=2
P49902	NT5C2	64.9	-0.303303	Cytosolic purine 5'-nucleotidase OS=Homo sapiens OX=9606 GN=NT5C2 PE=1 SV=1
Q96LR5	UBE2E2	22.2	-0.303178	Ubiquitin-conjugating enzyme E2 E2 OS=Homo sapiens OX=9606 GN=UBE2E2 PE=1 SV=1
Q92794	KAT6A	224.9	-0.303105	Histone acetyltransferase KAT6A OS=Homo sapiens OX=9606 GN=KAT6A PE=1 SV=2
P20618	PSMB1	26.5	-0.303049	Proteasome subunit beta type-1 OS=Homo sapiens OX=9606 GN=PSMB1 PE=1 SV=2
Q9UBW7	ZMYM2	154.8	-0.302924	Zinc finger MYM-type protein 2 OS=Homo sapiens OX=9606 GN=ZMYM2 PE=1 SV=1
O75146	HIP1R	119.3	-0.302777	Huntingtin-interacting protein 1-related protein OS=Homo sapiens OX=9606 GN=HIP1R PE=1 SV=2
P10155	TROVE2	60.6	-0.302717	60 kDa SS-A/Ro ribonucleoprotein OS=Homo sapiens OX=9606 GN=TROVE2 PE=1 SV=2
Q8N8N7	PTGR2	38.5	-0.302652	Prostaglandin reductase 2 OS=Homo sapiens OX=9606 GN=PTGR2 PE=1 SV=1
Q9UNA0	ADAMTS5	101.7	-0.302594	A disintegrin and metalloproteinase with thrombospondin motifs 5 OS=Homo sapiens OX=9606 GN=ADAMTS5 PE=1 SV=2
P47974	ZFP36L2	51	-0.302428	mRNA decay activator protein ZFP36L2 OS=Homo sapiens OX=9606 GN=ZFP36L2 PE=1 SV=3
Q2TAL5	SMTNL2	50.2	-0.302281	Smoothelin-like protein 2 OS=Homo sapiens OX=9606 GN=SMTNL2 PE=2 SV=1
Q9H204	MED28	19.5	-0.302203	Mediator of RNA polymerase II transcription subunit 28 OS=Homo sapiens OX=9606 GN=MED28 PE=1 SV=1
O60664	PLIN3	47	-0.30193	Perilipin-3 OS=Homo sapiens OX=9606 GN=PLIN3 PE=1 SV=3
Q99436	PSMB7	29.9	-0.301905	Proteasome subunit beta type-7 OS=Homo sapiens OX=9606 GN=PSMB7 PE=1 SV=1
Q9BT67	NDFIP1	24.9	-0.301837	NEDD4 family-interacting protein 1 OS=Homo sapiens OX=9606 GN=NDFIP1 PE=1 SV=1
O75376	NCOR1	270	-0.30158	Nuclear receptor corepressor 1 OS=Homo sapiens OX=9606 GN=NCOR1 PE=1 SV=2
Q9Y520	PRRC2C	316.7	-0.301443	Protein PRRC2C OS=Homo sapiens OX=9606 GN=PRRC2C PE=1 SV=4
P41208	CETN2	19.7	-0.301221	Centrin-2 OS=Homo sapiens OX=9606 GN=CETN2 PE=1 SV=1
Q7Z7F0	KIAA0907	64.8	-0.30046	KH homology domain-containing protein 4 OS=Homo sapiens OX=9606 GN=KHDC4 PE=1 SV=1
Q9Y266	NUDC	38.2	-0.300424	Nuclear migration protein nudC OS=Homo sapiens OX=9606 GN=NUDC PE=1 SV=1
Q5TCQ9	MAGI3	162.8	-0.30025	Membrane-associated guanylate kinase, WW and PDZ domain-containing protein 3 OS=Homo sapiens OX=9606 GN=MAGI3 PE=1 SV=3
P49459	UBE2A	17.3	-0.300206	Ubiquitin-conjugating enzyme E2 A OS=Homo sapiens OX=9606 GN=UBE2A PE=1 SV=2
Q06547	GABPB1	42.5	-0.300136	GA-binding protein subunit beta-1 OS=Homo sapiens OX=9606 GN=GABPB1 PE=1 SV=2
P49366	DHPS	40.9	-0.300119	Deoxyhypusine synthase OS=Homo sapiens OX=9606 GN=DHPS PE=1 SV=1
P08238	HSP90AB1	83.2	-0.299857	Heat shock protein HSP 90-beta OS=Homo sapiens OX=9606 GN=HSP90AB1 PE=1 SV=4
Q66LE6	PPP2R2D	52	-0.299592	Serine/threonine-protein phosphatase 2A 55 kDa regulatory subunit B delta isoform OS=Homo sapiens OX=9606 GN=PPP2R2D PE=1 SV=1
Q9Y692	GMEB1	62.6	-0.299494	Glucocorticoid modulatory element-binding protein 1 OS=Homo sapiens OX=9606 GN=GMEB1 PE=1 SV=2
O43924	PDE6D	17.4	-0.299448	Retinal rod rhodopsin-sensitive cGMP 3',5'-cyclic phosphodiesterase subunit delta OS=Homo sapiens OX=9606 GN=PDE6D PE=1 SV=1
O95450	ADAMTS2	134.7	-0.299369	A disintegrin and metalloproteinase with thrombospondin motifs 2 OS=Homo sapiens OX=9606 GN=ADAMTS2 PE=2 SV=2
Q9UKG9	CROT	70.1	-0.299297	Peroxisomal carnitine O-octanoyltransferase OS=Homo sapiens OX=9606 GN=CROT PE=1 SV=2
Q8NBF2	NHLRC2	79.4	-0.299213	NHL repeat-containing protein 2 OS=Homo sapiens OX=9606 GN=NHLRC2 PE=1 SV=1
P45378	TNNT3	31.8	-0.299149	Troponin T, fast skeletal muscle OS=Homo sapiens OX=9606 GN=TNNT3 PE=1 SV=3
P35244	RPA3	13.6	-0.299073	Replication protein A 14 kDa subunit OS=Homo sapiens OX=9606 GN=RPA3 PE=1 SV=1
P16083	NQO2	25.9	-0.298712	Ribosyldihydronicotinamide dehydrogenase [quinone] OS=Homo sapiens OX=9606 GN=NQO2 PE=1 SV=5
Q5T4D3	TMTC4	82.9	-0.298659	Transmembrane and TPR repeat-containing protein 4 OS=Homo sapiens OX=9606 GN=TMTC4 PE=2 SV=2
P04075	ALDOA	39.4	-0.298658	Fructose-bisphosphate aldolase A OS=Homo sapiens OX=9606 GN=ALDOA PE=1 SV=2
Q9H6T3	RPAP3	75.7	-0.298442	RNA polymerase II-associated protein 3 OS=Homo sapiens OX=9606 GN=RPAP3 PE=1 SV=2
Q9C037	TRIM4	57.4	-0.298198	E3 ubiquitin-protein ligase TRIM4 OS=Homo sapiens OX=9606 GN=TRIM4 PE=1 SV=2
P49419	ALDH7A1	58.5	-0.298062	Alpha-aminoadipic semialdehyde dehydrogenase OS=Homo sapiens OX=9606 GN=ALDH7A1 PE=1 SV=5
Q99627	COPS8	23.2	-0.297656	COP9 signalosome complex subunit 8 OS=Homo sapiens OX=9606 GN=COPS8 PE=1 SV=1
P35790	CHKA	52.2	-0.297431	Choline kinase alpha OS=Homo sapiens OX=9606 GN=CHKA PE=1 SV=3
P07738	BPGM	30	-0.297155	Bisphosphoglycerate mutase OS=Homo sapiens OX=9606 GN=BPGM PE=1 SV=2
P19338	NCL	76.6	-0.296959	Nucleolin OS=Homo sapiens OX=9606 GN=NCL PE=1 SV=3
Q15528	MED22	22.2	-0.296911	Mediator of RNA polymerase II transcription subunit 22 OS=Homo sapiens OX=9606 GN=MED22 PE=1 SV=2
Q8IYR6	TMEFF1	40.9	-0.296825	Tomoregulin-1 OS=Homo sapiens OX=9606 GN=TMEFF1 PE=1 SV=1
P46109	CRKL	33.8	-0.296696	Crk-like protein OS=Homo sapiens OX=9606 GN=CRKL PE=1 SV=1
Q12802	AKAP13	307.4	-0.296517	A-kinase anchor protein 13 OS=Homo sapiens OX=9606 GN=AKAP13 PE=1 SV=2
P62750	RPL23A	17.7	-0.296209	60S ribosomal protein L23a OS=Homo sapiens OX=9606 GN=RPL23A PE=1 SV=1
O76071	CIAO1	37.8	-0.296047	Probable cytosolic iron-sulfur protein assembly protein CIAO1 OS=Homo sapiens OX=9606 GN=CIAO1 PE=1 SV=1
Q9Y285	FARSA	57.5	-0.296016	Phenylalanine--tRNA ligase alpha subunit OS=Homo sapiens OX=9606 GN=FARSA PE=1 SV=3
Q8N0W4	NLGN4X	91.9	-0.295983	Neuroligin-4, X-linked OS=Homo sapiens OX=9606 GN=NLGN4X PE=1 SV=1
P30626	SRI	21.7	-0.295946	Sorcin OS=Homo sapiens OX=9606 GN=SRI PE=1 SV=1
P78362	SRPK2	77.5	-0.29592	SRSF protein kinase 2 OS=Homo sapiens OX=9606 GN=SRPK2 PE=1 SV=3
P52657	GTF2A2	12.4	-0.295919	Transcription initiation factor IIA subunit 2 OS=Homo sapiens OX=9606 GN=GTF2A2 PE=1 SV=1
Q9BQE9	BCL7B	22.2	-0.295809	B-cell CLL/lymphoma 7 protein family member B OS=Homo sapiens OX=9606 GN=BCL7B PE=1 SV=1
O95905	ECD	72.7	-0.295704	Protein ecdysoneless homolog OS=Homo sapiens OX=9606 GN=ECD PE=1 SV=1
Q16832	DDR2	96.7	-0.295702	Discoidin domain-containing receptor 2 OS=Homo sapiens OX=9606 GN=DDR2 PE=1 SV=2
Q8IVD9	NUDCD3	40.8	-0.295544	NudC domain-containing protein 3 OS=Homo sapiens OX=9606 GN=NUDCD3 PE=1 SV=3
Q9Y376	CAB39	39.8	-0.295464	Calcium-binding protein 39 OS=Homo sapiens OX=9606 GN=CAB39 PE=1 SV=1
Q12972	PPP1R8	38.5	-0.295308	Nuclear inhibitor of protein phosphatase 1 OS=Homo sapiens OX=9606 GN=PPP1R8 PE=1 SV=2
Q7L0J3	SV2A	82.6	-0.295176	Synaptic vesicle glycoprotein 2A OS=Homo sapiens OX=9606 GN=SV2A PE=1 SV=1
Q9Y3C8	UFC1	19.4	-0.295092	Ubiquitin-fold modifier-conjugating enzyme 1 OS=Homo sapiens OX=9606 GN=UFC1 PE=1 SV=3
Q96P70	IPO9	115.9	-0.295076	Importin-9 OS=Homo sapiens OX=9606 GN=IPO9 PE=1 SV=3
Q9NWQ8	PAG1	47	-0.294884	Phosphoprotein associated with glycosphingolipid-enriched microdomains 1 OS=Homo sapiens OX=9606 GN=PAG1 PE=1 SV=2
Q9UHG2	PCSK1N	27.4	-0.294856	ProSAAS OS=Homo sapiens OX=9606 GN=PCSK1N PE=1 SV=1
Q06546	GABPA	51.3	-0.294562	GA-binding protein alpha chain OS=Homo sapiens OX=9606 GN=GABPA PE=1 SV=1
P49721	PSMB2	22.8	-0.294491	Proteasome subunit beta type-2 OS=Homo sapiens OX=9606 GN=PSMB2 PE=1 SV=1
E9PRG8	C11orf98	13.8	-0.294434	Uncharacterized protein C11orf98 OS=Homo sapiens OX=9606 GN=C11orf98 PE=4 SV=1
Q9NVN3	RIC8B	58.8	-0.294226	Synembryn-B OS=Homo sapiens OX=9606 GN=RIC8B PE=1 SV=2
O15014	ZNF609	151.1	-0.294111	Zinc finger protein 609 OS=Homo sapiens OX=9606 GN=ZNF609 PE=1 SV=2
O60936	NOL3	22.6	-0.294082	Nucleolar protein 3 OS=Homo sapiens OX=9606 GN=NOL3 PE=1 SV=2
Q9UNE7	STUB1	34.8	-0.294036	E3 ubiquitin-protein ligase CHIP OS=Homo sapiens OX=9606 GN=STUB1 PE=1 SV=2
Q9UI08	EVL	44.6	-0.294034	Ena/VASP-like protein OS=Homo sapiens OX=9606 GN=EVL PE=1 SV=2
P0C870	JMJD7	35.9	-0.293944	JmjC domain-containing protein 7 OS=Homo sapiens OX=9606 GN=JMJD7 PE=1 SV=1
Q15126	PMVK	22	-0.293448	Phosphomevalonate kinase OS=Homo sapiens OX=9606 GN=PMVK PE=1 SV=3
Q8NC42	RNF149	43.1	-0.293277	E3 ubiquitin-protein ligase RNF149 OS=Homo sapiens OX=9606 GN=RNF149 PE=2 SV=2
P49840	GSK3A	50.9	-0.293251	Glycogen synthase kinase-3 alpha OS=Homo sapiens OX=9606 GN=GSK3A PE=1 SV=2
P54252	ATXN3	41.2	-0.293182	Ataxin-3 OS=Homo sapiens OX=9606 GN=ATXN3 PE=1 SV=5
Q9H0D6	XRN2	108.5	-0.292861	5'-3' exoribonuclease 2 OS=Homo sapiens OX=9606 GN=XRN2 PE=1 SV=1
Q96CX2	KCTD12	35.7	-0.292813	BTB/POZ domain-containing protein KCTD12 OS=Homo sapiens OX=9606 GN=KCTD12 PE=1 SV=1
P26374	CHML	74	-0.292759	Rab proteins geranylgeranyltransferase component A 2 OS=Homo sapiens OX=9606 GN=CHML PE=1 SV=2
Q9BVC5	C2orf49	25.8	-0.292716	Ashwin OS=Homo sapiens OX=9606 GN=C2orf49 PE=1 SV=1
O95104	SCAF4	125.8	-0.292558	Splicing factor, arginine/serine-rich 15 OS=Homo sapiens OX=9606 GN=SCAF4 PE=1 SV=3
Q86UX6	STK32C	55	-0.2925	Serine/threonine-protein kinase 32C OS=Homo sapiens OX=9606 GN=STK32C PE=1 SV=1
O15212	PFDN6	14.6	-0.292326	Prefoldin subunit 6 OS=Homo sapiens OX=9606 GN=PFDN6 PE=1 SV=1
Q96PE3	INPP4A	109.9	-0.292104	Type I inositol 3,4-bisphosphate 4-phosphatase OS=Homo sapiens OX=9606 GN=INPP4A PE=1 SV=1
Q96C01	FAM136A	15.6	-0.291871	Protein FAM136A OS=Homo sapiens OX=9606 GN=FAM136A PE=1 SV=1
Q9H0C8	ILKAP	42.9	-0.291669	Integrin-linked kinase-associated serine/threonine phosphatase 2C OS=Homo sapiens OX=9606 GN=ILKAP PE=1 SV=1
O60885	BRD4	152.1	-0.2913	Bromodomain-containing protein 4 OS=Homo sapiens OX=9606 GN=BRD4 PE=1 SV=2
Q96QZ7	MAGI1	164.5	-0.291193	Membrane-associated guanylate kinase, WW and PDZ domain-containing protein 1 OS=Homo sapiens OX=9606 GN=MAGI1 PE=1 SV=3
Q6UXN9	WDR82	35.1	-0.290962	WD repeat-containing protein 82 OS=Homo sapiens OX=9606 GN=WDR82 PE=1 SV=1
Q6PHR2	ULK3	53.4	-0.290854	Serine/threonine-protein kinase ULK3 OS=Homo sapiens OX=9606 GN=ULK3 PE=1 SV=2
P49321	NASP	85.2	-0.29083	Nuclear autoantigenic sperm protein OS=Homo sapiens OX=9606 GN=NASP PE=1 SV=2
P17980	PSMC3	49.2	-0.290674	26S proteasome regulatory subunit 6A OS=Homo sapiens OX=9606 GN=PSMC3 PE=1 SV=3
P62191	PSMC1	49.2	-0.290501	26S proteasome regulatory subunit 4 OS=Homo sapiens OX=9606 GN=PSMC1 PE=1 SV=1
P13489	RNH1	49.9	-0.290447	Ribonuclease inhibitor OS=Homo sapiens OX=9606 GN=RNH1 PE=1 SV=2
Q13200	PSMD2	100.1	-0.290147	26S proteasome non-ATPase regulatory subunit 2 OS=Homo sapiens OX=9606 GN=PSMD2 PE=1 SV=3
Q9P0M6	H2AFY2	40	-0.289913	Core histone macro-H2A.2 OS=Homo sapiens OX=9606 GN=H2AFY2 PE=1 SV=3
Q9UKU0	ACSL6	77.7	-0.289836	Long-chain-fatty-acid--CoA ligase 6 OS=Homo sapiens OX=9606 GN=ACSL6 PE=2 SV=4
Q9UKY7	CDV3	27.3	-0.289765	Protein CDV3 homolog OS=Homo sapiens OX=9606 GN=CDV3 PE=1 SV=1
Q8WX92	NELFB	65.7	-0.289755	Negative elongation factor B OS=Homo sapiens OX=9606 GN=NELFB PE=1 SV=1
O43390	HNRNPR	70.9	-0.289563	Heterogeneous nuclear ribonucleoprotein R OS=Homo sapiens OX=9606 GN=HNRNPR PE=1 SV=1
P42167	TMPO	50.6	-0.289518	Lamina-associated polypeptide 2, isoforms beta/gamma OS=Homo sapiens OX=9606 GN=TMPO PE=1 SV=2
P63172	DYNLT1	12.4	-0.289423	Dynein light chain Tctex-type 1 OS=Homo sapiens OX=9606 GN=DYNLT1 PE=1 SV=1
Q9UHD1	CHORDC1	37.5	-0.289308	Cysteine and histidine-rich domain-containing protein 1 OS=Homo sapiens OX=9606 GN=CHORDC1 PE=1 SV=2
Q09028	RBBP4	47.6	-0.288751	Histone-binding protein RBBP4 OS=Homo sapiens OX=9606 GN=RBBP4 PE=1 SV=3
P54725	RAD23A	39.6	-0.288378	UV excision repair protein RAD23 homolog A OS=Homo sapiens OX=9606 GN=RAD23A PE=1 SV=1
P62760	VSNL1	22.1	-0.288087	Visinin-like protein 1 OS=Homo sapiens OX=9606 GN=VSNL1 PE=1 SV=2
P55786	NPEPPS	103.2	-0.287803	Puromycin-sensitive aminopeptidase OS=Homo sapiens OX=9606 GN=NPEPPS PE=1 SV=2
Q8N6H7	ARFGAP2	56.7	-0.28747	ADP-ribosylation factor GTPase-activating protein 2 OS=Homo sapiens OX=9606 GN=ARFGAP2 PE=1 SV=1
Q9Y281	CFL2	18.7	-0.287086	Cofilin-2 OS=Homo sapiens OX=9606 GN=CFL2 PE=1 SV=1
Q8NHV4	NEDD1	71.9	-0.287082	Protein NEDD1 OS=Homo sapiens OX=9606 GN=NEDD1 PE=1 SV=1
P15882	CHN1	53.1	-0.287007	N-chimaerin OS=Homo sapiens OX=9606 GN=CHN1 PE=1 SV=3
O00170	AIP	37.6	-0.28696	AH receptor-interacting protein OS=Homo sapiens OX=9606 GN=AIP PE=1 SV=2
Q6ZMI0	PPP1R21	88.3	-0.286932	Protein phosphatase 1 regulatory subunit 21 OS=Homo sapiens OX=9606 GN=PPP1R21 PE=1 SV=1
Q9UBQ7	GRHPR	35.6	-0.28693	Glyoxylate reductase/hydroxypyruvate reductase OS=Homo sapiens OX=9606 GN=GRHPR PE=1 SV=1
Q6FI81	CIAPIN1	33.6	-0.286828	Anamorsin OS=Homo sapiens OX=9606 GN=CIAPIN1 PE=1 SV=2
P26992	CNTFR	40.6	-0.286803	Ciliary neurotrophic factor receptor subunit alpha OS=Homo sapiens OX=9606 GN=CNTFR PE=1 SV=2
Q8N543	OGFOD1	63.2	-0.286752	Prolyl 3-hydroxylase OGFOD1 OS=Homo sapiens OX=9606 GN=OGFOD1 PE=1 SV=1
Q8TAT6	NPLOC4	68.1	-0.286725	Nuclear protein localization protein 4 homolog OS=Homo sapiens OX=9606 GN=NPLOC4 PE=1 SV=3
Q9NW07	ZNF358	59.3	-0.286721	Zinc finger protein 358 OS=Homo sapiens OX=9606 GN=ZNF358 PE=1 SV=2
Q9BUJ2	HNRNPUL1	95.7	-0.286406	Heterogeneous nuclear ribonucleoprotein U-like protein 1 OS=Homo sapiens OX=9606 GN=HNRNPUL1 PE=1 SV=2
P25325	MPST	33.2	-0.286345	3-mercaptopyruvate sulfurtransferase OS=Homo sapiens OX=9606 GN=MPST PE=1 SV=3
P10720	PF4V1	11.5	-0.286087	Platelet factor 4 variant OS=Homo sapiens OX=9606 GN=PF4V1 PE=1 SV=1
Q92796	DLG3	90.3	-0.285864	Disks large homolog 3 OS=Homo sapiens OX=9606 GN=DLG3 PE=1 SV=2
Q53GS9	USP39	65.3	-0.285748	U4/U6.U5 tri-snRNP-associated protein 2 OS=Homo sapiens OX=9606 GN=USP39 PE=1 SV=2
Q14980	NUMA1	238.1	-0.285693	Nuclear mitotic apparatus protein 1 OS=Homo sapiens OX=9606 GN=NUMA1 PE=1 SV=2
Q9HC52	CBX8	43.4	-0.285392	Chromobox protein homolog 8 OS=Homo sapiens OX=9606 GN=CBX8 PE=1 SV=3
P67870	CSNK2B	24.9	-0.285336	Casein kinase II subunit beta OS=Homo sapiens OX=9606 GN=CSNK2B PE=1 SV=1
O43186	CRX	32.2	-0.285162	Cone-rod homeobox protein OS=Homo sapiens OX=9606 GN=CRX PE=1 SV=1
Q659C4	LARP1B	105.3	-0.285143	La-related protein 1B OS=Homo sapiens OX=9606 GN=LARP1B PE=1 SV=2
Q8IWS0	PHF6	41.3	-0.284753	PHD finger protein 6 OS=Homo sapiens OX=9606 GN=PHF6 PE=1 SV=1
P06730	EIF4E	25.1	-0.284662	Eukaryotic translation initiation factor 4E OS=Homo sapiens OX=9606 GN=EIF4E PE=1 SV=2
Q9NQV5	PRDM11	57.8	-0.284541	PR domain-containing protein 11 OS=Homo sapiens OX=9606 GN=PRDM11 PE=1 SV=2
Q13330	MTA1	80.7	-0.28438	Metastasis-associated protein MTA1 OS=Homo sapiens OX=9606 GN=MTA1 PE=1 SV=2
Q16643	DBN1	71.4	-0.284253	Drebrin OS=Homo sapiens OX=9606 GN=DBN1 PE=1 SV=4
Q9HCE3	ZNF532	141.6	-0.283919	Zinc finger protein 532 OS=Homo sapiens OX=9606 GN=ZNF532 PE=1 SV=2
Q96EB1	ELP4	46.6	-0.283918	Elongator complex protein 4 OS=Homo sapiens OX=9606 GN=ELP4 PE=1 SV=2
Q7Z7K6	CENPV	29.9	-0.283834	Centromere protein V OS=Homo sapiens OX=9606 GN=CENPV PE=1 SV=1
Q9BQI5	SGIP1	89.1	-0.283652	SH3-containing GRB2-like protein 3-interacting protein 1 OS=Homo sapiens OX=9606 GN=SGIP1 PE=1 SV=2
O00470	MEIS1	43	-0.283629	Homeobox protein Meis1 OS=Homo sapiens OX=9606 GN=MEIS1 PE=1 SV=1
Q9Y2U8	LEMD3	99.9	-0.283575	Inner nuclear membrane protein Man1 OS=Homo sapiens OX=9606 GN=LEMD3 PE=1 SV=2
Q147X3	NAA30	39.3	-0.283532	N-alpha-acetyltransferase 30 OS=Homo sapiens OX=9606 GN=NAA30 PE=1 SV=1
Q9HBU6	ETNK1	50.9	-0.283224	Ethanolamine kinase 1 OS=Homo sapiens OX=9606 GN=ETNK1 PE=1 SV=1
Q9Y2H2	INPP5F	128.3	-0.283048	Phosphatidylinositide phosphatase SAC2 OS=Homo sapiens OX=9606 GN=INPP5F PE=1 SV=3
O95260	ATE1	59.1	-0.282847	Arginyl-tRNA--protein transferase 1 OS=Homo sapiens OX=9606 GN=ATE1 PE=1 SV=2
P22061	PCMT1	24.6	-0.282707	Protein-L-isoaspartate(D-aspartate) O-methyltransferase OS=Homo sapiens OX=9606 GN=PCMT1 PE=1 SV=4
Q8N0Z6	TTC5	48.9	-0.282483	Tetratricopeptide repeat protein 5 OS=Homo sapiens OX=9606 GN=TTC5 PE=1 SV=2
Q9BW83	IFT27	20.5	-0.282319	Intraflagellar transport protein 27 homolog OS=Homo sapiens OX=9606 GN=IFT27 PE=1 SV=1
Q96ME7	ZNF512	64.6	-0.282185	Zinc finger protein 512 OS=Homo sapiens OX=9606 GN=ZNF512 PE=1 SV=2
Q9NSK0	KLC4	68.6	-0.282105	Kinesin light chain 4 OS=Homo sapiens OX=9606 GN=KLC4 PE=1 SV=3
P51649	ALDH5A1	57.2	-0.282094	Succinate-semialdehyde dehydrogenase, mitochondrial OS=Homo sapiens OX=9606 GN=ALDH5A1 PE=1 SV=2
Q8WXI9	GATAD2B	65.2	-0.281955	Transcriptional repressor p66-beta OS=Homo sapiens OX=9606 GN=GATAD2B PE=1 SV=1
Q9UM54	MYO6	149.6	-0.281745	Unconventional myosin-VI OS=Homo sapiens OX=9606 GN=MYO6 PE=1 SV=4
Q5T160	RARS2	65.5	-0.281694	Probable arginine--tRNA ligase, mitochondrial OS=Homo sapiens OX=9606 GN=RARS2 PE=1 SV=1
P52272	HNRNPM	77.5	-0.281692	Heterogeneous nuclear ribonucleoprotein M OS=Homo sapiens OX=9606 GN=HNRNPM PE=1 SV=3
Q9Y3U8	RPL36	12.2	-0.281588	60S ribosomal protein L36 OS=Homo sapiens OX=9606 GN=RPL36 PE=1 SV=3
P36639	NUDT1	22.5	-0.281294	7,8-dihydro-8-oxoguanine triphosphatase OS=Homo sapiens OX=9606 GN=NUDT1 PE=1 SV=3
Q5PSV4	BRMS1L	37.6	-0.281265	Breast cancer metastasis-suppressor 1-like protein OS=Homo sapiens OX=9606 GN=BRMS1L PE=1 SV=2
Q5U5Q3	MEX3C	69.3	-0.281256	RNA-binding E3 ubiquitin-protein ligase MEX3C OS=Homo sapiens OX=9606 GN=MEX3C PE=1 SV=3
O60884	DNAJA2	45.7	-0.28116	DnaJ homolog subfamily A member 2 OS=Homo sapiens OX=9606 GN=DNAJA2 PE=1 SV=1
Q9UKK9	NUDT5	24.3	-0.281092	ADP-sugar pyrophosphatase OS=Homo sapiens OX=9606 GN=NUDT5 PE=1 SV=1
Q8NA72	POC5	63.3	-0.280972	Centrosomal protein POC5 OS=Homo sapiens OX=9606 GN=POC5 PE=1 SV=2
Q9BY67	CADM1	48.5	-0.280878	Cell adhesion molecule 1 OS=Homo sapiens OX=9606 GN=CADM1 PE=1 SV=2
Q96S82	UBL7	40.5	-0.280288	Ubiquitin-like protein 7 OS=Homo sapiens OX=9606 GN=UBL7 PE=1 SV=2
Q8IX12	CCAR1	132.7	-0.280218	Cell division cycle and apoptosis regulator protein 1 OS=Homo sapiens OX=9606 GN=CCAR1 PE=1 SV=2
P61289	PSME3	29.5	-0.279978	Proteasome activator complex subunit 3 OS=Homo sapiens OX=9606 GN=PSME3 PE=1 SV=1
Q15041	ARL6IP1	23.3	-0.279962	ADP-ribosylation factor-like protein 6-interacting protein 1 OS=Homo sapiens OX=9606 GN=ARL6IP1 PE=1 SV=2
Q93008	USP9X	292.1	-0.279764	Probable ubiquitin carboxyl-terminal hydrolase FAF-X OS=Homo sapiens OX=9606 GN=USP9X PE=1 SV=3
P43686	PSMC4	47.3	-0.279712	26S proteasome regulatory subunit 6B OS=Homo sapiens OX=9606 GN=PSMC4 PE=1 SV=2
O75962	TRIO	346.7	-0.279546	Triple functional domain protein OS=Homo sapiens OX=9606 GN=TRIO PE=1 SV=2
Q9Y484	WDR45	39.8	-0.279334	WD repeat domain phosphoinositide-interacting protein 4 OS=Homo sapiens OX=9606 GN=WDR45 PE=1 SV=1
Q96QC0	PPP1R10	99	-0.279286	Serine/threonine-protein phosphatase 1 regulatory subunit 10 OS=Homo sapiens OX=9606 GN=PPP1R10 PE=1 SV=1
O15294	OGT	116.9	-0.27896	UDP-N-acetylglucosamine--peptide N-acetylglucosaminyltransferase 110 kDa subunit OS=Homo sapiens OX=9606 GN=OGT PE=1 SV=3
Q99873	PRMT1	42.4	-0.278547	Protein arginine N-methyltransferase 1 OS=Homo sapiens OX=9606 GN=PRMT1 PE=1 SV=3
Q14331	FRG1	29.2	-0.278486	Protein FRG1 OS=Homo sapiens OX=9606 GN=FRG1 PE=1 SV=1
O75190	DNAJB6	36.1	-0.278371	DnaJ homolog subfamily B member 6 OS=Homo sapiens OX=9606 GN=DNAJB6 PE=1 SV=2
P13798	APEH	81.2	-0.27835	Acylamino-acid-releasing enzyme OS=Homo sapiens OX=9606 GN=APEH PE=1 SV=4
P51688	SGSH	56.7	-0.278015	N-sulphoglucosamine sulphohydrolase OS=Homo sapiens OX=9606 GN=SGSH PE=1 SV=1
P14324	FDPS	48.2	-0.277783	Farnesyl pyrophosphate synthase OS=Homo sapiens OX=9606 GN=FDPS PE=1 SV=4
Q9BTW9	TBCD	132.5	-0.277715	Tubulin-specific chaperone D OS=Homo sapiens OX=9606 GN=TBCD PE=1 SV=2
Q9Y4P8	WIPI2	49.4	-0.277207	WD repeat domain phosphoinositide-interacting protein 2 OS=Homo sapiens OX=9606 GN=WIPI2 PE=1 SV=1
O75147	OBSL1	206.8	-0.276983	Obscurin-like protein 1 OS=Homo sapiens OX=9606 GN=OBSL1 PE=1 SV=4
Q6P2C8	MED27	35.4	-0.276914	Mediator of RNA polymerase II transcription subunit 27 OS=Homo sapiens OX=9606 GN=MED27 PE=1 SV=1
O14744	PRMT5	72.6	-0.27672	Protein arginine N-methyltransferase 5 OS=Homo sapiens OX=9606 GN=PRMT5 PE=1 SV=4
Q9NP77	SSU72	22.6	-0.27652	RNA polymerase II subunit A C-terminal domain phosphatase SSU72 OS=Homo sapiens OX=9606 GN=SSU72 PE=1 SV=1
Q8WYA0	IFT81	79.7	-0.27606	Intraflagellar transport protein 81 homolog OS=Homo sapiens OX=9606 GN=IFT81 PE=1 SV=1
P67809	YBX1	35.9	-0.275997	Nuclease-sensitive element-binding protein 1 OS=Homo sapiens OX=9606 GN=YBX1 PE=1 SV=3
P08670	VIM	53.6	-0.275462	Vimentin OS=Homo sapiens OX=9606 GN=VIM PE=1 SV=4
Q96F63	CCDC97	38.9	-0.275441	Coiled-coil domain-containing protein 97 OS=Homo sapiens OX=9606 GN=CCDC97 PE=1 SV=1
P15121	AKR1B1	35.8	-0.275295	Aldose reductase OS=Homo sapiens OX=9606 GN=AKR1B1 PE=1 SV=3
P42330	AKR1C3	36.8	-0.275213	Aldo-keto reductase family 1 member C3 OS=Homo sapiens OX=9606 GN=AKR1C3 PE=1 SV=4
Q9Y5B8	NME7	42.5	-0.275071	Nucleoside diphosphate kinase 7 OS=Homo sapiens OX=9606 GN=NME7 PE=1 SV=1
Q15349	RPS6KA2	83.2	-0.274688	Ribosomal protein S6 kinase alpha-2 OS=Homo sapiens OX=9606 GN=RPS6KA2 PE=1 SV=2
P43034	PAFAH1B1	46.6	-0.274425	Platelet-activating factor acetylhydrolase IB subunit alpha OS=Homo sapiens OX=9606 GN=PAFAH1B1 PE=1 SV=2
Q96M96	FGD4	86.6	-0.27418	FYVE, RhoGEF and PH domain-containing protein 4 OS=Homo sapiens OX=9606 GN=FGD4 PE=1 SV=2
Q14444	CAPRIN1	78.3	-0.274103	Caprin-1 OS=Homo sapiens OX=9606 GN=CAPRIN1 PE=1 SV=2
Q68DH5	LMBRD2	81.1	-0.273413	LMBR1 domain-containing protein 2 OS=Homo sapiens OX=9606 GN=LMBRD2 PE=1 SV=1
Q96LD8	SENP8	24.1	-0.273159	Sentrin-specific protease 8 OS=Homo sapiens OX=9606 GN=SENP8 PE=1 SV=1
Q9NZL4	HSPBP1	39.4	-0.273105	Hsp70-binding protein 1 OS=Homo sapiens OX=9606 GN=HSPBP1 PE=1 SV=1
Q9NYR9	NKIRAS2	21.5	-0.272996	NF-kappa-B inhibitor-interacting Ras-like protein 2 OS=Homo sapiens OX=9606 GN=NKIRAS2 PE=1 SV=1
Q68DK7	MSL1	67.1	-0.272946	Male-specific lethal 1 homolog OS=Homo sapiens OX=9606 GN=MSL1 PE=1 SV=3
Q9Y5N5	N6AMT1	22.9	-0.272095	HemK methyltransferase family member 2 OS=Homo sapiens OX=9606 GN=N6AMT1 PE=1 SV=4
Q5MIZ7	SMEK2	97.4	-0.271964	Serine/threonine-protein phosphatase 4 regulatory subunit 3B OS=Homo sapiens OX=9606 GN=PPP4R3B PE=1 SV=2
P16298	PPP3CB	59	-0.271845	Serine/threonine-protein phosphatase 2B catalytic subunit beta isoform OS=Homo sapiens OX=9606 GN=PPP3CB PE=1 SV=2
Q86TP1	PRUNE	50.2	-0.271819	Exopolyphosphatase PRUNE1 OS=Homo sapiens OX=9606 GN=PRUNE1 PE=1 SV=2
Q9NRY4	ARHGAP35	170.4	-0.271576	Rho GTPase-activating protein 35 OS=Homo sapiens OX=9606 GN=ARHGAP35 PE=1 SV=3
P98164	LRP2	521.6	-0.271406	Low-density lipoprotein receptor-related protein 2 OS=Homo sapiens OX=9606 GN=LRP2 PE=1 SV=3
Q9H7E2	TDRD3	73.1	-0.271336	Tudor domain-containing protein 3 OS=Homo sapiens OX=9606 GN=TDRD3 PE=1 SV=1
Q9HA65	TBC1D17	72.7	-0.270806	TBC1 domain family member 17 OS=Homo sapiens OX=9606 GN=TBC1D17 PE=1 SV=2
Q16537	PPP2R5E	54.7	-0.270653	Serine/threonine-protein phosphatase 2A 56 kDa regulatory subunit epsilon isoform OS=Homo sapiens OX=9606 GN=PPP2R5E PE=1 SV=1
Q8IWT3	CUL9	281	-0.270589	Cullin-9 OS=Homo sapiens OX=9606 GN=CUL9 PE=1 SV=2
O43583	DENR	22.1	-0.270142	Density-regulated protein OS=Homo sapiens OX=9606 GN=DENR PE=1 SV=2
Q8NFG4	FLCN	64.4	-0.269737	Folliculin OS=Homo sapiens OX=9606 GN=FLCN PE=1 SV=1
Q69YN2	CWF19L1	60.6	-0.269528	CWF19-like protein 1 OS=Homo sapiens OX=9606 GN=CWF19L1 PE=1 SV=2
Q969S2	NEIL2	36.8	-0.269363	Endonuclease 8-like 2 OS=Homo sapiens OX=9606 GN=NEIL2 PE=1 SV=3
P27986	PIK3R1	83.5	-0.269317	Phosphatidylinositol 3-kinase regulatory subunit alpha OS=Homo sapiens OX=9606 GN=PIK3R1 PE=1 SV=2
Q9BS92	NIPSNAP3B	28.3	-0.269285	Protein NipSnap homolog 3B OS=Homo sapiens OX=9606 GN=NIPSNAP3B PE=2 SV=1
Q9HCN4	GPN1	41.7	-0.269282	GPN-loop GTPase 1 OS=Homo sapiens OX=9606 GN=GPN1 PE=1 SV=1
A1L4H1	SSC5D	165.6	-0.269018	Soluble scavenger receptor cysteine-rich domain-containing protein SSC5D OS=Homo sapiens OX=9606 GN=SSC5D PE=1 SV=3
Q9P2J3	KLHL9	69.4	-0.269018	Kelch-like protein 9 OS=Homo sapiens OX=9606 GN=KLHL9 PE=1 SV=2
Q8IWR0	ZC3H7A	110.5	-0.269018	Zinc finger CCCH domain-containing protein 7A OS=Homo sapiens OX=9606 GN=ZC3H7A PE=1 SV=1
Q5T7W0	ZNF618	104.9	-0.268863	Zinc finger protein 618 OS=Homo sapiens OX=9606 GN=ZNF618 PE=1 SV=1
Q9UNM6	PSMD13	42.9	-0.268368	26S proteasome non-ATPase regulatory subunit 13 OS=Homo sapiens OX=9606 GN=PSMD13 PE=1 SV=2
Q6P587	FAHD1	24.8	-0.268064	Acylpyruvase FAHD1, mitochondrial OS=Homo sapiens OX=9606 GN=FAHD1 PE=1 SV=2
Q9Y3F4	STRAP	38.4	-0.26766	Serine-threonine kinase receptor-associated protein OS=Homo sapiens OX=9606 GN=STRAP PE=1 SV=1
Q96BJ3	AIDA	35	-0.267401	Axin interactor, dorsalization-associated protein OS=Homo sapiens OX=9606 GN=AIDA PE=1 SV=1
Q04726	TLE3	83.4	-0.267397	Transducin-like enhancer protein 3 OS=Homo sapiens OX=9606 GN=TLE3 PE=1 SV=2
P62487	POLR2G	19.3	-0.266972	DNA-directed RNA polymerase II subunit RPB7 OS=Homo sapiens OX=9606 GN=POLR2G PE=1 SV=1
Q6Y288	B3GALTL	56.5	-0.266465	Beta-1,3-glucosyltransferase OS=Homo sapiens OX=9606 GN=B3GLCT PE=1 SV=2
P15374	UCHL3	26.2	-0.266133	Ubiquitin carboxyl-terminal hydrolase isozyme L3 OS=Homo sapiens OX=9606 GN=UCHL3 PE=1 SV=1
O60925	PFDN1	14.2	-0.266049	Prefoldin subunit 1 OS=Homo sapiens OX=9606 GN=PFDN1 PE=1 SV=2
O96033	MOCS2	9.7	-0.266026	Molybdopterin synthase sulfur carrier subunit OS=Homo sapiens OX=9606 GN=MOCS2 PE=1 SV=1
Q8IXQ4	GPALPP1	38.1	-0.26573	GPALPP motifs-containing protein 1 OS=Homo sapiens OX=9606 GN=GPALPP1 PE=1 SV=1
O76095	JTB	16.3	-0.265336	Protein JTB OS=Homo sapiens OX=9606 GN=JTB PE=1 SV=1
Q15717	ELAVL1	36.1	-0.26527	ELAV-like protein 1 OS=Homo sapiens OX=9606 GN=ELAVL1 PE=1 SV=2
Q9UKD1	GMEB2	56.4	-0.265243	Glucocorticoid modulatory element-binding protein 2 OS=Homo sapiens OX=9606 GN=GMEB2 PE=1 SV=1
Q9BU89	DOHH	32.9	-0.265105	Deoxyhypusine hydroxylase OS=Homo sapiens OX=9606 GN=DOHH PE=1 SV=1
Q9P0L2	MARK1	88.9	-0.265054	Serine/threonine-protein kinase MARK1 OS=Homo sapiens OX=9606 GN=MARK1 PE=1 SV=2
A0AVT1	UBA6	117.9	-0.264914	Ubiquitin-like modifier-activating enzyme 6 OS=Homo sapiens OX=9606 GN=UBA6 PE=1 SV=1
Q9UIL1	SCOC	18	-0.264676	Short coiled-coil protein OS=Homo sapiens OX=9606 GN=SCOC PE=1 SV=2
P55072	VCP	89.3	-0.264496	Transitional endoplasmic reticulum ATPase OS=Homo sapiens OX=9606 GN=VCP PE=1 SV=4
Q96QF0	RAB3IP	53	-0.264486	Rab-3A-interacting protein OS=Homo sapiens OX=9606 GN=RAB3IP PE=1 SV=1
Q9H074	PAIP1	53.5	-0.264455	Polyadenylate-binding protein-interacting protein 1 OS=Homo sapiens OX=9606 GN=PAIP1 PE=1 SV=1
Q01085	TIAL1	41.6	-0.264334	Nucleolysin TIAR OS=Homo sapiens OX=9606 GN=TIAL1 PE=1 SV=1
Q99459	CDC5L	92.2	-0.264291	Cell division cycle 5-like protein OS=Homo sapiens OX=9606 GN=CDC5L PE=1 SV=2
Q15276	RABEP1	99.2	-0.264281	Rab GTPase-binding effector protein 1 OS=Homo sapiens OX=9606 GN=RABEP1 PE=1 SV=2
P49841	GSK3B	46.7	-0.264169	Glycogen synthase kinase-3 beta OS=Homo sapiens OX=9606 GN=GSK3B PE=1 SV=2
P09972	ALDOC	39.4	-0.264129	Fructose-bisphosphate aldolase C OS=Homo sapiens OX=9606 GN=ALDOC PE=1 SV=2
O14530	TXNDC9	26.5	-0.264084	Thioredoxin domain-containing protein 9 OS=Homo sapiens OX=9606 GN=TXNDC9 PE=1 SV=2
P51991	HNRNPA3	39.6	-0.26389	Heterogeneous nuclear ribonucleoprotein A3 OS=Homo sapiens OX=9606 GN=HNRNPA3 PE=1 SV=2
Q99962	SH3GL2	39.9	-0.263839	Endophilin-A1 OS=Homo sapiens OX=9606 GN=SH3GL2 PE=1 SV=1
Q5VTR2	RNF20	113.6	-0.263448	E3 ubiquitin-protein ligase BRE1A OS=Homo sapiens OX=9606 GN=RNF20 PE=1 SV=2
Q53EL6	PDCD4	51.7	-0.263207	Programmed cell death protein 4 OS=Homo sapiens OX=9606 GN=PDCD4 PE=1 SV=2
Q9UQ80	PA2G4	43.8	-0.263065	Proliferation-associated protein 2G4 OS=Homo sapiens OX=9606 GN=PA2G4 PE=1 SV=3
P37275	ZEB1	124	-0.262854	Zinc finger E-box-binding homeobox 1 OS=Homo sapiens OX=9606 GN=ZEB1 PE=1 SV=2
Q13164	MAPK7	88.3	-0.262827	Mitogen-activated protein kinase 7 OS=Homo sapiens OX=9606 GN=MAPK7 PE=1 SV=2
Q92747	ARPC1A	41.5	-0.262339	Actin-related protein 2/3 complex subunit 1A OS=Homo sapiens OX=9606 GN=ARPC1A PE=2 SV=2
Q92879	CELF1	52	-0.262148	CUGBP Elav-like family member 1 OS=Homo sapiens OX=9606 GN=CELF1 PE=1 SV=2
Q9Y546	LRRC42	48.5	-0.261933	Leucine-rich repeat-containing protein 42 OS=Homo sapiens OX=9606 GN=LRRC42 PE=1 SV=1
Q96N96	SPATA13	74.8	-0.261728	Spermatogenesis-associated protein 13 OS=Homo sapiens OX=9606 GN=SPATA13 PE=1 SV=1
Q9Y3A3	MOB4	26	-0.26144	MOB-like protein phocein OS=Homo sapiens OX=9606 GN=MOB4 PE=1 SV=1
Q15020	SART3	109.9	-0.261372	Squamous cell carcinoma antigen recognized by T-cells 3 OS=Homo sapiens OX=9606 GN=SART3 PE=1 SV=1
Q9BWJ5	SF3B5	10.1	-0.261286	Splicing factor 3B subunit 5 OS=Homo sapiens OX=9606 GN=SF3B5 PE=1 SV=1
Q9H6Z4	RANBP3	60.2	-0.26128	Ran-binding protein 3 OS=Homo sapiens OX=9606 GN=RANBP3 PE=1 SV=1
P47914	RPL29	17.7	-0.26105	60S ribosomal protein L29 OS=Homo sapiens OX=9606 GN=RPL29 PE=1 SV=2
O14958	CASQ2	46.4	-0.260689	Calsequestrin-2 OS=Homo sapiens OX=9606 GN=CASQ2 PE=1 SV=2
O43847	NRD1	131.5	-0.260026	Nardilysin OS=Homo sapiens OX=9606 GN=NRDC PE=1 SV=2
P62873	GNB1	37.4	-0.259705	Guanine nucleotide-binding protein G(I)/G(S)/G(T) subunit beta-1 OS=Homo sapiens OX=9606 GN=GNB1 PE=1 SV=3
Q9P2T1	GMPR2	37.9	-0.259633	GMP reductase 2 OS=Homo sapiens OX=9606 GN=GMPR2 PE=1 SV=1
Q969V6	MKL1	98.9	-0.259531	MKL/myocardin-like protein 1 OS=Homo sapiens OX=9606 GN=MKL1 PE=1 SV=1
Q92567	FAM168A	26.2	-0.259502	Protein FAM168A OS=Homo sapiens OX=9606 GN=FAM168A PE=1 SV=2
Q86V88	MDP1	20.1	-0.259389	Magnesium-dependent phosphatase 1 OS=Homo sapiens OX=9606 GN=MDP1 PE=1 SV=1
Q7Z4V5	HDGFRP2	74.3	-0.259196	Hepatoma-derived growth factor-related protein 2 OS=Homo sapiens OX=9606 GN=HDGFL2 PE=1 SV=1
Q9ULU4	ZMYND8	131.6	-0.258455	Protein kinase C-binding protein 1 OS=Homo sapiens OX=9606 GN=ZMYND8 PE=1 SV=2
Q9H0Q0	FAM49A	37.3	-0.258252	Protein FAM49A OS=Homo sapiens OX=9606 GN=FAM49A PE=2 SV=1
Q7Z739	YTHDF3	63.8	-0.258233	YTH domain-containing family protein 3 OS=Homo sapiens OX=9606 GN=YTHDF3 PE=1 SV=1
P62857	RPS28	7.8	-0.258103	40S ribosomal protein S28 OS=Homo sapiens OX=9606 GN=RPS28 PE=1 SV=1
O75818	RPP40	41.8	-0.258016	Ribonuclease P protein subunit p40 OS=Homo sapiens OX=9606 GN=RPP40 PE=1 SV=3
Q9Y2X7	GIT1	84.3	-0.258013	ARF GTPase-activating protein GIT1 OS=Homo sapiens OX=9606 GN=GIT1 PE=1 SV=2
Q9H425	C1orf198	36.3	-0.257995	Uncharacterized protein C1orf198 OS=Homo sapiens OX=9606 GN=C1orf198 PE=1 SV=1
Q9BQ75	CMSS1	31.9	-0.257811	Protein CMSS1 OS=Homo sapiens OX=9606 GN=CMSS1 PE=1 SV=2
Q96DE0	NUDT16	21.3	-0.257139	U8 snoRNA-decapping enzyme OS=Homo sapiens OX=9606 GN=NUDT16 PE=1 SV=2
Q08AD1	CAMSAP2	168	-0.257103	Calmodulin-regulated spectrin-associated protein 2 OS=Homo sapiens OX=9606 GN=CAMSAP2 PE=1 SV=3
Q02410	APBA1	92.8	-0.25704	Amyloid-beta A4 precursor protein-binding family A member 1 OS=Homo sapiens OX=9606 GN=APBA1 PE=1 SV=3
A0MZ66	KIAA1598	71.6	-0.257031	Shootin-1 OS=Homo sapiens OX=9606 GN=SHTN1 PE=1 SV=4
O43172	PRPF4	58.4	-0.256738	U4/U6 small nuclear ribonucleoprotein Prp4 OS=Homo sapiens OX=9606 GN=PRPF4 PE=1 SV=2
Q08999	RBL2	128.3	-0.256619	Retinoblastoma-like protein 2 OS=Homo sapiens OX=9606 GN=RBL2 PE=1 SV=3
O15116	LSM1	15.2	-0.256553	U6 snRNA-associated Sm-like protein LSm1 OS=Homo sapiens OX=9606 GN=LSM1 PE=1 SV=1
Q5T8P6	RBM26	113.5	-0.256177	RNA-binding protein 26 OS=Homo sapiens OX=9606 GN=RBM26 PE=1 SV=3
Q8IUE6	HIST2H2AB	14	-0.256153	Histone H2A type 2-B OS=Homo sapiens OX=9606 GN=HIST2H2AB PE=1 SV=3
Q9UJU6	DBNL	48.2	-0.256118	Drebrin-like protein OS=Homo sapiens OX=9606 GN=DBNL PE=1 SV=1
O60486	PLXNC1	175.6	-0.255646	Plexin-C1 OS=Homo sapiens OX=9606 GN=PLXNC1 PE=1 SV=1
Q8NEZ3	WDR19	151.5	-0.255471	WD repeat-containing protein 19 OS=Homo sapiens OX=9606 GN=WDR19 PE=1 SV=2
Q9UBF9	MYOT	55.4	-0.255374	Myotilin OS=Homo sapiens OX=9606 GN=MYOT PE=1 SV=2
P39748	FEN1	42.6	-0.255104	Flap endonuclease 1 OS=Homo sapiens OX=9606 GN=FEN1 PE=1 SV=1
Q9UJ41	RABGEF1	79.3	-0.255083	Rab5 GDP/GTP exchange factor OS=Homo sapiens OX=9606 GN=RABGEF1 PE=1 SV=2
Q9Y2W2	WBP11	70	-0.254759	WW domain-binding protein 11 OS=Homo sapiens OX=9606 GN=WBP11 PE=1 SV=1
Q9BRJ7	NUDT16L1	23.3	-0.25475	Tudor-interacting repair regulator protein OS=Homo sapiens OX=9606 GN=NUDT16L1 PE=1 SV=1
O75179	ANKRD17	274.1	-0.254672	Ankyrin repeat domain-containing protein 17 OS=Homo sapiens OX=9606 GN=ANKRD17 PE=1 SV=3
Q8N684	CPSF7	52	-0.254335	Cleavage and polyadenylation specificity factor subunit 7 OS=Homo sapiens OX=9606 GN=CPSF7 PE=1 SV=1
Q9NT62	ATG3	35.8	-0.254308	Ubiquitin-like-conjugating enzyme ATG3 OS=Homo sapiens OX=9606 GN=ATG3 PE=1 SV=1
Q09328	MGAT5	84.5	-0.254115	Alpha-1,6-mannosylglycoprotein 6-beta-N-acetylglucosaminyltransferase A OS=Homo sapiens OX=9606 GN=MGAT5 PE=2 SV=1
Q9NRF9	POLE3	16.8	-0.253959	DNA polymerase epsilon subunit 3 OS=Homo sapiens OX=9606 GN=POLE3 PE=1 SV=1
O43739	CYTH3	46.3	-0.253935	Cytohesin-3 OS=Homo sapiens OX=9606 GN=CYTH3 PE=1 SV=2
Q8WXA9	SREK1	59.3	-0.253844	Splicing regulatory glutamine/lysine-rich protein 1 OS=Homo sapiens OX=9606 GN=SREK1 PE=1 SV=1
Q8N392	ARHGAP18	74.9	-0.253794	Rho GTPase-activating protein 18 OS=Homo sapiens OX=9606 GN=ARHGAP18 PE=1 SV=3
P62140	PPP1CB	37.2	-0.253767	Serine/threonine-protein phosphatase PP1-beta catalytic subunit OS=Homo sapiens OX=9606 GN=PPP1CB PE=1 SV=3
Q9UBW8	COPS7A	30.3	-0.253524	COP9 signalosome complex subunit 7a OS=Homo sapiens OX=9606 GN=COPS7A PE=1 SV=1
Q9UQE7	SMC3	141.5	-0.253412	Structural maintenance of chromosomes protein 3 OS=Homo sapiens OX=9606 GN=SMC3 PE=1 SV=2
P0DP23		16.8	-0.253332	Calmodulin-1 OS=Homo sapiens OX=9606 GN=CALM1 PE=1 SV=1
Q15768	EFNB3	35.8	-0.253323	Ephrin-B3 OS=Homo sapiens OX=9606 GN=EFNB3 PE=1 SV=1
O43822	C21orf2	28.3	-0.253203	Protein C21orf2 OS=Homo sapiens OX=9606 GN=C21orf2 PE=1 SV=1
Q08209	PPP3CA	58.7	-0.252485	Serine/threonine-protein phosphatase 2B catalytic subunit alpha isoform OS=Homo sapiens OX=9606 GN=PPP3CA PE=1 SV=1
P23352	KAL1	76.1	-0.252472	Anosmin-1 OS=Homo sapiens OX=9606 GN=ANOS1 PE=1 SV=3
Q86UU1	PHLDB1	151.1	-0.252146	Pleckstrin homology-like domain family B member 1 OS=Homo sapiens OX=9606 GN=PHLDB1 PE=1 SV=1
P37802	TAGLN2	22.4	-0.25213	Transgelin-2 OS=Homo sapiens OX=9606 GN=TAGLN2 PE=1 SV=3
Q9BQA1	WDR77	36.7	-0.252018	Methylosome protein 50 OS=Homo sapiens OX=9606 GN=WDR77 PE=1 SV=1
Q07955	SRSF1	27.7	-0.252014	Serine/arginine-rich splicing factor 1 OS=Homo sapiens OX=9606 GN=SRSF1 PE=1 SV=2
O43488	AKR7A2	39.6	-0.251823	Aflatoxin B1 aldehyde reductase member 2 OS=Homo sapiens OX=9606 GN=AKR7A2 PE=1 SV=3
Q96NC0	ZMAT2	23.6	-0.251548	Zinc finger matrin-type protein 2 OS=Homo sapiens OX=9606 GN=ZMAT2 PE=1 SV=1
Q9BWE0	REPIN1	63.5	-0.251362	Replication initiator 1 OS=Homo sapiens OX=9606 GN=REPIN1 PE=1 SV=1
Q14257	RCN2	36.9	-0.251188	Reticulocalbin-2 OS=Homo sapiens OX=9606 GN=RCN2 PE=1 SV=1
Q9UPN9	TRIM33	122.5	-0.250901	E3 ubiquitin-protein ligase TRIM33 OS=Homo sapiens OX=9606 GN=TRIM33 PE=1 SV=3
Q9NQG5	RPRD1B	36.9	-0.250861	Regulation of nuclear pre-mRNA domain-containing protein 1B OS=Homo sapiens OX=9606 GN=RPRD1B PE=1 SV=1
Q86X76	NIT1	35.9	-0.25078	Deaminated glutathione amidase OS=Homo sapiens OX=9606 GN=NIT1 PE=1 SV=2
O95785	WIZ	178.6	-0.250639	Protein Wiz OS=Homo sapiens OX=9606 GN=WIZ PE=1 SV=2
O00231	PSMD11	47.4	-0.250234	26S proteasome non-ATPase regulatory subunit 11 OS=Homo sapiens OX=9606 GN=PSMD11 PE=1 SV=3
P08579	SNRPB2	25.5	-0.250091	U2 small nuclear ribonucleoprotein B'' OS=Homo sapiens OX=9606 GN=SNRPB2 PE=1 SV=1
Q9UK08	GNG8	7.8	-0.250065	Guanine nucleotide-binding protein G(I)/G(S)/G(O) subunit gamma-8 OS=Homo sapiens OX=9606 GN=GNG8 PE=1 SV=1
Q03393	PTS	16.4	-0.250036	6-pyruvoyl tetrahydrobiopterin synthase OS=Homo sapiens OX=9606 GN=PTS PE=1 SV=1
P10599	TXN	11.7	-0.249923	Thioredoxin OS=Homo sapiens OX=9606 GN=TXN PE=1 SV=3
P49593	PPM1F	49.8	-0.249917	Protein phosphatase 1F OS=Homo sapiens OX=9606 GN=PPM1F PE=1 SV=3
O14818	PSMA7	27.9	-0.249836	Proteasome subunit alpha type-7 OS=Homo sapiens OX=9606 GN=PSMA7 PE=1 SV=1
P49116	NR2C2	65.4	-0.249468	Nuclear receptor subfamily 2 group C member 2 OS=Homo sapiens OX=9606 GN=NR2C2 PE=1 SV=1
P25686	DNAJB2	35.6	-0.249073	DnaJ homolog subfamily B member 2 OS=Homo sapiens OX=9606 GN=DNAJB2 PE=1 SV=3
Q86WR0	CCDC25	24.5	-0.24905	Coiled-coil domain-containing protein 25 OS=Homo sapiens OX=9606 GN=CCDC25 PE=1 SV=2
Q9Y243	AKT3	55.7	-0.249026	RAC-gamma serine/threonine-protein kinase OS=Homo sapiens OX=9606 GN=AKT3 PE=1 SV=1
Q13449	LSAMP	37.4	-0.248958	Limbic system-associated membrane protein OS=Homo sapiens OX=9606 GN=LSAMP PE=1 SV=2
P62875	POLR2L	7.6	-0.248871	DNA-directed RNA polymerases I, II, and III subunit RPABC5 OS=Homo sapiens OX=9606 GN=POLR2L PE=1 SV=1
Q96MF7	NSMCE2	27.9	-0.248859	E3 SUMO-protein ligase NSE2 OS=Homo sapiens OX=9606 GN=NSMCE2 PE=1 SV=2
Q12756	KIF1A	190.9	-0.248804	Kinesin-like protein KIF1A OS=Homo sapiens OX=9606 GN=KIF1A PE=1 SV=2
O95897	OLFM2	51.4	-0.248643	Noelin-2 OS=Homo sapiens OX=9606 GN=OLFM2 PE=1 SV=2
P58546	MTPN	12.9	-0.248566	Myotrophin OS=Homo sapiens OX=9606 GN=MTPN PE=1 SV=2
Q9Y230	RUVBL2	51.1	-0.248435	RuvB-like 2 OS=Homo sapiens OX=9606 GN=RUVBL2 PE=1 SV=3
P62333	PSMC6	44.1	-0.248388	26S proteasome regulatory subunit 10B OS=Homo sapiens OX=9606 GN=PSMC6 PE=1 SV=1
P42773	CDKN2C	18.1	-0.248288	Cyclin-dependent kinase 4 inhibitor C OS=Homo sapiens OX=9606 GN=CDKN2C PE=1 SV=1
Q15788	NCOA1	156.7	-0.248226	Nuclear receptor coactivator 1 OS=Homo sapiens OX=9606 GN=NCOA1 PE=1 SV=3
Q9NUL5	C19orf66	33.1	-0.248084	Repressor of yield of DENV protein OS=Homo sapiens OX=9606 GN=RYDEN PE=1 SV=2
Q96D71	REPS1	86.6	-0.248071	RalBP1-associated Eps domain-containing protein 1 OS=Homo sapiens OX=9606 GN=REPS1 PE=1 SV=3
Q8IZQ5	SELH	13.4	-0.247903	Selenoprotein H OS=Homo sapiens OX=9606 GN=SELENOH PE=1 SV=2
Q9NPF4	OSGEP	36.4	-0.247831	Probable tRNA N6-adenosine threonylcarbamoyltransferase OS=Homo sapiens OX=9606 GN=OSGEP PE=1 SV=1
Q12996	CSTF3	82.9	-0.24752	Cleavage stimulation factor subunit 3 OS=Homo sapiens OX=9606 GN=CSTF3 PE=1 SV=1
Q8TEB1	DCAF11	61.6	-0.247246	DDB1- and CUL4-associated factor 11 OS=Homo sapiens OX=9606 GN=DCAF11 PE=1 SV=1
Q9NPR2	SEMA4B	92.1	-0.246964	Semaphorin-4B OS=Homo sapiens OX=9606 GN=SEMA4B PE=1 SV=3
Q15813	TBCE	59.3	-0.246864	Tubulin-specific chaperone E OS=Homo sapiens OX=9606 GN=TBCE PE=1 SV=1
P29144	TPP2	138.3	-0.246684	Tripeptidyl-peptidase 2 OS=Homo sapiens OX=9606 GN=TPP2 PE=1 SV=4
Q53RD9	FBLN7	47.3	-0.246412	Fibulin-7 OS=Homo sapiens OX=9606 GN=FBLN7 PE=2 SV=1
Q9UFF9	CNOT8	33.5	-0.245959	CCR4-NOT transcription complex subunit 8 OS=Homo sapiens OX=9606 GN=CNOT8 PE=1 SV=1
O15344	MID1	75.2	-0.245559	E3 ubiquitin-protein ligase Midline-1 OS=Homo sapiens OX=9606 GN=MID1 PE=1 SV=1
Q9UQ16	DNM3	97.7	-0.24553	Dynamin-3 OS=Homo sapiens OX=9606 GN=DNM3 PE=1 SV=4
O43776	NARS	62.9	-0.245527	Asparagine--tRNA ligase, cytoplasmic OS=Homo sapiens OX=9606 GN=NARS PE=1 SV=1
Q6ZVF9	GPRIN3	82.4	-0.245331	G protein-regulated inducer of neurite outgrowth 3 OS=Homo sapiens OX=9606 GN=GPRIN3 PE=2 SV=2
Q8NC51	SERBP1	44.9	-0.245116	Plasminogen activator inhibitor 1 RNA-binding protein OS=Homo sapiens OX=9606 GN=SERBP1 PE=1 SV=2
Q7Z4L5	TTC21B	150.8	-0.245034	Tetratricopeptide repeat protein 21B OS=Homo sapiens OX=9606 GN=TTC21B PE=1 SV=2
O94885	SASH1	136.6	-0.245005	SAM and SH3 domain-containing protein 1 OS=Homo sapiens OX=9606 GN=SASH1 PE=1 SV=3
Q15776	ZKSCAN8	65.8	-0.244932	Zinc finger protein with KRAB and SCAN domains 8 OS=Homo sapiens OX=9606 GN=ZKSCAN8 PE=1 SV=2
O43242	PSMD3	60.9	-0.244926	26S proteasome non-ATPase regulatory subunit 3 OS=Homo sapiens OX=9606 GN=PSMD3 PE=1 SV=2
Q9P2B4	CTTNBP2NL	70.1	-0.244723	CTTNBP2 N-terminal-like protein OS=Homo sapiens OX=9606 GN=CTTNBP2NL PE=1 SV=2
Q9NY47	CACNA2D2	129.7	-0.244675	Voltage-dependent calcium channel subunit alpha-2/delta-2 OS=Homo sapiens OX=9606 GN=CACNA2D2 PE=1 SV=2
Q96IQ9	ZNF414	32.8	-0.244576	Zinc finger protein 414 OS=Homo sapiens OX=9606 GN=ZNF414 PE=1 SV=2
P26367	PAX6	46.7	-0.24437	Paired box protein Pax-6 OS=Homo sapiens OX=9606 GN=PAX6 PE=1 SV=2
O60739	EIF1B	12.8	-0.244301	Eukaryotic translation initiation factor 1b OS=Homo sapiens OX=9606 GN=EIF1B PE=1 SV=2
P13987	CD59	14.2	-0.244261	CD59 glycoprotein OS=Homo sapiens OX=9606 GN=CD59 PE=1 SV=1
Q16254	E2F4	43.9	-0.243889	Transcription factor E2F4 OS=Homo sapiens OX=9606 GN=E2F4 PE=1 SV=2
Q9Y2I8	WDR37	54.6	-0.24384	WD repeat-containing protein 37 OS=Homo sapiens OX=9606 GN=WDR37 PE=1 SV=2
Q14738	PPP2R5D	69.9	-0.243799	Serine/threonine-protein phosphatase 2A 56 kDa regulatory subunit delta isoform OS=Homo sapiens OX=9606 GN=PPP2R5D PE=1 SV=1
O43423	ANP32C	26.7	-0.243684	Acidic leucine-rich nuclear phosphoprotein 32 family member C OS=Homo sapiens OX=9606 GN=ANP32C PE=2 SV=1
Q9Y4B6	VPRBP	168.9	-0.243599	DDB1- and CUL4-associated factor 1 OS=Homo sapiens OX=9606 GN=DCAF1 PE=1 SV=3
Q14974	KPNB1	97.1	-0.243454	Importin subunit beta-1 OS=Homo sapiens OX=9606 GN=KPNB1 PE=1 SV=2
P62318	SNRPD3	13.9	-0.24338	Small nuclear ribonucleoprotein Sm D3 OS=Homo sapiens OX=9606 GN=SNRPD3 PE=1 SV=1
P61960	UFM1	9.1	-0.24331	Ubiquitin-fold modifier 1 OS=Homo sapiens OX=9606 GN=UFM1 PE=1 SV=1
Q9BWW4	SSBP3	40.4	-0.243302	Single-stranded DNA-binding protein 3 OS=Homo sapiens OX=9606 GN=SSBP3 PE=1 SV=1
Q9BYC8	MRPL32	21.4	-0.243099	39S ribosomal protein L32, mitochondrial OS=Homo sapiens OX=9606 GN=MRPL32 PE=1 SV=1
Q9BZK7	TBL1XR1	55.6	-0.243098	F-box-like/WD repeat-containing protein TBL1XR1 OS=Homo sapiens OX=9606 GN=TBL1XR1 PE=1 SV=1
Q5XUX1	FBXW9	54.1	-0.242819	F-box/WD repeat-containing protein 9 OS=Homo sapiens OX=9606 GN=FBXW9 PE=1 SV=2
Q7Z401	DENND4A	209.1	-0.242494	C-myc promoter-binding protein OS=Homo sapiens OX=9606 GN=DENND4A PE=1 SV=2
O95747	OXSR1	58	-0.242437	Serine/threonine-protein kinase OSR1 OS=Homo sapiens OX=9606 GN=OXSR1 PE=1 SV=1
Q9UBQ5	EIF3K	25	-0.242431	Eukaryotic translation initiation factor 3 subunit K OS=Homo sapiens OX=9606 GN=EIF3K PE=1 SV=1
Q9UGN5	PARP2	66.2	-0.242421	Poly [ADP-ribose] polymerase 2 OS=Homo sapiens OX=9606 GN=PARP2 PE=1 SV=2
P11586	MTHFD1	101.5	-0.242184	C-1-tetrahydrofolate synthase, cytoplasmic OS=Homo sapiens OX=9606 GN=MTHFD1 PE=1 SV=3
P37840	SNCA	14.5	-0.242126	Alpha-synuclein OS=Homo sapiens OX=9606 GN=SNCA PE=1 SV=1
Q92769	HDAC2	55.3	-0.241959	Histone deacetylase 2 OS=Homo sapiens OX=9606 GN=HDAC2 PE=1 SV=2
O75096	LRP4	211.9	-0.241948	Low-density lipoprotein receptor-related protein 4 OS=Homo sapiens OX=9606 GN=LRP4 PE=1 SV=4
Q96EK6	GNPNAT1	20.7	-0.241025	Glucosamine 6-phosphate N-acetyltransferase OS=Homo sapiens OX=9606 GN=GNPNAT1 PE=1 SV=1
Q71DI3	HIST2H3A	15.4	-0.240748	Histone H3.2 OS=Homo sapiens OX=9606 GN=HIST2H3A PE=1 SV=3
P34913	EPHX2	62.6	-0.240688	Bifunctional epoxide hydrolase 2 OS=Homo sapiens OX=9606 GN=EPHX2 PE=1 SV=2
Q6UB99	ANKRD11	297.7	-0.240213	Ankyrin repeat domain-containing protein 11 OS=Homo sapiens OX=9606 GN=ANKRD11 PE=1 SV=3
O75503	CLN5	41.5	-0.240123	Ceroid-lipofuscinosis neuronal protein 5 OS=Homo sapiens OX=9606 GN=CLN5 PE=1 SV=2
Q9UBM4	OPTC	37.2	-0.240002	Opticin OS=Homo sapiens OX=9606 GN=OPTC PE=1 SV=1
Q8IZV5	RDH10	38.1	-0.239694	Retinol dehydrogenase 10 OS=Homo sapiens OX=9606 GN=RDH10 PE=1 SV=1
P60520	GABARAPL2	13.7	-0.239418	Gamma-aminobutyric acid receptor-associated protein-like 2 OS=Homo sapiens OX=9606 GN=GABARAPL2 PE=1 SV=1
P25787	PSMA2	25.9	-0.239262	Proteasome subunit alpha type-2 OS=Homo sapiens OX=9606 GN=PSMA2 PE=1 SV=2
P13639	EEF2	95.3	-0.239243	Elongation factor 2 OS=Homo sapiens OX=9606 GN=EEF2 PE=1 SV=4
Q8IXK0	PHC2	90.7	-0.239224	Polyhomeotic-like protein 2 OS=Homo sapiens OX=9606 GN=PHC2 PE=1 SV=1
O14618	CCS	29	-0.2392	Copper chaperone for superoxide dismutase OS=Homo sapiens OX=9606 GN=CCS PE=1 SV=1
Q9NR50	EIF2B3	50.2	-0.239097	Translation initiation factor eIF-2B subunit gamma OS=Homo sapiens OX=9606 GN=EIF2B3 PE=1 SV=1
P17096	HMGA1	11.7	-0.238871	High mobility group protein HMG-I/HMG-Y OS=Homo sapiens OX=9606 GN=HMGA1 PE=1 SV=3
P0DMV8	HSPA1A	70	-0.238778	Heat shock 70 kDa protein 1A OS=Homo sapiens OX=9606 GN=HSPA1A PE=1 SV=1
Q9HCD5	NCOA5	65.5	-0.238619	Nuclear receptor coactivator 5 OS=Homo sapiens OX=9606 GN=NCOA5 PE=1 SV=2
Q9UHX1	PUF60	59.8	-0.238616	Poly(U)-binding-splicing factor PUF60 OS=Homo sapiens OX=9606 GN=PUF60 PE=1 SV=1
Q13547	HDAC1	55.1	-0.238521	Histone deacetylase 1 OS=Homo sapiens OX=9606 GN=HDAC1 PE=1 SV=1
P35269	GTF2F1	58.2	-0.238489	General transcription factor IIF subunit 1 OS=Homo sapiens OX=9606 GN=GTF2F1 PE=1 SV=2
Q8WYA6	CTNNBL1	65.1	-0.238427	Beta-catenin-like protein 1 OS=Homo sapiens OX=9606 GN=CTNNBL1 PE=1 SV=1
Q14683	SMC1A	143.1	-0.238231	Structural maintenance of chromosomes protein 1A OS=Homo sapiens OX=9606 GN=SMC1A PE=1 SV=2
Q86WG5	SBF2	208.3	-0.237813	Myotubularin-related protein 13 OS=Homo sapiens OX=9606 GN=SBF2 PE=1 SV=1
Q14088	RAB33A	26.6	-0.237539	Ras-related protein Rab-33A OS=Homo sapiens OX=9606 GN=RAB33A PE=1 SV=2
O15069	NACAD	161	-0.237425	NAC-alpha domain-containing protein 1 OS=Homo sapiens OX=9606 GN=NACAD PE=1 SV=3
Q14157	UBAP2L	114.5	-0.237407	Ubiquitin-associated protein 2-like OS=Homo sapiens OX=9606 GN=UBAP2L PE=1 SV=2
O75695	RP2	39.6	-0.237352	Protein XRP2 OS=Homo sapiens OX=9606 GN=RP2 PE=1 SV=4
P62979	RPS27A	18	-0.23723	Ubiquitin-40S ribosomal protein S27a OS=Homo sapiens OX=9606 GN=RPS27A PE=1 SV=2
Q9HAV4	XPO5	136.2	-0.237147	Exportin-5 OS=Homo sapiens OX=9606 GN=XPO5 PE=1 SV=1
Q9UPY6	WASF3	55.3	-0.236942	Wiskott-Aldrich syndrome protein family member 3 OS=Homo sapiens OX=9606 GN=WASF3 PE=1 SV=2
Q9BSD7	NTPCR	20.7	-0.236756	Cancer-related nucleoside-triphosphatase OS=Homo sapiens OX=9606 GN=NTPCR PE=1 SV=1
Q99614	TTC1	33.5	-0.236661	Tetratricopeptide repeat protein 1 OS=Homo sapiens OX=9606 GN=TTC1 PE=1 SV=1
P06241	FYN	60.7	-0.236658	Tyrosine-protein kinase Fyn OS=Homo sapiens OX=9606 GN=FYN PE=1 SV=3
P25398	RPS12	14.5	-0.236597	40S ribosomal protein S12 OS=Homo sapiens OX=9606 GN=RPS12 PE=1 SV=3
Q13283	G3BP1	52.1	-0.236397	Ras GTPase-activating protein-binding protein 1 OS=Homo sapiens OX=9606 GN=G3BP1 PE=1 SV=1
Q8N442	GUF1	74.3	-0.236349	Translation factor GUF1, mitochondrial OS=Homo sapiens OX=9606 GN=GUF1 PE=1 SV=1
P16870	CPE	53.1	-0.236274	Carboxypeptidase E OS=Homo sapiens OX=9606 GN=CPE PE=1 SV=1
Q96JJ3	ELMO2	82.6	-0.235955	Engulfment and cell motility protein 2 OS=Homo sapiens OX=9606 GN=ELMO2 PE=1 SV=2
Q9Y294	ASF1A	23	-0.235923	Histone chaperone ASF1A OS=Homo sapiens OX=9606 GN=ASF1A PE=1 SV=1
O94953	KDM4B	121.8	-0.235876	Lysine-specific demethylase 4B OS=Homo sapiens OX=9606 GN=KDM4B PE=1 SV=4
P49407	ARRB1	47	-0.235874	Beta-arrestin-1 OS=Homo sapiens OX=9606 GN=ARRB1 PE=1 SV=2
P02795	MT2A	6	-0.235484	Metallothionein-2 OS=Homo sapiens OX=9606 GN=MT2A PE=1 SV=1
O15164	TRIM24	116.8	-0.235182	Transcription intermediary factor 1-alpha OS=Homo sapiens OX=9606 GN=TRIM24 PE=1 SV=3
P26368	U2AF2	53.5	-0.235041	Splicing factor U2AF 65 kDa subunit OS=Homo sapiens OX=9606 GN=U2AF2 PE=1 SV=4
P25789	PSMA4	29.5	-0.234852	Proteasome subunit alpha type-4 OS=Homo sapiens OX=9606 GN=PSMA4 PE=1 SV=1
Q9C026	TRIM9	79.1	-0.23454	E3 ubiquitin-protein ligase TRIM9 OS=Homo sapiens OX=9606 GN=TRIM9 PE=1 SV=1
Q9GZS9	CHST5	46.1	-0.234143	Carbohydrate sulfotransferase 5 OS=Homo sapiens OX=9606 GN=CHST5 PE=2 SV=3
Q14671	PUM1	126.4	-0.233862	Pumilio homolog 1 OS=Homo sapiens OX=9606 GN=PUM1 PE=1 SV=3
Q9P2K2	TXNDC16	93.5	-0.233626	Thioredoxin domain-containing protein 16 OS=Homo sapiens OX=9606 GN=TXNDC16 PE=1 SV=4
O43524	FOXO3	71.2	-0.233611	Forkhead box protein O3 OS=Homo sapiens OX=9606 GN=FOXO3 PE=1 SV=1
P35609	ACTN2	103.8	-0.233596	Alpha-actinin-2 OS=Homo sapiens OX=9606 GN=ACTN2 PE=1 SV=1
Q9Y2S2	CRYL1	35.4	-0.233561	Lambda-crystallin homolog OS=Homo sapiens OX=9606 GN=CRYL1 PE=1 SV=3
Q9Y371	SH3GLB1	40.8	-0.233544	Endophilin-B1 OS=Homo sapiens OX=9606 GN=SH3GLB1 PE=1 SV=1
P23610	F8A1	39.1	-0.233424	Factor VIII intron 22 protein OS=Homo sapiens OX=9606 GN=F8A1 PE=1 SV=2
P19367	HK1	102.4	-0.233379	Hexokinase-1 OS=Homo sapiens OX=9606 GN=HK1 PE=1 SV=3
P60484	PTEN	47.1	-0.233164	Phosphatidylinositol 3,4,5-trisphosphate 3-phosphatase and dual-specificity protein phosphatase PTEN OS=Homo sapiens OX=9606 GN=PTEN PE=1 SV=1
Q9NPF5	DMAP1	53	-0.232889	DNA methyltransferase 1-associated protein 1 OS=Homo sapiens OX=9606 GN=DMAP1 PE=1 SV=1
P42224	STAT1	87.3	-0.232882	Signal transducer and activator of transcription 1-alpha/beta OS=Homo sapiens OX=9606 GN=STAT1 PE=1 SV=2
O15504	NUPL2	44.8	-0.232794	Nucleoporin-like protein 2 OS=Homo sapiens OX=9606 GN=NUPL2 PE=1 SV=1
Q15831	STK11	48.6	-0.232297	Serine/threonine-protein kinase STK11 OS=Homo sapiens OX=9606 GN=STK11 PE=1 SV=1
Q6ZMK1	CYHR1	40.7	-0.232003	Cysteine and histidine-rich protein 1 OS=Homo sapiens OX=9606 GN=CYHR1 PE=1 SV=2
P43003	SLC1A3	59.5	-0.231848	Excitatory amino acid transporter 1 OS=Homo sapiens OX=9606 GN=SLC1A3 PE=1 SV=1
Q8NHZ8	CDC26	9.8	-0.231721	Anaphase-promoting complex subunit CDC26 OS=Homo sapiens OX=9606 GN=CDC26 PE=1 SV=1
Q9P0W2	HMG20B	35.8	-0.231325	SWI/SNF-related matrix-associated actin-dependent regulator of chromatin subfamily E member 1-related OS=Homo sapiens OX=9606 GN=HMG20B PE=1 SV=1
P25098	ADRBK1	79.5	-0.231311	Beta-adrenergic receptor kinase 1 OS=Homo sapiens OX=9606 GN=GRK2 PE=1 SV=2
Q6NXT1	ANKRD54	32.5	-0.231279	Ankyrin repeat domain-containing protein 54 OS=Homo sapiens OX=9606 GN=ANKRD54 PE=1 SV=2
Q9ULX6	AKAP8L	71.6	-0.231216	A-kinase anchor protein 8-like OS=Homo sapiens OX=9606 GN=AKAP8L PE=1 SV=3
Q12955	ANK3	480.1	-0.231157	Ankyrin-3 OS=Homo sapiens OX=9606 GN=ANK3 PE=1 SV=3
Q9BVM2	DPCD	23.2	-0.230964	Protein DPCD OS=Homo sapiens OX=9606 GN=DPCD PE=1 SV=2
Q5JPI3	C3orf38	37.5	-0.230911	Uncharacterized protein C3orf38 OS=Homo sapiens OX=9606 GN=C3orf38 PE=1 SV=1
O14775	GNB5	43.5	-0.230828	Guanine nucleotide-binding protein subunit beta-5 OS=Homo sapiens OX=9606 GN=GNB5 PE=1 SV=2
P52926	HMGA2	11.8	-0.230672	High mobility group protein HMGI-C OS=Homo sapiens OX=9606 GN=HMGA2 PE=1 SV=1
Q9H081	MIS12	24.1	-0.230493	Protein MIS12 homolog OS=Homo sapiens OX=9606 GN=MIS12 PE=1 SV=1
Q6UWZ7	FAM175A	46.6	-0.230316	BRCA1-A complex subunit Abraxas 1 OS=Homo sapiens OX=9606 GN=ABRAXAS1 PE=1 SV=2
Q14566	MCM6	92.8	-0.230168	DNA replication licensing factor MCM6 OS=Homo sapiens OX=9606 GN=MCM6 PE=1 SV=1
P17480	UBTF	89.4	-0.230073	Nucleolar transcription factor 1 OS=Homo sapiens OX=9606 GN=UBTF PE=1 SV=1
Q96CN4	EVI5L	91.3	-0.230047	EVI5-like protein OS=Homo sapiens OX=9606 GN=EVI5L PE=1 SV=1
Q92785	DPF2	44.1	-0.229798	Zinc finger protein ubi-d4 OS=Homo sapiens OX=9606 GN=DPF2 PE=1 SV=2
Q9UHB7	AFF4	127.4	-0.229372	AF4/FMR2 family member 4 OS=Homo sapiens OX=9606 GN=AFF4 PE=1 SV=1
Q13576	IQGAP2	180.5	-0.229268	Ras GTPase-activating-like protein IQGAP2 OS=Homo sapiens OX=9606 GN=IQGAP2 PE=1 SV=4
Q15311	RALBP1	76	-0.229194	RalA-binding protein 1 OS=Homo sapiens OX=9606 GN=RALBP1 PE=1 SV=3
Q9UH65	SWAP70	69	-0.22913	Switch-associated protein 70 OS=Homo sapiens OX=9606 GN=SWAP70 PE=1 SV=1
O94992	HEXIM1	40.6	-0.229055	Protein HEXIM1 OS=Homo sapiens OX=9606 GN=HEXIM1 PE=1 SV=1
P51580	TPMT	28.2	-0.228714	Thiopurine S-methyltransferase OS=Homo sapiens OX=9606 GN=TPMT PE=1 SV=1
P23919	DTYMK	23.8	-0.228691	Thymidylate kinase OS=Homo sapiens OX=9606 GN=DTYMK PE=1 SV=4
Q9NVC6	MED17	72.8	-0.228354	Mediator of RNA polymerase II transcription subunit 17 OS=Homo sapiens OX=9606 GN=MED17 PE=1 SV=2
O14497	ARID1A	241.9	-0.228245	AT-rich interactive domain-containing protein 1A OS=Homo sapiens OX=9606 GN=ARID1A PE=1 SV=3
Q6QNY1	BLOC1S2	16	-0.228244	Biogenesis of lysosome-related organelles complex 1 subunit 2 OS=Homo sapiens OX=9606 GN=BLOC1S2 PE=1 SV=1
Q9NRL3	STRN4	80.5	-0.228104	Striatin-4 OS=Homo sapiens OX=9606 GN=STRN4 PE=1 SV=2
Q9NV35	NUDT15	18.6	-0.227905	Nucleotide triphosphate diphosphatase NUDT15 OS=Homo sapiens OX=9606 GN=NUDT15 PE=1 SV=1
Q00839	HNRNPU	90.5	-0.227873	Heterogeneous nuclear ribonucleoprotein U OS=Homo sapiens OX=9606 GN=HNRNPU PE=1 SV=6
P09471	GNAO1	40	-0.227743	Guanine nucleotide-binding protein G(o) subunit alpha OS=Homo sapiens OX=9606 GN=GNAO1 PE=1 SV=4
Q9GZT8	NIF3L1	41.9	-0.227703	NIF3-like protein 1 OS=Homo sapiens OX=9606 GN=NIF3L1 PE=1 SV=2
Q9UBL3	ASH2L	68.7	-0.227577	Set1/Ash2 histone methyltransferase complex subunit ASH2 OS=Homo sapiens OX=9606 GN=ASH2L PE=1 SV=1
P09234	SNRPC	17.4	-0.227514	U1 small nuclear ribonucleoprotein C OS=Homo sapiens OX=9606 GN=SNRPC PE=1 SV=1
Q96FZ2	HMCES	40.5	-0.227314	Embryonic stem cell-specific 5-hydroxymethylcytosine-binding protein OS=Homo sapiens OX=9606 GN=HMCES PE=1 SV=1
Q9Y6X9	MORC2	117.8	-0.226969	MORC family CW-type zinc finger protein 2 OS=Homo sapiens OX=9606 GN=MORC2 PE=1 SV=2
Q9NUL3	STAU2	62.6	-0.226763	Double-stranded RNA-binding protein Staufen homolog 2 OS=Homo sapiens OX=9606 GN=STAU2 PE=1 SV=2
P20936	RASA1	116.3	-0.226501	Ras GTPase-activating protein 1 OS=Homo sapiens OX=9606 GN=RASA1 PE=1 SV=1
Q86YJ6	THNSL2	54.1	-0.226464	Threonine synthase-like 2 OS=Homo sapiens OX=9606 GN=THNSL2 PE=2 SV=3
P29372	MPG	32.8	-0.226403	DNA-3-methyladenine glycosylase OS=Homo sapiens OX=9606 GN=MPG PE=1 SV=3
Q15435	PPP1R7	41.5	-0.226375	Protein phosphatase 1 regulatory subunit 7 OS=Homo sapiens OX=9606 GN=PPP1R7 PE=1 SV=1
Q9UIS9	MBD1	66.6	-0.226256	Methyl-CpG-binding domain protein 1 OS=Homo sapiens OX=9606 GN=MBD1 PE=1 SV=2
Q06203	PPAT	57.4	-0.226221	Amidophosphoribosyltransferase OS=Homo sapiens OX=9606 GN=PPAT PE=1 SV=1
P14868	DARS	57.1	-0.225802	Aspartate--tRNA ligase, cytoplasmic OS=Homo sapiens OX=9606 GN=DARS PE=1 SV=2
A1L170	C1orf226	29	-0.225594	Uncharacterized protein C1orf226 OS=Homo sapiens OX=9606 GN=C1orf226 PE=1 SV=1
P25788	PSMA3	28.4	-0.225069	Proteasome subunit alpha type-3 OS=Homo sapiens OX=9606 GN=PSMA3 PE=1 SV=2
P23246	SFPQ	76.1	-0.225021	Splicing factor, proline- and glutamine-rich OS=Homo sapiens OX=9606 GN=SFPQ PE=1 SV=2
Q75N90	FBN3	300.1	-0.224878	Fibrillin-3 OS=Homo sapiens OX=9606 GN=FBN3 PE=2 SV=3
Q86V59	PNMAL1	48.1	-0.224806	Paraneoplastic antigen-like protein 8A OS=Homo sapiens OX=9606 GN=PNMA8A PE=1 SV=2
Q8N9N8	EIF1AD	19	-0.224618	Probable RNA-binding protein EIF1AD OS=Homo sapiens OX=9606 GN=EIF1AD PE=1 SV=1
Q9BSJ2	TUBGCP2	102.5	-0.224537	Gamma-tubulin complex component 2 OS=Homo sapiens OX=9606 GN=TUBGCP2 PE=1 SV=2
Q8WVB3	HEXDC	53.8	-0.224356	Hexosaminidase D OS=Homo sapiens OX=9606 GN=HEXDC PE=2 SV=3
Q56P03	EAPP	32.7	-0.224341	E2F-associated phosphoprotein OS=Homo sapiens OX=9606 GN=EAPP PE=1 SV=4
P18754	RCC1	44.9	-0.223896	Regulator of chromosome condensation OS=Homo sapiens OX=9606 GN=RCC1 PE=1 SV=1
O75608	LYPLA1	24.7	-0.223638	Acyl-protein thioesterase 1 OS=Homo sapiens OX=9606 GN=LYPLA1 PE=1 SV=1
Q01167	FOXK2	69	-0.223531	Forkhead box protein K2 OS=Homo sapiens OX=9606 GN=FOXK2 PE=1 SV=3
Q9UKZ1	CNOT11	55.2	-0.223048	CCR4-NOT transcription complex subunit 11 OS=Homo sapiens OX=9606 GN=CNOT11 PE=1 SV=1
Q13616	CUL1	89.6	-0.222728	Cullin-1 OS=Homo sapiens OX=9606 GN=CUL1 PE=1 SV=2
Q9H5H4	ZNF768	60.2	-0.222627	Zinc finger protein 768 OS=Homo sapiens OX=9606 GN=ZNF768 PE=1 SV=2
Q9UBP0	SPAST	67.2	-0.222153	Spastin OS=Homo sapiens OX=9606 GN=SPAST PE=1 SV=1
O95628	CNOT4	63.5	-0.22195	CCR4-NOT transcription complex subunit 4 OS=Homo sapiens OX=9606 GN=CNOT4 PE=1 SV=3
Q9BWD1	ACAT2	41.3	-0.221854	Acetyl-CoA acetyltransferase, cytosolic OS=Homo sapiens OX=9606 GN=ACAT2 PE=1 SV=2
Q9BXR0	QTRT1	44	-0.221823	Queuine tRNA-ribosyltransferase catalytic subunit 1 OS=Homo sapiens OX=9606 GN=QTRT1 PE=1 SV=3
P14618	PKM	57.9	-0.22163	Pyruvate kinase PKM OS=Homo sapiens OX=9606 GN=PKM PE=1 SV=4
Q12792	TWF1	40.3	-0.221545	Twinfilin-1 OS=Homo sapiens OX=9606 GN=TWF1 PE=1 SV=3
Q9Y4D8	HECTD4	439.1	-0.221329	Probable E3 ubiquitin-protein ligase HECTD4 OS=Homo sapiens OX=9606 GN=HECTD4 PE=1 SV=5
O94829	IPO13	108.1	-0.2213	Importin-13 OS=Homo sapiens OX=9606 GN=IPO13 PE=1 SV=3
Q13151	HNRNPA0	30.8	-0.221272	Heterogeneous nuclear ribonucleoprotein A0 OS=Homo sapiens OX=9606 GN=HNRNPA0 PE=1 SV=1
O15498	YKT6	22.4	-0.221158	Synaptobrevin homolog YKT6 OS=Homo sapiens OX=9606 GN=YKT6 PE=1 SV=1
A6NDU8	C5orf51	33.6	-0.221132	UPF0600 protein C5orf51 OS=Homo sapiens OX=9606 GN=C5orf51 PE=1 SV=1
P0DN76		27.9	-0.220866	Splicing factor U2AF 35 kDa subunit-like protein OS=Homo sapiens OX=9606 GN=U2AF1L5 PE=1 SV=1
P61916	NPC2	16.6	-0.220513	NPC intracellular cholesterol transporter 2 OS=Homo sapiens OX=9606 GN=NPC2 PE=1 SV=1
Q15154	PCM1	228.4	-0.220338	Pericentriolar material 1 protein OS=Homo sapiens OX=9606 GN=PCM1 PE=1 SV=5
P13051	UNG	34.6	-0.220302	Uracil-DNA glycosylase OS=Homo sapiens OX=9606 GN=UNG PE=1 SV=2
Q96EK5	KIAA1279	71.8	-0.219819	KIF1-binding protein OS=Homo sapiens OX=9606 GN=KIF1BP PE=1 SV=1
Q6NXE6	ARMC6	54.1	-0.219759	Armadillo repeat-containing protein 6 OS=Homo sapiens OX=9606 GN=ARMC6 PE=1 SV=2
Q9BQ04	RBM4B	40.1	-0.219467	RNA-binding protein 4B OS=Homo sapiens OX=9606 GN=RBM4B PE=1 SV=1
Q6P3W7	SCYL2	103.6	-0.219213	SCY1-like protein 2 OS=Homo sapiens OX=9606 GN=SCYL2 PE=1 SV=1
P48634	PRRC2A	228.7	-0.219198	Protein PRRC2A OS=Homo sapiens OX=9606 GN=PRRC2A PE=1 SV=3
Q6UXH1	CRELD2	38.2	-0.219192	Cysteine-rich with EGF-like domain protein 2 OS=Homo sapiens OX=9606 GN=CRELD2 PE=1 SV=1
Q86YR5	GPSM1	74.5	-0.219008	G-protein-signaling modulator 1 OS=Homo sapiens OX=9606 GN=GPSM1 PE=1 SV=2
Q15427	SF3B4	44.4	-0.218921	Splicing factor 3B subunit 4 OS=Homo sapiens OX=9606 GN=SF3B4 PE=1 SV=1
Q99755	PIP5K1A	62.6	-0.21882	Phosphatidylinositol 4-phosphate 5-kinase type-1 alpha OS=Homo sapiens OX=9606 GN=PIP5K1A PE=1 SV=1
Q9Y4G6	TLN2	271.4	-0.218819	Talin-2 OS=Homo sapiens OX=9606 GN=TLN2 PE=1 SV=4
Q9Y6I3	EPN1	60.3	-0.21876	Epsin-1 OS=Homo sapiens OX=9606 GN=EPN1 PE=1 SV=2
P47755	CAPZA2	32.9	-0.218753	F-actin-capping protein subunit alpha-2 OS=Homo sapiens OX=9606 GN=CAPZA2 PE=1 SV=3
Q86XP3	DDX42	102.9	-0.218366	ATP-dependent RNA helicase DDX42 OS=Homo sapiens OX=9606 GN=DDX42 PE=1 SV=1
Q6P6C2	ALKBH5	44.2	-0.21829	RNA demethylase ALKBH5 OS=Homo sapiens OX=9606 GN=ALKBH5 PE=1 SV=2
Q14669	TRIP12	220.3	-0.218195	E3 ubiquitin-protein ligase TRIP12 OS=Homo sapiens OX=9606 GN=TRIP12 PE=1 SV=1
Q8IWW6	ARHGAP12	96.2	-0.217885	Rho GTPase-activating protein 12 OS=Homo sapiens OX=9606 GN=ARHGAP12 PE=1 SV=1
Q12905	ILF2	43	-0.217815	Interleukin enhancer-binding factor 2 OS=Homo sapiens OX=9606 GN=ILF2 PE=1 SV=2
Q5GLZ8	HERC4	118.5	-0.217686	Probable E3 ubiquitin-protein ligase HERC4 OS=Homo sapiens OX=9606 GN=HERC4 PE=1 SV=1
P52306	RAP1GDS1	66.3	-0.217646	Rap1 GTPase-GDP dissociation stimulator 1 OS=Homo sapiens OX=9606 GN=RAP1GDS1 PE=1 SV=3
O43290	SART1	90.2	-0.217641	U4/U6.U5 tri-snRNP-associated protein 1 OS=Homo sapiens OX=9606 GN=SART1 PE=1 SV=1
Q9UL45	BLOC1S6	19.7	-0.217626	Biogenesis of lysosome-related organelles complex 1 subunit 6 OS=Homo sapiens OX=9606 GN=BLOC1S6 PE=1 SV=1
P55196	MLLT4	206.7	-0.217397	Afadin OS=Homo sapiens OX=9606 GN=AFDN PE=1 SV=3
P49720	PSMB3	22.9	-0.217244	Proteasome subunit beta type-3 OS=Homo sapiens OX=9606 GN=PSMB3 PE=1 SV=2
P52298	NCBP2	18	-0.216835	Nuclear cap-binding protein subunit 2 OS=Homo sapiens OX=9606 GN=NCBP2 PE=1 SV=1
O43303	CCP110	113.4	-0.216697	Centriolar coiled-coil protein of 110 kDa OS=Homo sapiens OX=9606 GN=CCP110 PE=1 SV=3
Q15008	PSMD6	45.5	-0.216605	26S proteasome non-ATPase regulatory subunit 6 OS=Homo sapiens OX=9606 GN=PSMD6 PE=1 SV=1
Q7Z6E9	RBBP6	201.4	-0.21648	E3 ubiquitin-protein ligase RBBP6 OS=Homo sapiens OX=9606 GN=RBBP6 PE=1 SV=1
P35658	NUP214	213.5	-0.216409	Nuclear pore complex protein Nup214 OS=Homo sapiens OX=9606 GN=NUP214 PE=1 SV=2
Q96EX2	RNFT2	48.9	-0.216369	RING finger and transmembrane domain-containing protein 2 OS=Homo sapiens OX=9606 GN=RNFT2 PE=2 SV=2
O75177	SS18L1	43	-0.216332	Calcium-responsive transactivator OS=Homo sapiens OX=9606 GN=SS18L1 PE=1 SV=2
Q8WX93	PALLD	150.5	-0.216153	Palladin OS=Homo sapiens OX=9606 GN=PALLD PE=1 SV=3
Q9H0G5	NSRP1	66.4	-0.216067	Nuclear speckle splicing regulatory protein 1 OS=Homo sapiens OX=9606 GN=NSRP1 PE=1 SV=1
O43592	XPOT	109.9	-0.215979	Exportin-T OS=Homo sapiens OX=9606 GN=XPOT PE=1 SV=2
L0R819	ASNSD1	11.2	-0.215907	ASNSD1 upstream open reading frame protein OS=Homo sapiens OX=9606 GN=ASDURF PE=1 SV=1
Q4VC31	CCDC58	16.6	-0.215877	Coiled-coil domain-containing protein 58 OS=Homo sapiens OX=9606 GN=CCDC58 PE=1 SV=1
P60763	RAC3	21.4	-0.215818	Ras-related C3 botulinum toxin substrate 3 OS=Homo sapiens OX=9606 GN=RAC3 PE=1 SV=1
Q96PD2	DCBLD2	85	-0.215775	Discoidin, CUB and LCCL domain-containing protein 2 OS=Homo sapiens OX=9606 GN=DCBLD2 PE=1 SV=1
Q96PU8	QKI	37.6	-0.21563	Protein quaking OS=Homo sapiens OX=9606 GN=QKI PE=1 SV=1
Q9UL18	AGO1	97.2	-0.215522	Protein argonaute-1 OS=Homo sapiens OX=9606 GN=AGO1 PE=1 SV=3
Q16401	PSMD5	56.2	-0.215276	26S proteasome non-ATPase regulatory subunit 5 OS=Homo sapiens OX=9606 GN=PSMD5 PE=1 SV=3
Q8NHM5	KDM2B	152.5	-0.214884	Lysine-specific demethylase 2B OS=Homo sapiens OX=9606 GN=KDM2B PE=1 SV=1
Q96L91	EP400	343.3	-0.214778	E1A-binding protein p400 OS=Homo sapiens OX=9606 GN=EP400 PE=1 SV=4
Q13573	SNW1	61.5	-0.214607	SNW domain-containing protein 1 OS=Homo sapiens OX=9606 GN=SNW1 PE=1 SV=1
P26196	DDX6	54.4	-0.214568	Probable ATP-dependent RNA helicase DDX6 OS=Homo sapiens OX=9606 GN=DDX6 PE=1 SV=2
O00213	APBB1	77.2	-0.214357	Amyloid-beta A4 precursor protein-binding family B member 1 OS=Homo sapiens OX=9606 GN=APBB1 PE=1 SV=2
Q9H000	MKRN2	46.9	-0.214092	Probable E3 ubiquitin-protein ligase makorin-2 OS=Homo sapiens OX=9606 GN=MKRN2 PE=1 SV=2
Q8IWZ3	ANKHD1	269.3	-0.213957	Ankyrin repeat and KH domain-containing protein 1 OS=Homo sapiens OX=9606 GN=ANKHD1 PE=1 SV=1
P28066	PSMA5	26.4	-0.213769	Proteasome subunit alpha type-5 OS=Homo sapiens OX=9606 GN=PSMA5 PE=1 SV=3
Q8NFP9	NBEA	327.6	-0.213682	Neurobeachin OS=Homo sapiens OX=9606 GN=NBEA PE=1 SV=3
P32780	GTF2H1	62	-0.213633	General transcription factor IIH subunit 1 OS=Homo sapiens OX=9606 GN=GTF2H1 PE=1 SV=1
Q9BRF8	CPPED1	35.5	-0.213475	Serine/threonine-protein phosphatase CPPED1 OS=Homo sapiens OX=9606 GN=CPPED1 PE=1 SV=3
P62195	PSMC5	45.6	-0.213418	26S proteasome regulatory subunit 8 OS=Homo sapiens OX=9606 GN=PSMC5 PE=1 SV=1
Q86U44	METTL3	64.4	-0.213339	N6-adenosine-methyltransferase catalytic subunit OS=Homo sapiens OX=9606 GN=METTL3 PE=1 SV=2
Q86TA1	MOB3B	25.4	-0.213289	MOB kinase activator 3B OS=Homo sapiens OX=9606 GN=MOB3B PE=1 SV=2
Q9NVE5	USP40	140	-0.213183	Ubiquitin carboxyl-terminal hydrolase 40 OS=Homo sapiens OX=9606 GN=USP40 PE=1 SV=3
P27448	MARK3	84.4	-0.21302	MAP/microtubule affinity-regulating kinase 3 OS=Homo sapiens OX=9606 GN=MARK3 PE=1 SV=5
Q9UPP1	PHF8	117.8	-0.212931	Histone lysine demethylase PHF8 OS=Homo sapiens OX=9606 GN=PHF8 PE=1 SV=3
Q53HV7	SMUG1	29.8	-0.212862	Single-strand selective monofunctional uracil DNA glycosylase OS=Homo sapiens OX=9606 GN=SMUG1 PE=1 SV=2
Q92890	UFD1L	34.5	-0.212853	Ubiquitin recognition factor in ER-associated degradation protein 1 OS=Homo sapiens OX=9606 GN=UFD1 PE=1 SV=3
Q16576	RBBP7	47.8	-0.212844	Histone-binding protein RBBP7 OS=Homo sapiens OX=9606 GN=RBBP7 PE=1 SV=1
Q15345	LRRC41	88.6	-0.212734	Leucine-rich repeat-containing protein 41 OS=Homo sapiens OX=9606 GN=LRRC41 PE=1 SV=3
Q15072	ZNF146	33.3	-0.212645	Zinc finger protein OZF OS=Homo sapiens OX=9606 GN=ZNF146 PE=1 SV=2
Q96Q11	TRNT1	50.1	-0.212493	CCA tRNA nucleotidyltransferase 1, mitochondrial OS=Homo sapiens OX=9606 GN=TRNT1 PE=1 SV=2
O75886	STAM2	58.1	-0.212332	Signal transducing adapter molecule 2 OS=Homo sapiens OX=9606 GN=STAM2 PE=1 SV=1
Q9BWU0	SLC4A1AP	88.8	-0.211866	Kanadaptin OS=Homo sapiens OX=9606 GN=SLC4A1AP PE=1 SV=1
Q15233	NONO	54.2	-0.211787	Non-POU domain-containing octamer-binding protein OS=Homo sapiens OX=9606 GN=NONO PE=1 SV=4
P41227	NAA10	26.4	-0.211722	N-alpha-acetyltransferase 10 OS=Homo sapiens OX=9606 GN=NAA10 PE=1 SV=1
P36543	ATP6V1E1	26.1	-0.211709	V-type proton ATPase subunit E 1 OS=Homo sapiens OX=9606 GN=ATP6V1E1 PE=1 SV=1
P55809	OXCT1	56.1	-0.211396	Succinyl-CoA:3-ketoacid coenzyme A transferase 1, mitochondrial OS=Homo sapiens OX=9606 GN=OXCT1 PE=1 SV=1
O60506	SYNCRIP	69.6	-0.211395	Heterogeneous nuclear ribonucleoprotein Q OS=Homo sapiens OX=9606 GN=SYNCRIP PE=1 SV=2
Q8IUH3	RBM45	53.5	-0.211267	RNA-binding protein 45 OS=Homo sapiens OX=9606 GN=RBM45 PE=1 SV=1
Q9Y2V2	CARHSP1	15.9	-0.210819	Calcium-regulated heat-stable protein 1 OS=Homo sapiens OX=9606 GN=CARHSP1 PE=1 SV=2
Q8NCB2	CAMKV	54.3	-0.210406	CaM kinase-like vesicle-associated protein OS=Homo sapiens OX=9606 GN=CAMKV PE=2 SV=2
P30044	PRDX5	22.1	-0.210074	Peroxiredoxin-5, mitochondrial OS=Homo sapiens OX=9606 GN=PRDX5 PE=1 SV=4
Q13480	GAB1	76.6	-0.210047	GRB2-associated-binding protein 1 OS=Homo sapiens OX=9606 GN=GAB1 PE=1 SV=2
Q9Y2Y0	ARL2BP	18.8	-0.210039	ADP-ribosylation factor-like protein 2-binding protein OS=Homo sapiens OX=9606 GN=ARL2BP PE=1 SV=1
Q9Y5J6	TIMM10B	11.6	-0.209572	Mitochondrial import inner membrane translocase subunit Tim10 B OS=Homo sapiens OX=9606 GN=TIMM10B PE=1 SV=1
Q9UKV3	ACIN1	151.8	-0.209457	Apoptotic chromatin condensation inducer in the nucleus OS=Homo sapiens OX=9606 GN=ACIN1 PE=1 SV=2
Q96BW1	UPRT	33.8	-0.209271	Uracil phosphoribosyltransferase homolog OS=Homo sapiens OX=9606 GN=UPRT PE=1 SV=1
P55060	CSE1L	110.3	-0.209194	Exportin-2 OS=Homo sapiens OX=9606 GN=CSE1L PE=1 SV=3
Q05086	UBE3A	100.6	-0.208892	Ubiquitin-protein ligase E3A OS=Homo sapiens OX=9606 GN=UBE3A PE=1 SV=4
Q9NVE7	PANK4	85.9	-0.208865	Pantothenate kinase 4 OS=Homo sapiens OX=9606 GN=PANK4 PE=1 SV=1
O95159	ZFPL1	34.1	-0.208551	Zinc finger protein-like 1 OS=Homo sapiens OX=9606 GN=ZFPL1 PE=1 SV=2
P55263	ADK	40.5	-0.208277	Adenosine kinase OS=Homo sapiens OX=9606 GN=ADK PE=1 SV=2
Q9UPT6	MAPK8IP3	147.4	-0.20823	C-Jun-amino-terminal kinase-interacting protein 3 OS=Homo sapiens OX=9606 GN=MAPK8IP3 PE=1 SV=3
Q14232	EIF2B1	33.7	-0.20778	Translation initiation factor eIF-2B subunit alpha OS=Homo sapiens OX=9606 GN=EIF2B1 PE=1 SV=1
Q92845	KIFAP3	91.1	-0.207527	Kinesin-associated protein 3 OS=Homo sapiens OX=9606 GN=KIFAP3 PE=1 SV=2
P51654	GPC3	65.5	-0.207225	Glypican-3 OS=Homo sapiens OX=9606 GN=GPC3 PE=1 SV=1
P02458	COL2A1	141.7	-0.2071	Collagen alpha-1(II) chain OS=Homo sapiens OX=9606 GN=COL2A1 PE=1 SV=3
Q8WUA2	PPIL4	57.2	-0.206993	Peptidyl-prolyl cis-trans isomerase-like 4 OS=Homo sapiens OX=9606 GN=PPIL4 PE=1 SV=1
Q15417	CNN3	36.4	-0.206988	Calponin-3 OS=Homo sapiens OX=9606 GN=CNN3 PE=1 SV=1
Q14676	MDC1	226.5	-0.206839	Mediator of DNA damage checkpoint protein 1 OS=Homo sapiens OX=9606 GN=MDC1 PE=1 SV=3
P51608	MECP2	52.4	-0.20656	Methyl-CpG-binding protein 2 OS=Homo sapiens OX=9606 GN=MECP2 PE=1 SV=1
O43598	DNPH1	19.1	-0.206298	2'-deoxynucleoside 5'-phosphate N-hydrolase 1 OS=Homo sapiens OX=9606 GN=DNPH1 PE=1 SV=1
P68400	CSNK2A1	45.1	-0.205851	Casein kinase II subunit alpha OS=Homo sapiens OX=9606 GN=CSNK2A1 PE=1 SV=1
Q8TDJ6	DMXL2	339.4	-0.205828	DmX-like protein 2 OS=Homo sapiens OX=9606 GN=DMXL2 PE=1 SV=2
P84085	ARF5	20.5	-0.205765	ADP-ribosylation factor 5 OS=Homo sapiens OX=9606 GN=ARF5 PE=1 SV=2
Q96KM6	ZNF512B	97.2	-0.205615	Zinc finger protein 512B OS=Homo sapiens OX=9606 GN=ZNF512B PE=1 SV=1
Q14839	CHD4	217.9	-0.205586	Chromodomain-helicase-DNA-binding protein 4 OS=Homo sapiens OX=9606 GN=CHD4 PE=1 SV=2
Q9Y6Q1	CAPN6	74.5	-0.205533	Calpain-6 OS=Homo sapiens OX=9606 GN=CAPN6 PE=1 SV=2
P13984	GTF2F2	28.4	-0.205521	General transcription factor IIF subunit 2 OS=Homo sapiens OX=9606 GN=GTF2F2 PE=1 SV=2
Q9UKG1	APPL1	79.6	-0.205504	DCC-interacting protein 13-alpha OS=Homo sapiens OX=9606 GN=APPL1 PE=1 SV=1
Q6ZT62		73.6	-0.205217	Bargin OS=Homo sapiens OX=9606 GN=BARGIN PE=1 SV=2
P61244	MAX	18.3	-0.205211	Protein max OS=Homo sapiens OX=9606 GN=MAX PE=1 SV=1
Q9BRG1	VPS25	20.7	-0.205156	Vacuolar protein-sorting-associated protein 25 OS=Homo sapiens OX=9606 GN=VPS25 PE=1 SV=1
Q9BTE1	DCTN5	20.1	-0.204873	Dynactin subunit 5 OS=Homo sapiens OX=9606 GN=DCTN5 PE=1 SV=1
P22415	USF1	33.5	-0.204826	Upstream stimulatory factor 1 OS=Homo sapiens OX=9606 GN=USF1 PE=1 SV=1
Q9NUU7	DDX19A	53.9	-0.204636	ATP-dependent RNA helicase DDX19A OS=Homo sapiens OX=9606 GN=DDX19A PE=1 SV=1
Q9NX55	HYPK	14.7	-0.204636	Huntingtin-interacting protein K OS=Homo sapiens OX=9606 GN=HYPK PE=1 SV=2
Q9H4Z3	PCIF1	80.6	-0.204168	Phosphorylated CTD-interacting factor 1 OS=Homo sapiens OX=9606 GN=PCIF1 PE=1 SV=1
Q9BYV8	CEP41	41.3	-0.204164	Centrosomal protein of 41 kDa OS=Homo sapiens OX=9606 GN=CEP41 PE=1 SV=1
Q969G3	SMARCE1	46.6	-0.204133	SWI/SNF-related matrix-associated actin-dependent regulator of chromatin subfamily E member 1 OS=Homo sapiens OX=9606 GN=SMARCE1 PE=1 SV=2
Q9P2N5	RBM27	118.6	-0.204123	RNA-binding protein 27 OS=Homo sapiens OX=9606 GN=RBM27 PE=1 SV=2
Q13485	SMAD4	60.4	-0.203936	Mothers against decapentaplegic homolog 4 OS=Homo sapiens OX=9606 GN=SMAD4 PE=1 SV=1
Q9UPR0	PLCL2	125.8	-0.203759	Inactive phospholipase C-like protein 2 OS=Homo sapiens OX=9606 GN=PLCL2 PE=1 SV=2
Q6UWE0	LRSAM1	83.5	-0.203672	E3 ubiquitin-protein ligase LRSAM1 OS=Homo sapiens OX=9606 GN=LRSAM1 PE=1 SV=1
Q9HBK9	AS3MT	41.7	-0.203645	Arsenite methyltransferase OS=Homo sapiens OX=9606 GN=AS3MT PE=1 SV=3
Q02880	TOP2B	183.2	-0.203589	DNA topoisomerase 2-beta OS=Homo sapiens OX=9606 GN=TOP2B PE=1 SV=3
Q13610	PWP1	55.8	-0.203589	Periodic tryptophan protein 1 homolog OS=Homo sapiens OX=9606 GN=PWP1 PE=1 SV=1
Q9GZT3	SLIRP	12.3	-0.203468	SRA stem-loop-interacting RNA-binding protein, mitochondrial OS=Homo sapiens OX=9606 GN=SLIRP PE=1 SV=1
P62841	RPS15	17	-0.203358	40S ribosomal protein S15 OS=Homo sapiens OX=9606 GN=RPS15 PE=1 SV=2
Q9UPN6	SCAF8	140.4	-0.203165	Protein SCAF8 OS=Homo sapiens OX=9606 GN=SCAF8 PE=1 SV=1
P63167	DYNLL1	10.4	-0.202983	Dynein light chain 1, cytoplasmic OS=Homo sapiens OX=9606 GN=DYNLL1 PE=1 SV=1
Q9NUW8	TDP1	68.4	-0.202803	Tyrosyl-DNA phosphodiesterase 1 OS=Homo sapiens OX=9606 GN=TDP1 PE=1 SV=2
Q9UID3	VPS51	86	-0.20257	Vacuolar protein sorting-associated protein 51 homolog OS=Homo sapiens OX=9606 GN=VPS51 PE=1 SV=2
P54105	CLNS1A	26.2	-0.202177	Methylosome subunit pICln OS=Homo sapiens OX=9606 GN=CLNS1A PE=1 SV=1
Q14966	ZNF638	220.5	-0.202122	Zinc finger protein 638 OS=Homo sapiens OX=9606 GN=ZNF638 PE=1 SV=2
Q9BZE9	ASPSCR1	60.1	-0.202019	Tether containing UBX domain for GLUT4 OS=Homo sapiens OX=9606 GN=ASPSCR1 PE=1 SV=1
Q9ULD9	ZNF608	162.1	-0.201997	Zinc finger protein 608 OS=Homo sapiens OX=9606 GN=ZNF608 PE=1 SV=4
Q9BZI7	UPF3B	57.7	-0.201912	Regulator of nonsense transcripts 3B OS=Homo sapiens OX=9606 GN=UPF3B PE=1 SV=1
Q9NUQ3	TXLNG	60.5	-0.201791	Gamma-taxilin OS=Homo sapiens OX=9606 GN=TXLNG PE=1 SV=2
Q96D05	C10orf35	13.2	-0.201698	Uncharacterized protein FAM241B OS=Homo sapiens OX=9606 GN=FAM241B PE=1 SV=1
O00232	PSMD12	52.9	-0.201684	26S proteasome non-ATPase regulatory subunit 12 OS=Homo sapiens OX=9606 GN=PSMD12 PE=1 SV=3
P12004	PCNA	28.8	-0.201599	Proliferating cell nuclear antigen OS=Homo sapiens OX=9606 GN=PCNA PE=1 SV=1
Q8IYB5	SMAP1	50.4	-0.201404	Stromal membrane-associated protein 1 OS=Homo sapiens OX=9606 GN=SMAP1 PE=1 SV=2
O14964	HGS	86.1	-0.201164	Hepatocyte growth factor-regulated tyrosine kinase substrate OS=Homo sapiens OX=9606 GN=HGS PE=1 SV=1
Q9HC35	EML4	108.8	-0.201131	Echinoderm microtubule-associated protein-like 4 OS=Homo sapiens OX=9606 GN=EML4 PE=1 SV=3
Q9NPI6	DCP1A	63.3	-0.200944	mRNA-decapping enzyme 1A OS=Homo sapiens OX=9606 GN=DCP1A PE=1 SV=2
Q9UL15	BAG5	51.2	-0.200899	BAG family molecular chaperone regulator 5 OS=Homo sapiens OX=9606 GN=BAG5 PE=1 SV=1
Q86X10	RALGAPB	166.7	-0.200756	Ral GTPase-activating protein subunit beta OS=Homo sapiens OX=9606 GN=RALGAPB PE=1 SV=1
Q08J23	NSUN2	86.4	-0.200682	tRNA (cytosine(34)-C(5))-methyltransferase OS=Homo sapiens OX=9606 GN=NSUN2 PE=1 SV=2
Q13257	MAD2L1	23.5	-0.20066	Mitotic spindle assembly checkpoint protein MAD2A OS=Homo sapiens OX=9606 GN=MAD2L1 PE=1 SV=1
P63098	PPP3R1	19.3	-0.200626	Calcineurin subunit B type 1 OS=Homo sapiens OX=9606 GN=PPP3R1 PE=1 SV=2
Q7Z7G0	ABI3BP	118.6	-0.200318	Target of Nesh-SH3 OS=Homo sapiens OX=9606 GN=ABI3BP PE=1 SV=1
Q9Y6D9	MAD1L1	83	-0.200121	Mitotic spindle assembly checkpoint protein MAD1 OS=Homo sapiens OX=9606 GN=MAD1L1 PE=1 SV=2
Q5R3I4	TTC38	52.8	-0.199973	Tetratricopeptide repeat protein 38 OS=Homo sapiens OX=9606 GN=TTC38 PE=1 SV=1
Q96MW1	CCDC43	25.2	-0.199768	Coiled-coil domain-containing protein 43 OS=Homo sapiens OX=9606 GN=CCDC43 PE=1 SV=2
Q96I15	SCLY	48.1	-0.199749	Selenocysteine lyase OS=Homo sapiens OX=9606 GN=SCLY PE=1 SV=4
P20264	POU3F3	50.3	-0.199739	POU domain, class 3, transcription factor 3 OS=Homo sapiens OX=9606 GN=POU3F3 PE=2 SV=2
Q92841	DDX17	80.2	-0.199726	Probable ATP-dependent RNA helicase DDX17 OS=Homo sapiens OX=9606 GN=DDX17 PE=1 SV=2
Q8N4T8	CBR4	25.3	-0.199476	Carbonyl reductase family member 4 OS=Homo sapiens OX=9606 GN=CBR4 PE=1 SV=3
P21397	MAOA	59.6	-0.199359	Amine oxidase [flavin-containing] A OS=Homo sapiens OX=9606 GN=MAOA PE=1 SV=1
Q9H5X1	FAM96A	18.3	-0.199252	MIP18 family protein FAM96A OS=Homo sapiens OX=9606 GN=FAM96A PE=1 SV=1
Q9BW85	CCDC94	37.1	-0.199199	Coiled-coil domain-containing protein 94 OS=Homo sapiens OX=9606 GN=CCDC94 PE=1 SV=1
O00148	DDX39A	49.1	-0.199137	ATP-dependent RNA helicase DDX39A OS=Homo sapiens OX=9606 GN=DDX39A PE=1 SV=2
Q9BRA0	NAA38	13.5	-0.199103	N-alpha-acetyltransferase 38, NatC auxiliary subunit OS=Homo sapiens OX=9606 GN=NAA38 PE=1 SV=1
P62316	SNRPD2	13.5	-0.199037	Small nuclear ribonucleoprotein Sm D2 OS=Homo sapiens OX=9606 GN=SNRPD2 PE=1 SV=1
O14641	DVL2	78.9	-0.199005	Segment polarity protein dishevelled homolog DVL-2 OS=Homo sapiens OX=9606 GN=DVL2 PE=1 SV=1
Q86VS8	HOOK3	83.1	-0.198772	Protein Hook homolog 3 OS=Homo sapiens OX=9606 GN=HOOK3 PE=1 SV=2
P23526	AHCY	47.7	-0.198663	Adenosylhomocysteinase OS=Homo sapiens OX=9606 GN=AHCY PE=1 SV=4
Q01433	AMPD2	100.6	-0.19864	AMP deaminase 2 OS=Homo sapiens OX=9606 GN=AMPD2 PE=1 SV=2
Q9BWF3	RBM4	40.3	-0.198491	RNA-binding protein 4 OS=Homo sapiens OX=9606 GN=RBM4 PE=1 SV=1
P17812	CTPS1	66.6	-0.198477	CTP synthase 1 OS=Homo sapiens OX=9606 GN=CTPS1 PE=1 SV=2
Q14498	RBM39	59.3	-0.198413	RNA-binding protein 39 OS=Homo sapiens OX=9606 GN=RBM39 PE=1 SV=2
Q09161	NCBP1	91.8	-0.198358	Nuclear cap-binding protein subunit 1 OS=Homo sapiens OX=9606 GN=NCBP1 PE=1 SV=1
P22670	RFX1	104.7	-0.198281	MHC class II regulatory factor RFX1 OS=Homo sapiens OX=9606 GN=RFX1 PE=1 SV=2
Q96I25	RBM17	44.9	-0.198135	Splicing factor 45 OS=Homo sapiens OX=9606 GN=RBM17 PE=1 SV=1
Q9P260	KIAA1468	134.5	-0.198013	LisH domain and HEAT repeat-containing protein KIAA1468 OS=Homo sapiens OX=9606 GN=KIAA1468 PE=1 SV=2
P25786	PSMA1	29.5	-0.197798	Proteasome subunit alpha type-1 OS=Homo sapiens OX=9606 GN=PSMA1 PE=1 SV=1
P52435	POLR2J	13.3	-0.197735	DNA-directed RNA polymerase II subunit RPB11-a OS=Homo sapiens OX=9606 GN=POLR2J PE=1 SV=1
O75414	NME6	21.1	-0.197505	Nucleoside diphosphate kinase 6 OS=Homo sapiens OX=9606 GN=NME6 PE=1 SV=3
Q06830	PRDX1	22.1	-0.197477	Peroxiredoxin-1 OS=Homo sapiens OX=9606 GN=PRDX1 PE=1 SV=1
Q9H9F9	ACTR5	68.3	-0.197379	Actin-related protein 5 OS=Homo sapiens OX=9606 GN=ACTR5 PE=1 SV=2
P47756	CAPZB	31.3	-0.196836	F-actin-capping protein subunit beta OS=Homo sapiens OX=9606 GN=CAPZB PE=1 SV=4
Q12899	TRIM26	62.1	-0.196804	Tripartite motif-containing protein 26 OS=Homo sapiens OX=9606 GN=TRIM26 PE=1 SV=1
O94906	PRPF6	106.9	-0.196678	Pre-mRNA-processing factor 6 OS=Homo sapiens OX=9606 GN=PRPF6 PE=1 SV=1
Q6NZY4	ZCCHC8	78.5	-0.196637	Zinc finger CCHC domain-containing protein 8 OS=Homo sapiens OX=9606 GN=ZCCHC8 PE=1 SV=2
A6NED2	RCCD1	40.1	-0.196616	RCC1 domain-containing protein 1 OS=Homo sapiens OX=9606 GN=RCCD1 PE=1 SV=1
Q8ND56	LSM14A	50.5	-0.196616	Protein LSM14 homolog A OS=Homo sapiens OX=9606 GN=LSM14A PE=1 SV=3
Q15042	RAB3GAP1	110.5	-0.196427	Rab3 GTPase-activating protein catalytic subunit OS=Homo sapiens OX=9606 GN=RAB3GAP1 PE=1 SV=3
Q13574	DGKZ	124.1	-0.196422	Diacylglycerol kinase zeta OS=Homo sapiens OX=9606 GN=DGKZ PE=1 SV=3
Q86YT6	MIB1	110.1	-0.196286	E3 ubiquitin-protein ligase MIB1 OS=Homo sapiens OX=9606 GN=MIB1 PE=1 SV=1
Q9H9A5	CNOT10	82.3	-0.195823	CCR4-NOT transcription complex subunit 10 OS=Homo sapiens OX=9606 GN=CNOT10 PE=1 SV=1
P34949	MPI	46.6	-0.195533	Mannose-6-phosphate isomerase OS=Homo sapiens OX=9606 GN=MPI PE=1 SV=2
Q0PNE2	ELP6	29.8	-0.195405	Elongator complex protein 6 OS=Homo sapiens OX=9606 GN=ELP6 PE=1 SV=1
Q6N022	TENM4	307.8	-0.19527	Teneurin-4 OS=Homo sapiens OX=9606 GN=TENM4 PE=1 SV=2
Q9Y314	NOSIP	33.2	-0.194924	Nitric oxide synthase-interacting protein OS=Homo sapiens OX=9606 GN=NOSIP PE=1 SV=1
Q9BY41	HDAC8	41.7	-0.19465	Histone deacetylase 8 OS=Homo sapiens OX=9606 GN=HDAC8 PE=1 SV=2
P46782	RPS5	22.9	-0.194555	40S ribosomal protein S5 OS=Homo sapiens OX=9606 GN=RPS5 PE=1 SV=4
Q08499	PDE4D	91.1	-0.194281	cAMP-specific 3',5'-cyclic phosphodiesterase 4D OS=Homo sapiens OX=9606 GN=PDE4D PE=1 SV=2
Q9BY50	SEC11C	21.5	-0.194144	Signal peptidase complex catalytic subunit SEC11C OS=Homo sapiens OX=9606 GN=SEC11C PE=1 SV=3
P62745	RHOB	22.1	-0.194041	Rho-related GTP-binding protein RhoB OS=Homo sapiens OX=9606 GN=RHOB PE=1 SV=1
Q8TF74	WIPF2	46.3	-0.193965	WAS/WASL-interacting protein family member 2 OS=Homo sapiens OX=9606 GN=WIPF2 PE=1 SV=1
P46108	CRK	33.8	-0.193888	Adapter molecule crk OS=Homo sapiens OX=9606 GN=CRK PE=1 SV=2
Q96JM2	ZNF462	284.5	-0.193742	Zinc finger protein 462 OS=Homo sapiens OX=9606 GN=ZNF462 PE=1 SV=3
P04350	TUBB4A	49.6	-0.193733	Tubulin beta-4A chain OS=Homo sapiens OX=9606 GN=TUBB4A PE=1 SV=2
P51570	GALK1	42.2	-0.193681	Galactokinase OS=Homo sapiens OX=9606 GN=GALK1 PE=1 SV=1
P41218	MNDA	45.8	-0.193662	Myeloid cell nuclear differentiation antigen OS=Homo sapiens OX=9606 GN=MNDA PE=1 SV=1
O43405	COCH	59.4	-0.193612	Cochlin OS=Homo sapiens OX=9606 GN=COCH PE=1 SV=1
Q96P16	RPRD1A	35.7	-0.193396	Regulation of nuclear pre-mRNA domain-containing protein 1A OS=Homo sapiens OX=9606 GN=RPRD1A PE=1 SV=1
Q3KQU3	MAP7D1	92.8	-0.193371	MAP7 domain-containing protein 1 OS=Homo sapiens OX=9606 GN=MAP7D1 PE=1 SV=1
Q9H3M7	TXNIP	43.6	-0.193356	Thioredoxin-interacting protein OS=Homo sapiens OX=9606 GN=TXNIP PE=1 SV=1
Q6ZWJ1	STXBP4	61.6	-0.193312	Syntaxin-binding protein 4 OS=Homo sapiens OX=9606 GN=STXBP4 PE=1 SV=2
Q9BTE6	AARSD1	45.5	-0.193305	Alanyl-tRNA editing protein Aarsd1 OS=Homo sapiens OX=9606 GN=AARSD1 PE=1 SV=2
P55145	MANF	20.7	-0.193098	Mesencephalic astrocyte-derived neurotrophic factor OS=Homo sapiens OX=9606 GN=MANF PE=1 SV=3
B7ZAP0	RABGAP1L	29	-0.193077	Rab GTPase-activating protein 1-like, isoform 10 OS=Homo sapiens OX=9606 GN=RABGAP1L PE=1 SV=1
Q9UK59	DBR1	61.5	-0.19302	Lariat debranching enzyme OS=Homo sapiens OX=9606 GN=DBR1 PE=1 SV=2
Q99784	OLFM1	55.3	-0.193007	Noelin OS=Homo sapiens OX=9606 GN=OLFM1 PE=1 SV=4
Q9UNF1	MAGED2	64.9	-0.192996	Melanoma-associated antigen D2 OS=Homo sapiens OX=9606 GN=MAGED2 PE=1 SV=2
Q15018	FAM175B	46.9	-0.192658	BRISC complex subunit Abraxas 2 OS=Homo sapiens OX=9606 GN=ABRAXAS2 PE=1 SV=2
Q5MNZ6	WDR45B	38.1	-0.1926	WD repeat domain phosphoinositide-interacting protein 3 OS=Homo sapiens OX=9606 GN=WDR45B PE=2 SV=2
Q13907	IDI1	26.3	-0.192574	Isopentenyl-diphosphate Delta-isomerase 1 OS=Homo sapiens OX=9606 GN=IDI1 PE=1 SV=2
Q3SYG4	BBS9	99.2	-0.192567	Protein PTHB1 OS=Homo sapiens OX=9606 GN=BBS9 PE=1 SV=1
P50548	ERF	58.7	-0.19251	ETS domain-containing transcription factor ERF OS=Homo sapiens OX=9606 GN=ERF PE=1 SV=2
Q6PJF5	RHBDF2	96.6	-0.191951	Inactive rhomboid protein 2 OS=Homo sapiens OX=9606 GN=RHBDF2 PE=1 SV=2
Q14686	NCOA6	219	-0.191937	Nuclear receptor coactivator 6 OS=Homo sapiens OX=9606 GN=NCOA6 PE=1 SV=3
Q8TEW0	PARD3	151.3	-0.191816	Partitioning defective 3 homolog OS=Homo sapiens OX=9606 GN=PARD3 PE=1 SV=2
Q16798	ME3	67	-0.191775	NADP-dependent malic enzyme, mitochondrial OS=Homo sapiens OX=9606 GN=ME3 PE=2 SV=2
Q5VWQ8	DAB2IP	131.5	-0.191769	Disabled homolog 2-interacting protein OS=Homo sapiens OX=9606 GN=DAB2IP PE=1 SV=2
Q9H936	SLC25A22	34.4	-0.191624	Mitochondrial glutamate carrier 1 OS=Homo sapiens OX=9606 GN=SLC25A22 PE=1 SV=1
P17844	DDX5	69.1	-0.19156	Probable ATP-dependent RNA helicase DDX5 OS=Homo sapiens OX=9606 GN=DDX5 PE=1 SV=1
Q7L5Y9	MAEA	45.3	-0.191241	Macrophage erythroblast attacher OS=Homo sapiens OX=9606 GN=MAEA PE=1 SV=1
Q96G97	BSCL2	44.4	-0.191222	Seipin OS=Homo sapiens OX=9606 GN=BSCL2 PE=1 SV=3
P30042	C21orf33	28.2	-0.190973	ES1 protein homolog, mitochondrial OS=Homo sapiens OX=9606 GN=C21orf33 PE=1 SV=3
P0CG12	CHTF8	51.4	-0.190892	Chromosome transmission fidelity protein 8 homolog isoform 2 OS=Homo sapiens OX=9606 GN=CHTF8 PE=1 SV=1
Q9H0E3	SAP130	110.3	-0.190885	Histone deacetylase complex subunit SAP130 OS=Homo sapiens OX=9606 GN=SAP130 PE=1 SV=1
Q9UN86	G3BP2	54.1	-0.19083	Ras GTPase-activating protein-binding protein 2 OS=Homo sapiens OX=9606 GN=G3BP2 PE=1 SV=2
P35237	SERPINB6	42.6	-0.190773	Serpin B6 OS=Homo sapiens OX=9606 GN=SERPINB6 PE=1 SV=3
Q9BXP5	SRRT	100.6	-0.190444	Serrate RNA effector molecule homolog OS=Homo sapiens OX=9606 GN=SRRT PE=1 SV=1
Q9HAF1	MEAF6	21.6	-0.190245	Chromatin modification-related protein MEAF6 OS=Homo sapiens OX=9606 GN=MEAF6 PE=1 SV=1
Q6PJT7	ZC3H14	82.8	-0.190149	Zinc finger CCCH domain-containing protein 14 OS=Homo sapiens OX=9606 GN=ZC3H14 PE=1 SV=1
P54578	USP14	56	-0.190137	Ubiquitin carboxyl-terminal hydrolase 14 OS=Homo sapiens OX=9606 GN=USP14 PE=1 SV=3
P41567	EIF1	12.7	-0.190054	Eukaryotic translation initiation factor 1 OS=Homo sapiens OX=9606 GN=EIF1 PE=1 SV=1
Q9BVC4	MLST8	35.9	-0.189938	Target of rapamycin complex subunit LST8 OS=Homo sapiens OX=9606 GN=MLST8 PE=1 SV=1
P52294	KPNA1	60.2	-0.189551	Importin subunit alpha-5 OS=Homo sapiens OX=9606 GN=KPNA1 PE=1 SV=3
P33992	MCM5	82.2	-0.189266	DNA replication licensing factor MCM5 OS=Homo sapiens OX=9606 GN=MCM5 PE=1 SV=5
Q8TDQ7	GNPDA2	31.1	-0.18907	Glucosamine-6-phosphate isomerase 2 OS=Homo sapiens OX=9606 GN=GNPDA2 PE=1 SV=1
O60343	TBC1D4	146.5	-0.18905	TBC1 domain family member 4 OS=Homo sapiens OX=9606 GN=TBC1D4 PE=1 SV=2
P61962	DCAF7	38.9	-0.188734	DDB1- and CUL4-associated factor 7 OS=Homo sapiens OX=9606 GN=DCAF7 PE=1 SV=1
O75925	PIAS1	71.8	-0.188557	E3 SUMO-protein ligase PIAS1 OS=Homo sapiens OX=9606 GN=PIAS1 PE=1 SV=2
Q9NWB7	IFT57	49.1	-0.188372	Intraflagellar transport protein 57 homolog OS=Homo sapiens OX=9606 GN=IFT57 PE=1 SV=1
P17174	GOT1	46.2	-0.188013	Aspartate aminotransferase, cytoplasmic OS=Homo sapiens OX=9606 GN=GOT1 PE=1 SV=3
P09497	CLTB	25.2	-0.187852	Clathrin light chain B OS=Homo sapiens OX=9606 GN=CLTB PE=1 SV=1
P48147	PREP	80.6	-0.18778	Prolyl endopeptidase OS=Homo sapiens OX=9606 GN=PREP PE=1 SV=2
Q12888	TP53BP1	213.4	-0.18749	TP53-binding protein 1 OS=Homo sapiens OX=9606 GN=TP53BP1 PE=1 SV=2
Q9NQ29	LUC7L	43.7	-0.187292	Putative RNA-binding protein Luc7-like 1 OS=Homo sapiens OX=9606 GN=LUC7L PE=1 SV=1
Q15056	EIF4H	27.4	-0.187046	Eukaryotic translation initiation factor 4H OS=Homo sapiens OX=9606 GN=EIF4H PE=1 SV=5
Q9NY33	DPP3	82.5	-0.186928	Dipeptidyl peptidase 3 OS=Homo sapiens OX=9606 GN=DPP3 PE=1 SV=2
Q86UD1	OAF	30.7	-0.186924	Out at first protein homolog OS=Homo sapiens OX=9606 GN=OAF PE=2 SV=1
P54920	NAPA	33.2	-0.186768	Alpha-soluble NSF attachment protein OS=Homo sapiens OX=9606 GN=NAPA PE=1 SV=3
P51397	DAP	11.2	-0.186652	Death-associated protein 1 OS=Homo sapiens OX=9606 GN=DAP PE=1 SV=3
O15541	RNF113A	38.8	-0.186429	RING finger protein 113A OS=Homo sapiens OX=9606 GN=RNF113A PE=1 SV=1
Q7LBR1	CHMP1B	22.1	-0.186031	Charged multivesicular body protein 1b OS=Homo sapiens OX=9606 GN=CHMP1B PE=1 SV=1
P55345	PRMT2	49	-0.186027	Protein arginine N-methyltransferase 2 OS=Homo sapiens OX=9606 GN=PRMT2 PE=1 SV=1
Q9Y295	DRG1	40.5	-0.185951	Developmentally-regulated GTP-binding protein 1 OS=Homo sapiens OX=9606 GN=DRG1 PE=1 SV=1
Q504Q3	PAN2	135.3	-0.185948	PAN2-PAN3 deadenylation complex catalytic subunit PAN2 OS=Homo sapiens OX=9606 GN=PAN2 PE=1 SV=3
Q9Y5A7	NUB1	70.5	-0.185887	NEDD8 ultimate buster 1 OS=Homo sapiens OX=9606 GN=NUB1 PE=1 SV=2
Q9UQL6	HDAC5	121.9	-0.185581	Histone deacetylase 5 OS=Homo sapiens OX=9606 GN=HDAC5 PE=1 SV=2
Q5VV52	ZNF691	35.7	-0.185376	Zinc finger protein 691 OS=Homo sapiens OX=9606 GN=ZNF691 PE=1 SV=1
P16383	GCFC2	89.3	-0.185289	GC-rich sequence DNA-binding factor 2 OS=Homo sapiens OX=9606 GN=GCFC2 PE=1 SV=2
Q8N1G2	CMTR1	95.3	-0.185189	Cap-specific mRNA (nucleoside-2'-O-)-methyltransferase 1 OS=Homo sapiens OX=9606 GN=CMTR1 PE=1 SV=1
Q9UH62	ARMCX3	42.5	-0.185095	Armadillo repeat-containing X-linked protein 3 OS=Homo sapiens OX=9606 GN=ARMCX3 PE=1 SV=1
Q96QG7	MTMR9	63.4	-0.18489	Myotubularin-related protein 9 OS=Homo sapiens OX=9606 GN=MTMR9 PE=1 SV=1
O95232	LUC7L3	51.4	-0.184739	Luc7-like protein 3 OS=Homo sapiens OX=9606 GN=LUC7L3 PE=1 SV=2
[truncated: 5,447 more rows]

## Sheet: GO Biological Processes (GOBP)
GO	Description	LogP-value	Enrichment	Z-score	#GeneInGO	#GeneInGOAndHitList	Hits	Log(q-value)
GO:0045229	external encapsulating structure organization	-69.7763	6.11606	25.1028	398	137	A2M|ABL1|AEBP1|APLP1|BGN|BMP1|CAV2|SERPINH1|CD44|CDH1|COL1A1|COL1A2|COL3A1|COL5A1|COL5A2|COL6A1|COL6A2|COL6A3|COL8A1|COL8A2|COL11A2|COL12A1|COL15A1|COL16A1|COMP|HAPLN1|VCAN|CST3|CCN2|CTSS|DCN|DPP4|DPT|ELN|FAP|FBN1|FMOD|FN1|B4GALT1|GPM6B|HSPG2|TNC|ICAM1|CCN1|ITGA6|ITGA1|ITGA2|ITGA3|ITGA5|ITGA7|ITGAV|ITGB1|ITGB3|ITGB4|ITGB5|ITGB6|LAMA2|LAMA3|LAMA4|LAMA5|LAMB1|LAMB2|LAMB3|LAMC1|LAMC2|LCP1|LOX|LOXL1|…	-65.5813
GO:0030198	extracellular matrix organization	-69.2753	6.11753	25.0138	395	136	A2M|ABL1|AEBP1|APLP1|BGN|BMP1|CAV2|SERPINH1|CD44|CDH1|COL1A1|COL1A2|COL3A1|COL5A1|COL5A2|COL6A1|COL6A2|COL6A3|COL8A1|COL8A2|COL11A2|COL12A1|COL15A1|COL16A1|COMP|HAPLN1|VCAN|CST3|CCN2|CTSS|DCN|DPP4|DPT|ELN|FAP|FBN1|FMOD|FN1|B4GALT1|GPM6B|HSPG2|TNC|ICAM1|CCN1|ITGA6|ITGA1|ITGA2|ITGA3|ITGA5|ITGA7|ITGAV|ITGB1|ITGB3|ITGB4|ITGB5|ITGB6|LAMA2|LAMA3|LAMA4|LAMA5|LAMB1|LAMB2|LAMB3|LAMC1|LAMC2|LCP1|LOX|LOXL1|…	-65.3979
GO:0043062	extracellular structure organization	-69.1157	6.10208	24.9703	396	136	A2M|ABL1|AEBP1|APLP1|BGN|BMP1|CAV2|SERPINH1|CD44|CDH1|COL1A1|COL1A2|COL3A1|COL5A1|COL5A2|COL6A1|COL6A2|COL6A3|COL8A1|COL8A2|COL11A2|COL12A1|COL15A1|COL16A1|COMP|HAPLN1|VCAN|CST3|CCN2|CTSS|DCN|DPP4|DPT|ELN|FAP|FBN1|FMOD|FN1|B4GALT1|GPM6B|HSPG2|TNC|ICAM1|CCN1|ITGA6|ITGA1|ITGA2|ITGA3|ITGA5|ITGA7|ITGAV|ITGB1|ITGB3|ITGB4|ITGB5|ITGB6|LAMA2|LAMA3|LAMA4|LAMA5|LAMB1|LAMB2|LAMB3|LAMC1|LAMC2|LCP1|LOX|LOXL1|…	-65.3979
GO:0045055	regulated exocytosis	-51.8441	3.80414	19.3954	780	167	A2M|SERPINA3|ACP3|ACTN1|AHSG|ALB|AMPD3|ANPEP|ANXA2|ANXA3|APOA1|APOH|B2M|CEACAM1|BST2|C3|CAT|CD44|CD63|CHGA|CHI3L1|CST3|CTSH|CTSS|CTSZ|CD55|DDOST|DOCK2|DSP|ECM1|SERPINB1|STOM|STX2|F5|F13A1|FABP5|FN1|B4GALT1|GRN|HGF|HLA-B|HLA-C|HMGB1|HMOX1|HP|HSP90AA1|IGF2|IGF2R|ISLR|ITGAV|ITGB3|ITIH3|ITIH4|KRT1|LAMP1|LTF|MGST1|MIF|MME|MYH9|CEACAM6|NDUFC2|NOTCH1|SERPINE1|PCDH7|SERPINA1|PLAU|PLAUR|PLD1|PLG|PRKCB|MAP…	-48.2512
GO:0009611	response to wounding	-36.9452	3.53736	16.0836	658	131	A2M|ACTG1|ACTN1|ANXA1|APOA1|APOD|APOE|APOH|ARF4|SERPINC1|CEACAM1|TSPO|CASP3|CAV3|CD44|CDH3|COL1A1|COL1A2|COL3A1|COL5A1|COMP|CLDN3|CSRP1|CCN2|DCN|DPYSL3|DSP|F2|F5|F13A1|FAP|FN1|FOLR1|GAP43|GGCX|B4GALT1|GJA1|GNAS|GRN|HBD|HBE1|HBG1|HMGB1|HMOX1|TNC|CCN1|INHBA|INS|ITGA2|ITGA5|ITGB1|ITGB3|ITGB4|ITPR2|KRT1|LAMB2|LCP1|LGALS1|LOX|MAP1B|MYH9|NOTCH2|P2RX4|SERPINE1|PAK1|PDGFRA|PDGFRB|SERPINA1|SERPINE2|PLA2G4…	-33.4492
GO:0097435	supramolecular fiber organization	-36.0503	3.37489	15.7198	716	136	ABL1|ACTG1|ACTN1|ADD2|AEBP1|APOA1|APOE|SHROOM2|B2M|CAV3|SERPINH1|COL1A1|COL1A2|COL3A1|COL5A1|COL5A2|COL11A2|COL12A1|COMP|CSRP1|CST3|CCN2|CTNNA2|DPT|DPYSL3|DSP|ELN|EMP2|PTK2B|FMOD|GFAP|ICAM1|ITGB1|ITGB5|KRT2|KRT8|KRT9|KRT17|KRT19|STMN1|LCP1|LDLR|LOX|LOXL1|LOXL2|LTBP2|LUM|MARCKS|MAP1B|MAP2|MAPT|MFAP4|MMP11|MYH3|MYH11|MYO1C|MYO7A|PAK1|PAK2|PDGFRA|PDGFRB|PFN2|PGM5|PIN1|PKP2|PLS3|S100A10|SDC4|SFRP1|SF…	-32.6335
GO:0002444	myeloid leukocyte mediated immunity	-34.9402	3.72707	15.8168	553	116	SERPINA3|ACP3|AHSG|AMPD3|ANPEP|ANXA2|ANXA3|B2M|CEACAM1|BST2|C3|CAMK4|CAT|CD44|CD63|CHGA|CHI3L1|CST3|CTSH|CTSS|CTSZ|CD55|DDOST|DOCK2|DSP|SERPINB1|STOM|F2|FABP5|B4GALT1|GRN|HLA-B|HLA-C|HLA-E|HMGB1|HMOX1|HP|HSP90AA1|IGF2R|ITGAV|KRT1|LAMP1|LTF|MGST1|MIF|MME|CEACAM6|NDUFC2|SERPINA1|SERPINB9|PLAU|PLAUR|PLD1|MAPK1|DNAJC3|PTGDS|QSOX1|PTX3|PYGB|RAB3A|RAB27A|RAP2B|S100A11|S100A13|SDCBP|SLC2A3|SLPI|SNAP25|S…	-31.5904
GO:0043299	leukocyte degranulation	-33.494	3.70577	15.4601	537	112	SERPINA3|ACP3|AHSG|AMPD3|ANPEP|ANXA2|ANXA3|B2M|CEACAM1|BST2|C3|CAT|CD44|CD63|CHGA|CHI3L1|CST3|CTSH|CTSS|CTSZ|CD55|DDOST|DOCK2|DSP|SERPINB1|STOM|FABP5|B4GALT1|GRN|HLA-B|HLA-C|HMGB1|HMOX1|HP|HSP90AA1|IGF2R|ITGAV|KRT1|LAMP1|LTF|MGST1|MIF|MME|CEACAM6|NDUFC2|SERPINA1|PLAU|PLAUR|PLD1|MAPK1|DNAJC3|PTGDS|QSOX1|PTX3|PYGB|RAB3A|RAB27A|RAP2B|S100A11|S100A13|SDCBP|SLC2A3|SLPI|SNAP25|STK10|STXBP1|STXBP2|SURF4…	-30.2514
GO:0043312	neutrophil degranulation	-33.4921	3.87529	15.6147	486	106	SERPINA3|ACP3|AHSG|AMPD3|ANPEP|ANXA2|ANXA3|B2M|CEACAM1|BST2|C3|CAT|CD44|CD63|CHI3L1|CST3|CTSH|CTSS|CTSZ|CD55|DDOST|DOCK2|DSP|SERPINB1|STOM|FABP5|B4GALT1|GRN|HLA-B|HLA-C|HMGB1|HP|HSP90AA1|IGF2R|ITGAV|KRT1|LAMP1|LTF|MGST1|MIF|MME|CEACAM6|NDUFC2|SERPINA1|PLAU|PLAUR|PLD1|MAPK1|DNAJC3|QSOX1|PTX3|PYGB|RAB3A|RAB27A|RAP2B|S100A11|SDCBP|SLC2A3|SLPI|SNAP25|STK10|STXBP2|SURF4|VAMP7|TIMP2|TNFAIP6|TTR|DEGS1|D…	-30.2514
GO:0002283	neutrophil activation involved in immune response	-33.2437	3.85151	15.5341	489	106	SERPINA3|ACP3|AHSG|AMPD3|ANPEP|ANXA2|ANXA3|B2M|CEACAM1|BST2|C3|CAT|CD44|CD63|CHI3L1|CST3|CTSH|CTSS|CTSZ|CD55|DDOST|DOCK2|DSP|SERPINB1|STOM|FABP5|B4GALT1|GRN|HLA-B|HLA-C|HMGB1|HP|HSP90AA1|IGF2R|ITGAV|KRT1|LAMP1|LTF|MGST1|MIF|MME|CEACAM6|NDUFC2|SERPINA1|PLAU|PLAUR|PLD1|MAPK1|DNAJC3|QSOX1|PTX3|PYGB|RAB3A|RAB27A|RAP2B|S100A11|SDCBP|SLC2A3|SLPI|SNAP25|STK10|STXBP2|SURF4|VAMP7|TIMP2|TNFAIP6|TTR|DEGS1|D…	-30.0487
GO:0002275	myeloid cell activation involved in immune response	-33.1603	3.65048	15.33	550	113	SERPINA3|ACP3|AHSG|AMPD3|ANPEP|ANXA2|ANXA3|B2M|CEACAM1|BST2|C3|CAT|CD44|CD63|CHGA|CHI3L1|CST3|CTSH|CTSS|CTSZ|CD55|DDOST|DOCK2|DSP|SERPINB1|STOM|FABP5|B4GALT1|GRN|HLA-B|HLA-C|HMGB1|HMOX1|HP|HSP90AA1|IGF2R|ITGAV|KRT1|LAMP1|LTF|MGST1|MIF|MME|CEACAM6|NDUFC2|SERPINA1|PLAU|PLAUR|PLD1|MAPK1|DNAJC3|PTGDS|QSOX1|PTX3|PYGB|RAB3A|RAB27A|RAP2B|S100A11|S100A13|SDCBP|SLC2A3|SLPI|SNAP25|STK10|STXBP1|STXBP2|SURF4…	-30.0068
GO:0002446	neutrophil mediated immunity	-33.035	3.80231	15.4399	500	107	SERPINA3|ACP3|AHSG|AMPD3|ANPEP|ANXA2|ANXA3|B2M|CEACAM1|BST2|C3|CAT|CD44|CD63|CHI3L1|CST3|CTSH|CTSS|CTSZ|CD55|DDOST|DOCK2|DSP|SERPINB1|STOM|F2|FABP5|B4GALT1|GRN|HLA-B|HLA-C|HMGB1|HP|HSP90AA1|IGF2R|ITGAV|KRT1|LAMP1|LTF|MGST1|MIF|MME|CEACAM6|NDUFC2|SERPINA1|PLAU|PLAUR|PLD1|MAPK1|DNAJC3|QSOX1|PTX3|PYGB|RAB3A|RAB27A|RAP2B|S100A11|SDCBP|SLC2A3|SLPI|SNAP25|STK10|STXBP2|SURF4|VAMP7|TIMP2|TNFAIP6|TTR|DEGS…	-29.9193
GO:0002274	myeloid leukocyte activation	-32.2965	3.33315	14.8236	661	124	SERPINA3|ACP3|AHSG|AMPD3|ANPEP|ANXA2|ANXA3|B2M|CEACAM1|BST2|C3|CAMK4|CAT|CD44|CD63|CHGA|CHI3L1|CSF1|CST3|CTSH|CTSS|CTSZ|CD55|DDOST|DOCK2|DSP|SERPINB1|STOM|FABP5|B4GALT1|GRN|HLA-B|HLA-C|HMGB1|HMOX1|HP|HSP90AA1|IFNGR1|IGF2R|ITGAV|ITGB6|KRT1|LAMP1|LDLR|LTF|MAPT|MGST1|MIF|MME|CEACAM6|NDUFC2|NOTCH2|SERPINA1|PLA2G4A|PLAU|PLAUR|PLD1|MAPK1|DNAJC3|PTGDS|QSOX1|PTX3|PYGB|RAB3A|RAB27A|RAP2B|S100A11|S100A13|S…	-29.2232
GO:0042119	neutrophil activation	-32.272	3.75926	15.2182	501	106	SERPINA3|ACP3|AHSG|AMPD3|ANPEP|ANXA2|ANXA3|B2M|CEACAM1|BST2|C3|CAT|CD44|CD63|CHI3L1|CST3|CTSH|CTSS|CTSZ|CD55|DDOST|DOCK2|DSP|SERPINB1|STOM|FABP5|B4GALT1|GRN|HLA-B|HLA-C|HMGB1|HP|HSP90AA1|IGF2R|ITGAV|KRT1|LAMP1|LTF|MGST1|MIF|MME|CEACAM6|NDUFC2|SERPINA1|PLAU|PLAUR|PLD1|MAPK1|DNAJC3|QSOX1|PTX3|PYGB|RAB3A|RAB27A|RAP2B|S100A11|SDCBP|SLC2A3|SLPI|SNAP25|STK10|STXBP2|SURF4|VAMP7|TIMP2|TNFAIP6|TTR|DEGS1|D…	-29.2232
GO:0036230	granulocyte activation	-31.8771	3.72211	15.0894	506	106	SERPINA3|ACP3|AHSG|AMPD3|ANPEP|ANXA2|ANXA3|B2M|CEACAM1|BST2|C3|CAT|CD44|CD63|CHI3L1|CST3|CTSH|CTSS|CTSZ|CD55|DDOST|DOCK2|DSP|SERPINB1|STOM|FABP5|B4GALT1|GRN|HLA-B|HLA-C|HMGB1|HP|HSP90AA1|IGF2R|ITGAV|KRT1|LAMP1|LTF|MGST1|MIF|MME|CEACAM6|NDUFC2|SERPINA1|PLAU|PLAUR|PLD1|MAPK1|DNAJC3|QSOX1|PTX3|PYGB|RAB3A|RAB27A|RAP2B|S100A11|SDCBP|SLC2A3|SLPI|SNAP25|STK10|STXBP2|SURF4|VAMP7|TIMP2|TNFAIP6|TTR|DEGS1|D…	-28.8583
GO:0042060	wound healing	-31.4242	3.5998	14.8687	538	109	A2M|ACTG1|ACTN1|ANXA1|APOE|APOH|SERPINC1|CEACAM1|CASP3|CAV3|CD44|CDH3|COL1A1|COL1A2|COL3A1|COL5A1|COMP|CLDN3|CSRP1|DCN|DSP|F2|F5|F13A1|FAP|FN1|GGCX|B4GALT1|GJA1|GNAS|HBD|HBE1|HBG1|HMGB1|HMOX1|TNC|CCN1|INS|ITGA2|ITGA5|ITGB1|ITGB3|ITPR2|KRT1|LCP1|LOX|MYH9|NOTCH2|P2RX4|SERPINE1|PAK1|PDGFRA|PDGFRB|SERPINA1|SERPINE2|PLA2G4A|PLAU|PLAUR|PLG|PPL|PRKCB|MAPK1|PROS1|RAB3A|RAB27A|RAP2B|SDC4|ST3GAL4|SPARC|STX…	-28.4334
GO:0002366	leukocyte activation involved in immune response	-30.3429	3.13405	14.166	720	127	SERPINA3|ABL1|ACP3|AHSG|AMPD3|ANPEP|ANXA1|ANXA2|ANXA3|B2M|CEACAM1|BST2|C3|CAT|CD44|CD63|CDH17|CHGA|CHI3L1|CST3|CTSH|CTSS|CTSZ|CD55|DDOST|DOCK2|DSP|SERPINB1|STOM|FABP5|PTK2B|B4GALT1|GRN|HLA-B|HLA-C|HMGB1|HMOX1|HP|HSP90AA1|ICAM1|IGF2R|ITGAV|KRT1|LAMP1|LCP1|LGALS1|LTF|MGST1|MIF|MME|CEACAM6|NDUFC2|NOTCH2|PCK1|SERPINA1|PLAU|PLAUR|PLD1|MAPK1|DNAJC3|PTGDS|QSOX1|PTX3|PYGB|RAB3A|RAB27A|RAP2B|S100A11|S100A…	-27.3784
GO:0031589	cell-substrate adhesion	-30.2577	4.24454	15.1304	360	86	ABL1|ACTG1|ACTN1|ACTN3|APOA1|APOD|CD44|CD63|CDH13|CDKN2A|COL1A1|COL3A1|COL8A1|COL16A1|CSF1|CCN2|MEGF9|EMP2|EPHB3|PTK2B|FN1|GPM6B|HOXA7|CCN1|ITGA6|ITGA1|ITGA2|ITGA3|ITGA5|ITGA7|ITGAV|ITGB1|ITGB3|ITGB4|ITGB5|ITGB6|L1CAM|LAMA5|LAMB1|LAMB2|LAMB3|LAMC1|LGALS1|CEACAM6|NID1|NOTCH1|P4HB|SERPINE1|PLAU|PLG|PTN|RRAS|S100A10|SDC4|SFRP1|SLC9A1|THBS1|UTRN|VTN|WNT1|ADAM15|SGCE|EDIL3|FBLN5|CIB1|AGR2|OLFM4|POSTN|…	-27.318
GO:0002263	cell activation involved in immune response	-30.1008	3.11673	14.0911	724	127	SERPINA3|ABL1|ACP3|AHSG|AMPD3|ANPEP|ANXA1|ANXA2|ANXA3|B2M|CEACAM1|BST2|C3|CAT|CD44|CD63|CDH17|CHGA|CHI3L1|CST3|CTSH|CTSS|CTSZ|CD55|DDOST|DOCK2|DSP|SERPINB1|STOM|FABP5|PTK2B|B4GALT1|GRN|HLA-B|HLA-C|HMGB1|HMOX1|HP|HSP90AA1|ICAM1|IGF2R|ITGAV|KRT1|LAMP1|LCP1|LGALS1|LTF|MGST1|MIF|MME|CEACAM6|NDUFC2|NOTCH2|PCK1|SERPINA1|PLAU|PLAUR|PLD1|MAPK1|DNAJC3|PTGDS|QSOX1|PTX3|PYGB|RAB3A|RAB27A|RAP2B|S100A11|S100A…	-27.1846
GO:0001944	vasculature development	-28.7271	2.95754	13.6021	787	131	ABL1|ACTG1|ANPEP|ANXA1|ANXA2|ANXA3|APOB|APOD|APOE|APOH|AQP1|CEACAM1|BMP7|C3|C5|CASP8|CDH13|CHI3L1|COL1A1|COL1A2|COL5A1|COL8A1|COL8A2|COL15A1|COMP|CCN2|CTSH|DCN|TYMP|ECM1|EFNB2|EMP2|ENPEP|EPHB3|EPHB4|PTK2B|FAP|FN1|FOLR1|B4GALT1|GRN|HGF|HMGB1|HMOX1|HOXA7|HSPG2|CCN1|ITGA5|ITGAV|ITGB1|ITGB3|KRT1|LOX|LOXL1|LOXL2|MFGE8|MMP2|MMP19|MYH9|NDP|NGFR|NOTCH1|NOTCH2|NRCAM|SERPINE1|PDGFRA|PDGFRB|ENPP2|SERPINF1|P…	-25.8332
GO:0001568	blood vessel development	-28.2928	2.98876	13.5273	755	127	ABL1|ACTG1|ANPEP|ANXA1|ANXA2|ANXA3|APOB|APOD|APOE|APOH|AQP1|CEACAM1|BMP7|C3|C5|CASP8|CDH13|CHI3L1|COL1A1|COL1A2|COL5A1|COL8A1|COL8A2|COL15A1|COMP|CCN2|CTSH|DCN|TYMP|ECM1|EFNB2|EMP2|ENPEP|EPHB3|EPHB4|PTK2B|FAP|FN1|FOLR1|B4GALT1|GRN|HGF|HMGB1|HMOX1|HOXA7|HSPG2|CCN1|ITGA5|ITGAV|ITGB1|ITGB3|KRT1|LOX|LOXL1|LOXL2|MFGE8|MMP2|MMP19|MYH9|NGFR|NOTCH1|NOTCH2|NRCAM|SERPINE1|PDGFRA|PDGFRB|ENPP2|SERPINF1|PRKCB…	-25.4201
GO:0030029	actin filament-based process	-26.1767	2.84196	12.8574	794	127	ABL1|ACTG1|ACTN1|ACTN3|ADD2|ANXA1|APOA1|SHROOM2|AQP1|ARHGDIB|ATP1A2|ATP2A1|BST2|CAV3|CNN1|CLDN3|CSRP1|CCN2|CTNNA2|DOCK2|DPYSL3|DSC2|DSG2|DSP|ELN|EMP2|PTK2B|FHL3|FLNB|GJA1|GPM6B|ICAM1|ITGB1|ITGB5|KRT8|KRT19|STMN1|LCP1|MARCKS|MYBPC1|MYH3|MYH7|MYH8|MYH9|MYH11|MYL1|MYL3|MYL4|MYO1C|MYO7A|NOTCH2|PAK1|PAK2|PDGFRA|PDGFRB|PFN2|PGM5|PKP2|PLS3|RAP2A|S100A10|SDC4|SDCBP|SFRP1|SLC9A1|STC1|TF|TGFB3|TMSB4X|TNNC2…	-23.3242
GO:0048514	blood vessel morphogenesis	-24.829	2.9613	12.6242	678	113	ABL1|ACTG1|ANPEP|ANXA1|ANXA2|ANXA3|APOB|APOD|APOE|APOH|AQP1|CEACAM1|C3|C5|CASP8|CDH13|CHI3L1|COL8A1|COL8A2|COL15A1|COMP|CCN2|CTSH|DCN|TYMP|ECM1|EFNB2|EMP2|ENPEP|EPHB3|EPHB4|PTK2B|FAP|FN1|FOLR1|B4GALT1|GRN|HGF|HMGB1|HMOX1|HOXA7|HSPG2|CCN1|ITGA5|ITGAV|ITGB1|ITGB3|KRT1|LOX|LOXL2|MFGE8|MMP2|MMP19|MYH9|NGFR|NOTCH1|NOTCH2|NRCAM|SERPINE1|PDGFRA|PDGFRB|ENPP2|SERPINF1|PRKCB|PTGIS|PTGS2|PTN|RRAS|S100A1|SFR…	-21.9958
GO:0001525	angiogenesis	-23.7466	3.07694	12.4401	589	102	ABL1|ACTG1|ANPEP|ANXA1|ANXA2|ANXA3|APOD|APOH|AQP1|CEACAM1|C3|C5|CASP8|CDH13|CHI3L1|COL8A1|COL8A2|COL15A1|CCN2|CTSH|DCN|TYMP|ECM1|EFNB2|EMP2|ENPEP|EPHB3|EPHB4|PTK2B|FAP|FN1|B4GALT1|GRN|HGF|HMGB1|HMOX1|HOXA7|HSPG2|CCN1|ITGA5|ITGAV|ITGB1|ITGB3|KRT1|LOXL2|MFGE8|MMP2|MMP19|MYH9|NGFR|NOTCH1|NOTCH2|NRCAM|SERPINE1|PDGFRA|PDGFRB|ENPP2|SERPINF1|PRKCB|PTGIS|PTGS2|PTN|RRAS|S100A1|SFRP1|SFRP2|SP100|SPARC|STIM…	-20.9318
GO:0002576	platelet degranulation	-22.5994	6.10769	14.144	128	44	A2M|SERPINA3|ACTN1|AHSG|ALB|APOA1|APOH|CD63|ECM1|F5|F13A1|FN1|HGF|IGF2|ISLR|ITGB3|ITIH3|ITIH4|SERPINE1|PCDH7|SERPINA1|PLG|PROS1|QSOX1|SOD1|SPARC|STXBP1|STXBP2|TF|TGFB1|TGFB3|LEFTY2|THBS1|TIMP1|TIMP3|TMSB4X|CLEC3B|ABCC4|MMRN1|ENDOD1|SCG3|CYB5R1|TMX3|FERMT3	-19.8023
GO:0030199	collagen fibril organization	-21.7153	9.54198	15.3436	54	29	AEBP1|SERPINH1|COL1A1|COL1A2|COL3A1|COL5A1|COL5A2|COL11A2|COL12A1|COMP|DPT|FMOD|LOX|LOXL1|LOXL2|LUM|MMP11|SFRP2|TNXB|COL14A1|PXDN|PLOD3|CRTAP|P3H4|EMILIN1|FKBP10|COLGALT1|LOXL4|CHADL	-18.9353
GO:0007160	cell-matrix adhesion	-20.9647	4.38427	12.6128	231	57	ABL1|ACTG1|ACTN1|ACTN3|APOD|CD44|CD63|CDH13|CDKN2A|COL3A1|COL16A1|CSF1|CCN2|EMP2|PTK2B|FN1|GPM6B|HOXA7|ITGA1|ITGA2|ITGA3|ITGA7|ITGAV|ITGB1|ITGB3|ITGB4|ITGB5|ITGB6|L1CAM|CEACAM6|NID1|SERPINE1|PLAU|RRAS|S100A10|SDC4|SFRP1|SLC9A1|THBS1|UTRN|VTN|ADAM15|SGCE|FBLN5|CIB1|POSTN|EMILIN1|NID2|CLASP2|SNED1|WNT4|EPDR1|TRPM7|ADAMTS9|PEAK1|FERMT3|NPNT	-18.2011
GO:0030162	regulation of proteolysis	-20.7584	2.67602	11.2597	737	111	A2M|SERPINA3|ABCA2|AHSG|ANXA2|APOE|FAS|AQP1|SERPINC1|BST2|C3|C4A|C4B|C5|CASP8|CAV3|SERPINH1|CD44|CLN3|COL6A3|CLDN3|CST3|CCN2|CTSH|CTSZ|DHCR24|ECM1|SERPINB1|ENO1|F2|FABP1|PTK2B|FN1|SFN|GRN|HGF|HMGB1|CCN1|INS|ITIH1|ITIH2|ITIH3|ITIH4|LTF|MAPT|MBP|MYH9|NGFR|SERPINE1|PAK2|PCOLCE|SERPINF1|SERPINA1|SERPINE2|SERPINB9|PLAUR|PRNP|PROS1|PZP|RAD23B|RARRES1|SDCBP|SFRP2|SGTA|SLPI|SUMO2|SORL1|SOX2|SPINT1|SERPIN…	-18.0106
GO:0030036	actin cytoskeleton organization	-20.7121	2.73155	11.2961	696	107	ABL1|ACTG1|ACTN1|ADD2|ANXA1|APOA1|SHROOM2|AQP1|ARHGDIB|BST2|CAV3|CNN1|CLDN3|CSRP1|CCN2|CTNNA2|DOCK2|DPYSL3|ELN|EMP2|PTK2B|FHL3|FLNB|GPM6B|ICAM1|ITGB1|ITGB5|KRT8|KRT19|STMN1|LCP1|MARCKS|MYH3|MYH9|MYH11|MYO1C|MYO7A|NOTCH2|PAK1|PAK2|PDGFRA|PDGFRB|PFN2|PGM5|PLS3|RAP2A|S100A10|SDC4|SDCBP|SFRP1|SLC9A1|TF|TGFB3|TMSB4X|TNXB|VASP|WNT11|CSRP3|WASF1|BRSK2|PSTPIP2|INA|PDLIM1|TMSB10|PDLIM7|SLC9A3R1|GMFG|BCAR1…	-17.9795
GO:0052547	regulation of peptidase activity	-19.5198	3.14234	11.2885	458	81	A2M|SERPINA3|ABCA2|AHSG|ANXA2|FAS|AQP1|SERPINC1|BST2|C3|C4A|C4B|C5|CASP8|SERPINH1|CD44|COL6A3|CLDN3|CST3|CCN2|CTSH|DHCR24|ECM1|SERPINB1|FABP1|FN1|SFN|GRN|HGF|HMGB1|CCN1|ITIH1|ITIH2|ITIH3|ITIH4|LTF|MAPT|MBP|NGFR|SERPINE1|PAK2|PCOLCE|SERPINF1|SERPINA1|SERPINE2|SERPINB9|PLAUR|PRNP|PROS1|PZP|RARRES1|SFRP2|SLPI|SORL1|SOX2|SPINT1|SERPINA7|TFPI|THBS1|TIMP1|TIMP2|TIMP3|VTN|YWHAE|TFPI2|RECK|TNFRSF10B|PSMF…	-16.802
GO:0034330	cell junction organization	-19.471	2.66137	10.8781	701	105	ABL1|ACTG1|ACTN1|ACTN3|ADD2|APOD|APOE|ARF4|C3|CAMK2B|CDH1|CDH3|CDH13|CDH17|CLN3|COL16A1|CLDN3|CTNNA2|DSG2|DSP|EFNB2|EPHB3|PTK2B|FN1|GAP43|GJA1|GPM6A|GPM6B|TNC|IL1RAP|INS|INSR|ITGA6|ITGA2|ITGA3|ITGA5|ITGB4|L1CAM|LAMA3|LAMB2|LAMB3|LAMC1|LAMC2|MAP1B|MAPT|MYO1C|NRCAM|PAK2|PCDHGC3|PIN1|PKP2|PLXNB1|PRNP|PTN|PVR|RAB3A|S100A10|SDC4|SFRP1|SLC9A1|SNCB|SNCG|SPARC|SYN1|TGFB1|TGFB3|THBS1|TPBG|UTRN|VASP|WNT11|…	-16.7674
GO:0000904	cell morphogenesis involved in differentiation	-19.4362	2.62954	10.8402	723	107	ABL1|ACTN1|APOA1|APOE|BMP7|CAMK2B|CASP3|COL15A1|CLDN3|CRMP1|CTNNA2|DPYSL2|EFNB2|MEGF9|EPHB3|EPHB4|FOXG1|FN1|GAP43|GDI1|HPRT1|HSP90AA1|ITGAV|ITGB3|KIF5C|L1CAM|LAMA2|LAMA3|LAMA5|LAMB1|LAMB2|LAMB3|LAMC1|LAMC2|STMN1|MAP1B|MAP2|MAP6|MAPT|MYH9|MYO7A|NCAM1|NGFR|NOTCH1|NOTCH2|SLC11A2|NRCAM|P4HB|PAK1|PAK2|PLXNB1|MAPK1|PTN|RAB3A|RAP1GAP|RAP2A|S100A6|S100A10|S100B|SDC2|SOD1|STC1|STXBP1|TPBG|VASP|SEMA3B|PLOD…	-16.7464
GO:0010466	negative regulation of peptidase activity	-19.2875	4.00986	11.8374	257	58	A2M|SERPINA3|AHSG|ANXA2|AQP1|SERPINC1|BST2|C3|C4A|C4B|C5|SERPINH1|CD44|COL6A3|CST3|DHCR24|ECM1|SERPINB1|FABP1|SFN|HGF|ITIH1|ITIH2|ITIH3|ITIH4|LTF|NGFR|SERPINE1|PAK2|SERPINF1|SERPINA1|SERPINE2|SERPINB9|PLAUR|PRNP|PROS1|PZP|RARRES1|SFRP2|SLPI|SORL1|SPINT1|SERPINA7|TFPI|THBS1|TIMP1|TIMP2|TIMP3|VTN|YWHAE|TFPI2|RECK|PSMF1|PI15|SERPINA10|LXN|ITIH5|SERPINE3	-16.611
GO:0010810	regulation of cell-substrate adhesion	-19.2245	4.3197	12.0162	218	53	ABL1|ACTG1|APOA1|APOD|CDH13|CDKN2A|COL1A1|COL8A1|COL16A1|CSF1|EMP2|PTK2B|FN1|GPM6B|HOXA7|CCN1|ITGA6|ITGA3|ITGA5|LGALS1|CEACAM6|NID1|NOTCH1|P4HB|SERPINE1|PLAU|PLG|PTN|RRAS|S100A10|SDC4|SFRP1|SLC9A1|THBS1|UTRN|WNT1|ADAM15|EDIL3|CIB1|AGR2|OLFM4|POSTN|EMILIN1|CLASP2|KANK1|EGFL6|WNT4|NDNF|PEAK1|MYADM|CCDC80|WASHC2C|NPNT	-16.561
GO:0030155	regulation of cell adhesion	-18.9386	2.59013	10.6603	734	107	ABL1|ACTG1|ANXA1|APOA1|APOD|ARHGDIB|CEACAM1|BMP7|CASP3|CD44|CDH1|CDH13|CDKN2A|COL1A1|COL8A1|COL16A1|CSF1|CD55|DPP4|EMP2|EPHB3|PTK2B|FN1|GPM6B|HLA-A|HLA-E|HMGB1|HOXA7|TNC|ICAM1|IGF2|CCN1|ITGA6|ITGA2|ITGA3|ITGA5|ITGAV|LAMA2|LAMA3|LAMA4|LAMA5|LGALS1|EPCAM|MBP|MUC1|CEACAM6|NID1|NOTCH1|P4HB|SERPINE1|PAK1|PAK2|PCK1|SERPINE2|PLAU|PLAUR|PLG|PLXNB1|PODXL|PPP2CA|PRNP|PTN|RRAS|S100A10|SDC4|SFRP1|SFRP2|ST3GA…	-16.2877
GO:0010951	negative regulation of endopeptidase activity	-18.9195	4.06122	11.7525	245	56	A2M|SERPINA3|AHSG|ANXA2|AQP1|SERPINC1|BST2|C3|C4A|C4B|C5|SERPINH1|CD44|COL6A3|CST3|DHCR24|SERPINB1|FABP1|SFN|HGF|ITIH1|ITIH2|ITIH3|ITIH4|LTF|NGFR|SERPINE1|PAK2|SERPINF1|SERPINA1|SERPINE2|SERPINB9|PLAUR|PRNP|PROS1|PZP|RARRES1|SFRP2|SLPI|SORL1|SPINT1|SERPINA7|TFPI|THBS1|TIMP1|TIMP2|TIMP3|VTN|YWHAE|TFPI2|RECK|PSMF1|SERPINA10|LXN|ITIH5|SERPINE3	-16.2809
GO:1901137	carbohydrate derivative biosynthetic process	-18.7832	2.64959	10.6659	684	102	ABCA2|PARP1|AK1|AMPD3|ATP5F1C|BGN|VCAN|DAD1|DCN|DDOST|DPAGT1|TYMP|ENO1|ACSL1|FMOD|GALNT1|GCDH|GFPT1|B4GALT1|GUCY1B1|HPRT1|HSPG2|STT3A|LUM|MAN1A1|MAN2A1|MGAT1|MUC1|NPC1|NT5E|OGN|PDGFRB|PLOD1|PLOD2|PPT1|PRELP|RPN1|RPN2|SCD|SDC2|SDC4|ST3GAL1|ST3GAL2|ST3GAL4|SLC2A4|SOAT1|TGFB1|TK2|TMSB4X|UPP1|MOGS|B4GALT4|ST3GAL5|PLOD3|PAPSS2|CHST3|SDC3|XYLB|GFPT2|ABCC5|GPC6|SLC25A13|ALG3|ST6GALNAC2|OGA|MAN1A2|B4GAT1…	-16.1565
GO:0051272	positive regulation of cellular component movement	-18.4739	2.78949	10.6905	586	92	ABL1|ACTG1|ANXA1|ANXA3|ATP2A1|BMP7|CDH13|COL1A1|CLDN3|CSF1|CTSH|PTK2B|FN1|GRN|HGF|HMGB1|HMOX1|ICAM1|IGFBP5|CCN1|INS|INSR|ITGA6|ITGA2|ITGA3|ITGA5|ITGAV|ITGB1|ITGB3|LAMB1|LAMC2|STMN1|MAP2|MAZ|MMP7|MYO1C|CEACAM6|NOTCH1|P2RX4|SERPINE1|PAK1|PDGFRA|PDGFRB|ENPP2|PLAU|PODXL|MAPK1|PTGS2|PTN|RRAS|S100A11|SDCBP|SOD2|SPARC|TF|TGFB1|THBS1|THBS4|TMSB4X|TNFAIP6|VTN|WNT11|SEMA3B|CXCL14|BCAR1|ATP8A1|GPNMB|SEMA3C|…	-15.8588
GO:0045861	negative regulation of proteolysis	-18.3703	3.44059	11.155	346	67	A2M|SERPINA3|AHSG|ANXA2|AQP1|SERPINC1|BST2|C3|C4A|C4B|C5|SERPINH1|CD44|CLN3|COL6A3|CST3|CTSZ|DHCR24|ECM1|SERPINB1|F2|FABP1|SFN|HGF|INS|ITIH1|ITIH2|ITIH3|ITIH4|LTF|NGFR|SERPINE1|PAK2|SERPINF1|SERPINA1|SERPINE2|SERPINB9|PLAUR|PRNP|PROS1|PZP|RARRES1|SDCBP|SFRP2|SGTA|SLPI|SORL1|SPINT1|SERPINA7|TFPI|THBS1|TIMP1|TIMP2|TIMP3|VTN|WNT1|YWHAE|TFPI2|RECK|PSMF1|TMEM98|PI15|SERPINA10|LXN|PDCL3|ITIH5|SERPINE3	-15.7664
GO:0048598	embryonic morphogenesis	-18.2974	2.81038	10.654	569	90	ABL1|APOA1|BMP7|CASP3|COL5A1|COL5A2|COL6A1|COL8A1|COL12A1|ECE1|FBN1|EFEMP1|FOXG1|FN1|FOLR1|FRZB|GJA1|GNAS|HOXA7|HOXB6|HOXB8|HOXC4|IGF2|CCN1|INHBA|ITGA2|ITGA3|ITGA5|ITGA7|ITGAV|ITGB1|ITGB3|ITGB4|ITGB5|LAMA3|LAMA5|LAMB1|LAMB3|MBP|MMP2|MMP15|MYH3|MYO7A|NOTCH1|NOTCH2|PBX1|PDGFRA|MAPK1|RBP4|SDC4|SFRP1|SFRP2|SOD1|SOX2|SPINT1|TGFB1|TGFB1I1|TGFB3|TXNRD1|VASP|VTN|WNT1|WNT2|WNT8B|WNT11|WNT2B|RECK|LMO4|ALDH…	-15.7045
GO:0032787	monocarboxylic acid metabolic process	-18.1359	2.67206	10.491	645	97	ABAT|ACADS|ACADSB|ACTN3|ADH1B|ABCD1|ANXA1|APOA1|APOA4|APOC1|CEACAM1|C3|CES1|CKB|CKM|CKMT2|CPT2|CRABP1|CYP27A1|AKR1C1|ENO1|ENO2|ENO3|ETFDH|FABP1|FABP3|FABP5|ACSL1|GAMT|GCDH|GGT1|GGT5|GLO1|GPD1|GSTA1|GSTM1|GSTM4|HADHA|HADHB|INS|INSR|FADS3|LPL|MIF|NPC1|OGDH|PCK1|PFKFB3|PFKM|PGAM2|PLA2G4A|PTGDS|PTGIS|PTGS2|ABCD4|RBP1|MSMO1|SCD|TYRP1|ACOX2|DEGS1|SLC4A4|ALDH1A2|SLC5A6|SLC16A3|LIPG|FADS2|PTGES|LPGAT1|XY…	-15.5537
GO:0051346	negative regulation of hydrolase activity	-17.9324	3.03923	10.7213	456	78	A2M|SERPINA3|ABL1|AHSG|ANXA1|ANXA2|APOA1|APOC1|AQP1|SERPINC1|BICD1|BST2|C3|C4A|C4B|C5|SERPINH1|CD44|COL6A3|CST3|DHCR24|ECM1|SERPINB1|ENSA|FABP1|SFN|HGF|IFIT1|ITIH1|ITIH2|ITIH3|ITIH4|LTF|MAP2|NGFR|SERPINE1|PAK2|SERPINF1|SERPINA1|SERPINE2|SERPINB9|PLAUR|PRNP|PROS1|PTN|PTX3|PZP|RARRES1|SET|SFRP2|SLPI|SORL1|SPINT1|SERPINA7|TFPI|THBS1|TIMP1|TIMP2|TIMP3|VTN|YWHAE|TFPI2|RECK|PSMF1|MARF1|PPIF|RASA4|TMED2…	-15.3606
GO:0032989	cellular component morphogenesis	-17.5597	2.48193	10.1551	766	107	ABCA2|ABL1|APOE|BMP7|CAMK2B|CAV3|CD44|CRMP1|CSRP1|CTNNA2|DPYSL2|EFNB2|EPHB3|EPHB4|FOXG1|FN1|GAP43|GDI1|GJA1|GPM6A|HPRT1|HSP90AA1|ITGA1|ITGB4|KIF5C|KRT8|KRT19|L1CAM|LAMA2|LAMA3|LAMA5|LAMB2|LAMC2|STMN1|MAP1B|MAP2|MAP6|MAPT|MYH3|MYH11|NCAM1|NGFR|NOTCH1|NOTCH2|SLC11A2|NRCAM|PAK1|PAK2|PDGFRA|PDGFRB|ENPP2|PGM5|PLXNB1|MAPK1|PTN|RAB3A|RAP1GAP|RAP2A|S100A6|S100B|SDC2|STXBP1|SYT1|TPBG|VASP|SEMA3B|CSRP3|CPN…	-14.9982
GO:0070848	response to growth factor	-17.4346	2.51067	10.1418	736	104	ABL1|PARP1|ANXA1|ANXA3|APOA1|BMP7|CASP3|CAT|CAV2|CAV3|CD44|CD63|CDKN1C|COL1A1|COL1A2|COL3A1|COMP|CPS1|CCN2|DCN|FBN1|FMOD|FOLR1|HGF|TNC|CCN1|ITGA3|ITGA5|ITGB1|ITGB3|ITGB5|ITGB6|LOX|LTBP2|LUM|MAP1B|MAPT|MYO1C|NGFR|NOTCH1|NOTCH2|PDGFRA|PDGFRB|PIN1|POLR2I|PRKCB|MAPK1|PTN|SDCBP|SFRP1|SFRP2|SFRP4|SFRP5|SORL1|SOX2|SPINT1|TGFB1|TGFB1I1|TGFB3|LEFTY2|TGFBR3|THBS1|CLEC3B|UBA52|VTN|WNT1|WNT2|CILP|WASF1|SLC33…	-14.8831
GO:0030335	positive regulation of cell migration	-17.1877	2.77824	10.2851	550	86	ABL1|ACTG1|ANXA1|ANXA3|BMP7|CDH13|COL1A1|CLDN3|CSF1|CTSH|PTK2B|FN1|GRN|HGF|HMGB1|HMOX1|ICAM1|IGFBP5|CCN1|INS|INSR|ITGA6|ITGA2|ITGA3|ITGA5|ITGAV|ITGB1|ITGB3|LAMB1|LAMC2|MAZ|MMP7|MYO1C|CEACAM6|NOTCH1|P2RX4|SERPINE1|PAK1|PDGFRA|PDGFRB|ENPP2|PLAU|PODXL|MAPK1|PTGS2|PTN|RRAS|S100A11|SDCBP|SOD2|SPARC|TGFB1|THBS1|THBS4|TMSB4X|TNFAIP6|VTN|WNT11|SEMA3B|CXCL14|BCAR1|ATP8A1|GPNMB|SEMA3C|CIB1|POSTN|MAPRE2|RRA…	-14.646
GO:2000147	positive regulation of cell motility	-17.0252	2.72399	10.191	574	88	ABL1|ACTG1|ANXA1|ANXA3|BMP7|CDH13|COL1A1|CLDN3|CSF1|CTSH|PTK2B|FN1|GRN|HGF|HMGB1|HMOX1|ICAM1|IGFBP5|CCN1|INS|INSR|ITGA6|ITGA2|ITGA3|ITGA5|ITGAV|ITGB1|ITGB3|LAMB1|LAMC2|MAZ|MMP7|MYO1C|CEACAM6|NOTCH1|P2RX4|SERPINE1|PAK1|PDGFRA|PDGFRB|ENPP2|PLAU|PODXL|MAPK1|PTGS2|PTN|RRAS|S100A11|SDCBP|SOD2|SPARC|TF|TGFB1|THBS1|THBS4|TMSB4X|TNFAIP6|VTN|WNT11|SEMA3B|CXCL14|BCAR1|ATP8A1|GPNMB|SEMA3C|CIB1|POSTN|MAPRE2|…	-14.493
GO:0044283	small molecule biosynthetic process	-16.9401	2.53826	10.0129	693	99	ABCA2|ABCD1|AMPD3|ANXA1|APOA1|APOA4|APOB|APOC1|APOE|ASL|BCAT1|CEACAM1|CES1|CLN3|CPS1|SLC25A10|CYP27A1|DHCR7|DHCR24|DPYD|TYMP|ENO1|ENO2|ENO3|FABP5|PTK2B|FOLH1|GAMT|GGT1|GGT5|GLUD2|GPD1|GSTM1|GSTM4|HINT1|HMGCS2|HPRT1|INS|ITPA|FADS3|LPL|MIF|MST1|NDUFA9|NFYB|NT5E|OAT|PCK1|PGAM2|PLA2G4A|PLOD2|PLTP|PTGDS|PTGIS|PTGS2|PYCR1|RBP1|RBP4|MSMO1|SCD|SOD1|SQLE|TK2|UPP1|ACOX2|DEGS1|ALDH1A2|PLOD3|LIPG|FADS2|PTGES…	-14.4172
GO:0040017	positive regulation of locomotion	-16.9028	2.69393	10.1284	587	89	ABL1|ACTG1|ANXA1|ANXA3|BMP7|CDH13|COL1A1|CLDN3|CSF1|CTSH|PTK2B|FN1|GRN|HGF|HMGB1|HMOX1|ICAM1|IGFBP5|CCN1|INS|INSR|ITGA6|ITGA2|ITGA3|ITGA5|ITGAV|ITGB1|ITGB3|LAMB1|LAMC2|MAZ|MMP7|MYO1C|CEACAM6|NOTCH1|P2RX4|SERPINE1|PAK1|PDGFRA|PDGFRB|ENPP2|PLAU|PODXL|MAPK1|PTGS2|PTN|RRAS|S100A11|SDCBP|SOD2|SPARC|TF|TGFB1|THBS1|THBS4|TMSB4X|TNFAIP6|TPBG|VTN|WNT11|SEMA3B|CXCL14|BCAR1|ATP8A1|GPNMB|SEMA3C|CIB1|POSTN|MA…	-14.389
GO:0006486	protein glycosylation	-16.8566	3.79234	10.8954	253	54	ABCA2|DAD1|DDOST|DPAGT1|GALNT1|GFPT1|B4GALT1|STT3A|MAN1A1|MAN2A1|MGAT1|MUC1|NPC1|PLOD1|PLOD2|RPN1|RPN2|ST3GAL1|ST3GAL2|ST3GAL4|MOGS|B4GALT4|ST3GAL5|PLOD3|GFPT2|ALG3|ST6GALNAC2|OGA|MAN1A2|B4GAT1|MAN1B1|CHP1|C1GALT1C1|ALG6|GALNT7|GALNT10|TMEM165|MUC13|C1GALT1|MAN1C1|OSTC|ALG8|ALG12|GALNT12|MAGT1|MCFD2|B3GNT7|B3GALT6|TMTC3|STT3B|NUDT14|ST6GALNAC3|ALG11|GALNTL6	-14.3606
GO:0043413	macromolecule glycosylation	-16.8566	3.79234	10.8954	253	54	ABCA2|DAD1|DDOST|DPAGT1|GALNT1|GFPT1|B4GALT1|STT3A|MAN1A1|MAN2A1|MGAT1|MUC1|NPC1|PLOD1|PLOD2|RPN1|RPN2|ST3GAL1|ST3GAL2|ST3GAL4|MOGS|B4GALT4|ST3GAL5|PLOD3|GFPT2|ALG3|ST6GALNAC2|OGA|MAN1A2|B4GAT1|MAN1B1|CHP1|C1GALT1C1|ALG6|GALNT7|GALNT10|TMEM165|MUC13|C1GALT1|MAN1C1|OSTC|ALG8|ALG12|GALNT12|MAGT1|MCFD2|B3GNT7|B3GALT6|TMTC3|STT3B|NUDT14|ST6GALNAC3|ALG11|GALNTL6	-14.3606
GO:0007596	blood coagulation	-16.7313	3.31528	10.5357	343	64	A2M|ACTG1|ACTN1|APOE|APOH|SERPINC1|CEACAM1|COL1A1|COL1A2|COL3A1|COMP|CSRP1|F2|F5|F13A1|FAP|FN1|GGCX|GNAS|HBD|HBE1|HBG1|ITGA2|ITGB3|ITPR2|KRT1|MYH9|P2RX4|SERPINE1|PDGFRA|SERPINA1|SERPINE2|PLA2G4A|PLAU|PLAUR|PLG|PRKCB|MAPK1|PROS1|RAB27A|RAP2B|ST3GAL4|STXBP1|PRDX2|TFPI|THBS1|TSPAN8|VTN|TFPI2|MYL9|PROCR|ENPP4|MMRN1|METAP1|C1GALT1C1|EHD2|F11R|SERPINA10|FERMT3|C1QTNF1|DOCK11|ADAMTS18|ANO6|PRSS56	-14.2439
GO:0052548	regulation of endopeptidase activity	-16.6902	3.02343	10.3134	429	73	A2M|SERPINA3|ABCA2|AHSG|ANXA2|FAS|AQP1|SERPINC1|BST2|C3|C4A|C4B|C5|CASP8|SERPINH1|CD44|COL6A3|CST3|CCN2|CTSH|DHCR24|SERPINB1|FABP1|SFN|HGF|HMGB1|CCN1|ITIH1|ITIH2|ITIH3|ITIH4|LTF|MAPT|MBP|NGFR|SERPINE1|PAK2|SERPINF1|SERPINA1|SERPINE2|SERPINB9|PLAUR|PRNP|PROS1|PZP|RARRES1|SFRP2|SLPI|SORL1|SOX2|SPINT1|SERPINA7|TFPI|THBS1|TIMP1|TIMP2|TIMP3|VTN|YWHAE|TFPI2|RECK|TNFRSF10B|PSMF1|BCL2L13|RPS27L|NDUFA13|A…	-14.2113
GO:1901136	carbohydrate derivative catabolic process	-16.4935	4.17544	11.0058	200	47	ABCD1|AMPD3|BGN|CD44|CHI3L1|VCAN|CST3|DCN|DPYD|TYMP|FMOD|GPD1|HINT1|HPRT1|HSPG2|ITPA|LUM|MAN1A1|MGAT1|NT5E|OGN|PRELP|SDC2|SDC4|SLC9A1|TGFB1|UPP1|SDC3|GPC6|OGA|APOBEC2|NUDT4|NUDT3|MAN1B1|CHP1|ACOT7|ENPP4|CEMIP2|FBXO2|NUDT11|ADAMTS9|DCTPP1|FBXO44|HGSNAT|APOBEC3F|STT3B|NCCRP1	-14.0228
GO:0007599	hemostasis	-16.4711	3.27706	10.4228	347	64	A2M|ACTG1|ACTN1|APOE|APOH|SERPINC1|CEACAM1|COL1A1|COL1A2|COL3A1|COMP|CSRP1|F2|F5|F13A1|FAP|FN1|GGCX|GNAS|HBD|HBE1|HBG1|ITGA2|ITGB3|ITPR2|KRT1|MYH9|P2RX4|SERPINE1|PDGFRA|SERPINA1|SERPINE2|PLA2G4A|PLAU|PLAUR|PLG|PRKCB|MAPK1|PROS1|RAB27A|RAP2B|ST3GAL4|STXBP1|PRDX2|TFPI|THBS1|TSPAN8|VTN|TFPI2|MYL9|PROCR|ENPP4|MMRN1|METAP1|C1GALT1C1|EHD2|F11R|SERPINA10|FERMT3|C1QTNF1|DOCK11|ADAMTS18|ANO6|PRSS56	-14.0085
GO:0009100	glycoprotein metabolic process	-16.4195	3.01718	10.2206	424	72	ABCA2|BGN|VCAN|CST3|DAD1|DCN|DDOST|DPAGT1|GALNT1|GFPT1|B4GALT1|STT3A|MAN1A1|MAN2A1|MGAT1|MUC1|NPC1|PLOD1|PLOD2|PTX3|RPN1|RPN2|ST3GAL1|ST3GAL2|ST3GAL4|SOAT1|MOGS|B4GALT4|ST3GAL5|PLOD3|CHST3|GFPT2|ALG3|ST6GALNAC2|OGA|MAN1A2|B4GAT1|MAN1B1|CHP1|TREX1|FBXO2|C1GALT1C1|ALG6|CHST11|GALNT7|NECAB2|CSGALNACT2|GALNT10|TMEM165|MUC13|C1GALT1|ADAMTS9|MAN1C1|OSTC|ALG8|ALG12|NDNF|GALNT12|MAGT1|MCFD2|RNF185|B3GNT7…	-13.9649
GO:0050817	coagulation	-16.4067	3.26765	10.3949	348	64	A2M|ACTG1|ACTN1|APOE|APOH|SERPINC1|CEACAM1|COL1A1|COL1A2|COL3A1|COMP|CSRP1|F2|F5|F13A1|FAP|FN1|GGCX|GNAS|HBD|HBE1|HBG1|ITGA2|ITGB3|ITPR2|KRT1|MYH9|P2RX4|SERPINE1|PDGFRA|SERPINA1|SERPINE2|PLA2G4A|PLAU|PLAUR|PLG|PRKCB|MAPK1|PROS1|RAB27A|RAP2B|ST3GAL4|STXBP1|PRDX2|TFPI|THBS1|TSPAN8|VTN|TFPI2|MYL9|PROCR|ENPP4|MMRN1|METAP1|C1GALT1C1|EHD2|F11R|SERPINA10|FERMT3|C1QTNF1|DOCK11|ADAMTS18|ANO6|PRSS56	-13.9599
GO:0071363	cellular response to growth factor stimulus	-16.3465	2.488	9.78559	707	99	ABL1|PARP1|ANXA1|APOA1|BMP7|CASP3|CAT|CAV2|CAV3|CD44|CD63|CDKN1C|COL1A1|COL1A2|COL3A1|COMP|CPS1|CCN2|DCN|FBN1|FMOD|FOLR1|HGF|CCN1|ITGA3|ITGA5|ITGB1|ITGB3|ITGB5|ITGB6|LOX|LTBP2|MAP1B|MAPT|MYO1C|NGFR|NOTCH1|NOTCH2|PDGFRA|PDGFRB|PIN1|POLR2I|PRKCB|MAPK1|PTN|SDCBP|SFRP1|SFRP2|SFRP4|SFRP5|SORL1|SPINT1|TGFB1|TGFB1I1|TGFB3|LEFTY2|TGFBR3|THBS1|CLEC3B|UBA52|VTN|WNT1|WNT2|CILP|WASF1|SLC33A1|NOG|GDF15|BCAR1|…	-13.9074
GO:0001501	skeletal system development	-16.2911	2.85163	10.0555	486	78	AHSG|ANXA2|BGN|BMP1|BMP3|BMP7|SERPINH1|CD44|CHI3L1|COL1A1|COL1A2|COL3A1|COL5A2|COL11A2|COMP|HAPLN1|VCAN|CCN2|ECM1|FBN1|EFEMP1|FRZB|GJA1|GNAS|HOXA7|HOXB6|HOXB8|HOXC4|IGF2|CCN1|ITGB6|LOX|LOXL2|LTF|LUM|MATN3|MGP|MMP2|NOTCH2|PBX1|PCSK5|PDGFRA|PLS3|PLXNB1|PRELP|RBP4|SFRP1|SFRP2|SFRP4|STC1|TGFB1|TGFB3|TGFBI|TIMP1|WNT1|WNT11|WNT2B|PAPSS2|NOG|ADAMTS4|GDF11|EBP|SLC39A14|MTHFD1L|TSKU|CHST11|RAB23|TMEM38B|P…	-13.8595
GO:0009101	glycoprotein biosynthetic process	-16.2788	3.24897	10.3392	350	64	ABCA2|BGN|VCAN|DAD1|DCN|DDOST|DPAGT1|GALNT1|GFPT1|B4GALT1|STT3A|MAN1A1|MAN2A1|MGAT1|MUC1|NPC1|PLOD1|PLOD2|RPN1|RPN2|ST3GAL1|ST3GAL2|ST3GAL4|SOAT1|MOGS|B4GALT4|ST3GAL5|PLOD3|CHST3|GFPT2|ALG3|ST6GALNAC2|OGA|MAN1A2|B4GAT1|MAN1B1|CHP1|TREX1|C1GALT1C1|ALG6|CHST11|GALNT7|NECAB2|CSGALNACT2|GALNT10|TMEM165|MUC13|C1GALT1|MAN1C1|OSTC|ALG8|ALG12|GALNT12|MAGT1|MCFD2|B3GNT7|CANT1|B3GALT6|TMTC3|STT3B|NUDT14|ST…	-13.8547
GO:0010876	lipid localization	-16.1056	2.78711	9.94623	510	80	ABCA2|PLIN2|ABCD1|ANXA1|ANXA2|APOA1|APOA4|APOB|APOC1|APOD|APOE|APOH|ATP1A2|CEACAM1|TSPO|C3|CDS1|CES1|CLN3|CPT2|AKR1C1|FABP1|FABP3|FABP5|ACSL1|GJA1|INHBA|ITGAV|ITGB1|ITGB3|LDLR|LPL|ABCC1|MTTP|NPC1|P2RX4|ABCB1|PLA2G4A|PLTP|ABCD4|RAB3A|RBP4|REN|SLC1A5|SLC2A1|SNAP25|SOAT1|SQLE|STXBP1|VAMP7|SYT1|THBS1|DGAT1|SYT7|LIPG|PTGES|LPCAT3|SLC25A13|ABCC4|SIGMAR1|ABCA8|ATP8A1|SLC27A2|ATP11B|TSKU|SLC27A6|LAMTOR1|…	-13.6888
GO:0010035	response to inorganic substance	-16.0564	2.7209	9.87938	542	83	ABL1|PARP1|ANXA1|ANXA11|APEX1|APOA4|APOB|AQP1|B2M|CCND1|BMP7|TSPO|CASP3|CASP8|CAT|CDH1|COL1A1|CPS1|CRIP1|CYB5A|NQO1|EEF1A2|ERCC6|FABP1|PTK2B|GDI1|GUCY1B1|HBA1|HGF|HMOX1|HNRNPD|HP|ICAM1|KRT8|LOXL2|MAP1B|MAPT|MB|CYTB|MTTP|NPC1|SLC11A2|P2RX4|PDGFRB|SERPINF1|PGAM2|PPP2CA|MAPK1|PRNP|PYCR1|S100A13|SNCB|SOD1|SOD2|SOD3|SPARC|STIM1|SYT1|PRDX2|TF|THBS1|SUMO1|GGH|CPNE1|SYT7|PTGES|PPIF|RASA4|SLC25A13|SIGMAR1…	-13.6467
GO:0006869	lipid transport	-16.0174	2.89064	9.99535	461	75	ABCA2|PLIN2|ABCD1|ANXA1|ANXA2|APOA1|APOA4|APOB|APOC1|APOD|APOE|APOH|ATP1A2|CEACAM1|TSPO|CES1|CLN3|CPT2|AKR1C1|FABP1|FABP3|FABP5|ACSL1|GJA1|INHBA|ITGAV|ITGB1|ITGB3|LDLR|ABCC1|MTTP|NPC1|P2RX4|ABCB1|PLA2G4A|PLTP|ABCD4|RAB3A|RBP4|REN|SLC1A5|SLC2A1|SNAP25|SOAT1|STXBP1|VAMP7|SYT1|THBS1|SYT7|LIPG|PTGES|LPCAT3|SLC25A13|ABCC4|SIGMAR1|ABCA8|ATP8A1|SLC27A2|ATP11B|TSKU|SLC27A6|LAMTOR1|LRRC8D|SLC38A7|TMEM30A|…	-13.6148
GO:0007169	transmembrane receptor protein tyrosine kinase signaling pathway	-15.9052	2.42507	9.59373	740	101	ABL1|ACTG1|AHSG|APOD|ARF4|CEACAM1|BTC|CASP3|CAV2|CD63|CDH3|CDH13|COL1A1|CSF1|CCN2|DCN|DNM1|EFNB2|EIF4EBP2|EPHB3|EPHB4|PTK2B|EFEMP1|HGF|HSP90AA1|IGF2|IGF2R|IGFBP3|IGFBP4|IGFBP5|IGFBP6|INS|INSR|ITGA1|ITGA5|ITGAV|ITGB3|STMN1|LOX|MMP2|MST1|MYO1C|NGFR|PAK1|PAK2|PDGFRA|PDGFRL|PDGFRB|PLAUR|POLR2I|PRKCB|MAPK1|SDC2|SDCBP|SLC2A4|SORL1|TGFB1|THBS1|VTN|WNT1|MAPKAPK3|CSRP3|CILP|WASF1|GPRC5A|ANGPTL1|ATP6V0D1|N…	-13.5162
GO:0061041	regulation of wound healing	-15.9049	5.01839	11.2578	131	37	ACTG1|ANXA1|APOE|APOH|SERPINC1|CEACAM1|CLDN3|F2|FAP|GJA1|HMGB1|ITGB1|KRT1|SERPINE1|PDGFRA|SERPINE2|PLAU|PLAUR|PLG|PROS1|ST3GAL4|PRDX2|TFPI|THBS1|TSPAN8|VTN|ENPP4|CLASP2|KANK1|DUOX2|WNT4|SMOC2|C1QTNF1|CLDN19|ADAMTS18|ANO6|OCLN	-13.5162
GO:0070085	glycosylation	-15.8529	3.607	10.4327	266	54	ABCA2|DAD1|DDOST|DPAGT1|GALNT1|GFPT1|B4GALT1|STT3A|MAN1A1|MAN2A1|MGAT1|MUC1|NPC1|PLOD1|PLOD2|RPN1|RPN2|ST3GAL1|ST3GAL2|ST3GAL4|MOGS|B4GALT4|ST3GAL5|PLOD3|GFPT2|ALG3|ST6GALNAC2|OGA|MAN1A2|B4GAT1|MAN1B1|CHP1|C1GALT1C1|ALG6|GALNT7|GALNT10|TMEM165|MUC13|C1GALT1|MAN1C1|OSTC|ALG8|ALG12|GALNT12|MAGT1|MCFD2|B3GNT7|B3GALT6|TMTC3|STT3B|NUDT14|ST6GALNAC3|ALG11|GALNTL6	-13.4708
GO:0001667	ameboidal-type cell migration	-15.76	2.83688	9.87051	476	76	ABL1|ANXA1|ANXA3|APOA1|APOE|APOH|ARHGDIB|CEACAM1|BMP7|CDH13|CLN3|CTSH|DCN|DPP4|EFNB2|EMP2|EPHB4|PTK2B|FAP|FN1|FOLR1|GJA1|GRN|HMGB1|HMOX1|ITGA2|ITGA3|ITGB1|ITGB3|ITGB4|KRT2|LAMA5|LOXL2|MYH9|NOTCH1|P2RX4|PAK1|ENPP2|SERPINF1|PFN2|PTGS2|PTN|RRAS|S100A2|SDC4|SP100|SPARC|STC1|TGFB1|THBS1|TIMP1|TMSB4X|TPBG|WNT11|SEMA3B|PDLIM1|BCAR1|SEMA3C|CIB1|MAPRE2|CLASP2|PLXND1|KANK1|KANK2|ADGRA2|SRPX2|LAMTOR2|SEMA4C…	-13.3845
GO:0051129	negative regulation of cellular component organization	-15.6592	2.41739	9.50889	735	100	ABCA2|ADD2|PARP1|SLC25A5|APOA1|APOA4|APOC1|APOD|APOE|B2M|BMP7|TSPO|CAV3|CRMP1|CST3|CTNNA2|DPP4|DPYSL3|EFNB2|FAP|GDI1|H1-2|H1-3|H1-4|H1-5|H1-1|HGF|HMGB1|ITGA3|ITGAV|ITGB3|STMN1|LDLR|LGALS1|MAP1B|MAP2|MAPT|NGFR|NOTCH1|PAK2|PFN2|PRNP|PTN|RAP1GAP|ATXN2|SDCBP|SET|SORL1|STXBP1|TFRC|TGFB1|THBS1|TMSB4X|ZNF207|SEMA3B|LMO4|H1-10|UNC119|TMSB10|GMFG|PPIF|SEMA3C|CIB1|TMSB15A|STMN2|EMILIN1|RUFY3|MAPRE1|DKK1|FS…	-13.2903
GO:0007178	transmembrane receptor protein serine/threonine kinase signaling pathway	-15.4741	3.13262	9.98706	363	64	ABL1|PARP1|APOA1|BMP3|BMP7|CAV2|CAV3|CDKN1C|COL1A2|COL3A1|COMP|FBN1|FMOD|FOLR1|CCN1|INHBA|ITGA3|ITGB1|ITGB5|ITGB6|LOX|LTBP2|NOTCH1|NOTCH2|PIN1|SDCBP|SFRP1|SFRP2|SFRP4|SFRP5|SORL1|TF|TGFB1|TGFB1I1|TGFB3|LEFTY2|TGFBR3|THBS1|UBA52|WNT1|CILP|SLC33A1|NOG|GDF15|GDF11|LEFTY1|SUB1|RBPMS|EMILIN1|DKK1|SOSTDC1|ZNF451|DKK3|CHST11|F11R|SOST|PRDM16|CHRDL1|HTRA3|VASN|LEMD2|ELAPOR2|RBPMS2|CFC1B	-13.117
GO:0006897	endocytosis	-15.4731	2.46775	9.49018	684	95	ABCA2|ABL1|AHSG|ALB|ANXA2|APLP1|APOA1|APOB|APOC1|APOE|ARR3|B2M|CEACAM1|BICD1|C3|C4B|CAV2|CAV3|CD63|CDH13|CLCN3|CLCN5|CLN3|DMBT1|DNM1|DOCK2|DPYSL2|FOLR1|HBA1|HP|HPX|HSP90AA1|HSPG2|IGF2R|INSR|ITGA2|ITGAV|ITGB1|ITGB3|LDLR|LOXL2|MFGE8|MX1|MYH9|NPC1|SERPINE1|ENPP2|PPT1|MAPK1|PTX3|ATXN2|SDCBP|SFRP4|SLC2A4|SNAP25|SNCB|SNCG|SORL1|SPARC|VAMP7|SYP|SYT1|TF|TFRC|THBS1|TUB|VTN|MAPKAPK3|PRSS12|AP1G2|WASF1|UNC1…	-13.117
GO:0016049	cell growth	-15.3926	2.81731	9.734	473	75	ABL1|APOE|CEACAM1|BST2|CAV3|CDKN2A|DPYSL2|ENO1|F2|PTK2B|FHL1|FN1|FRZB|GDI1|GJA1|SFN|H1-5|HSP90AA1|IGFBP3|IGFBP4|IGFBP5|IGFBP7|INHBA|INS|KRT17|L1CAM|LAMB2|MAP1B|MAP2|MAPT|NRCAM|PAK1|PHB|SERPINE2|PIN1|PPP2CA|PPT1|SDCBP|SFRP1|SFRP2|SLC9A1|SYT1|TFRC|TGFB1|WNT11|YY1|SEMA3B|ADAM15|CPNE1|WASF1|DCLK1|LGI1|EI24|BCAR1|CLSTN3|SLC23A2|SEMA3C|CIB1|POSTN|RUFY3|FSTL4|EPB41L3|NEDD4L|FLRT3|LAMTOR2|ITSN2|NDUFA13|S…	-13.0427
GO:0032963	collagen metabolic process	-15.2454	5.37925	11.1869	109	33	SERPINH1|COL1A1|COL1A2|COL5A1|COL15A1|CST3|CCN2|CTSS|F2|FAP|ITGA2|ITGB1|MFAP4|MMP1|MMP2|MMP7|MMP11|MMP15|MMP19|PDGFRB|TGFB1|TGFB3|TNXB|ADAM15|PLOD3|TRAM2|MRC2|P3H3|P3H4|EMILIN1|WNT4|RCN3|P3H1	-12.9017
GO:0098656	anion transmembrane transport	-15.2294	2.65385	9.55675	549	82	ABCD1|SLC25A4|SLC25A5|SLC25A6|AQP1|ATP1A2|C3|CDH17|CLCN3|CLCN4|CLCN5|CLCN7|CPT2|SLC25A10|SLC29A1|FABP5|ACSL1|FOLR1|GJA1|INS|INSR|ITGB1|ABCC1|ABCB1|PRKCB|PRNP|ABCD4|SLC1A5|SLC2A1|SLC2A3|SLC2A4|SLC3A2|SLC7A1|SLC9A1|SLC12A4|TAP1|TAP2|THBS1|BEST1|SLC7A5|SLC4A4|PEA15|SLC5A6|SLC7A6|SLC16A3|SLC4A8|TRAM2|SLC23A2|FGF19|ABCC5|SLC25A13|ABCC4|SLC12A7|SEC61B|SEC63|SLC7A8|RHOQ|TRAM1|SLC17A5|SEC61A1|SLC2A8|INPP…	-12.8918
GO:0060627	regulation of vesicle-mediated transport	-15.2062	2.70976	9.5915	518	79	ABCA2|ABL1|AHSG|ANXA1|ANXA2|APOA1|APOC1|APOE|B2M|CEACAM1|BICD1|C3|C4A|C4B|CAV3|CD63|CDH13|CLN3|DOCK2|HMGB1|HMOX1|INSR|ITGA2|ITGAV|ITGB3|LAMP1|MFGE8|NOTCH1|SERPINE1|PLD1|PPT1|PRKCB|MAPK1|PTX3|RAB3A|RAB3B|RAB27A|ATXN2|SDC4|SDCBP|SFRP4|SOD1|SORL1|STXBP1|STXBP2|VAMP7|SYN1|SYP|SYT1|TF|TUB|VTN|CADPS|SYT7|UNC119|SLC4A8|DNAJC6|SNAP91|OLFM4|CPLX2|DKK1|CLASP2|NEDD4L|STXBP6|PACSIN3|EHD2|BET1L|RAB4B|NECAB2|G…	-12.8746
GO:0042493	response to drug	-15.1418	3.11803	9.86323	359	63	ABCA2|PLIN2|PARP4|ANXA1|APEX1|APOA1|APOD|B2M|CCND1|TSPO|CA9|CASP3|CAT|CDH1|CDH3|COL1A1|CPS1|DAD1|NQO1|ENO3|FABP3|ACSL1|PTK2B|GNAS|HMOX1|ICAM1|INHBA|ITGA2|ITGA3|LGALS1|LOX|LPL|MAP1B|MGST1|ABCC1|CYTB|NNMT|NPC1|ABCB1|PHB|PTN|RAP2A|REN|RPN2|S100A10|SFRP1|SFRP2|SOD1|SOD2|TFRC|THBS1|TIMP2|TLR3|UQCRC2|GGH|ABCC4|SEMA3C|PPM1E|CYP2S1|TMEM30A|SRR|CYP2U1|ADSS1	-12.8161
GO:0001558	regulation of cell growth	-15.062	2.95406	9.72145	409	68	ABL1|APOE|CEACAM1|BST2|CAV3|CDKN2A|DPYSL2|ENO1|F2|PTK2B|FHL1|FN1|FRZB|GDI1|GJA1|SFN|H1-5|IGFBP3|IGFBP4|IGFBP5|IGFBP7|INHBA|INS|KRT17|L1CAM|MAP1B|MAP2|MAPT|NRCAM|PAK1|PHB|SERPINE2|PIN1|PPP2CA|PPT1|SDCBP|SFRP1|SFRP2|SLC9A1|SYT1|TFRC|TGFB1|WNT11|YY1|SEMA3B|ADAM15|LGI1|EI24|BCAR1|CLSTN3|SLC23A2|SEMA3C|CIB1|RUFY3|FSTL4|EPB41L3|NEDD4L|LAMTOR2|ITSN2|NDUFA13|SEMA4C|LAMTOR1|NDRG3|PAPPA2|MUL1|SLC44A4|SEMA3…	-12.7421
GO:0008610	lipid biosynthetic process	-15.0129	2.38854	9.27623	729	98	ABCA2|ABCD1|ANXA1|APOA1|APOA4|APOB|APOC1|APOE|CEACAM1|TSPO|C3|CDS1|CES1|CLN3|CYP27A1|DHCR7|DHCR24|DPAGT1|FABP3|FABP5|ACSL1|GPD1|GSTM1|GSTM4|HMGCS2|HSD17B2|IGFBP7|CCN1|INS|LDLR|FADS3|LPL|MIF|NFYB|PBX1|PCK1|PLA2G4A|PLD1|PTGDS|PTGIS|PTGS2|RBP1|MSMO1|SCD|ST3GAL1|ST3GAL2|ST3GAL4|SMPD2|SOD1|SQLE|ACOX2|DEGS1|PLPP1|PLPP2|DGAT1|ALDH1A2|ST3GAL5|CPNE1|LIPG|FADS2|PCYT1B|PTGES|PTDSS1|FIG4|LPGAT1|FGF19|LPCAT3|…	-12.6988
GO:0006935	chemotaxis	-14.8486	2.48308	9.2979	644	90	ANXA1|APOA1|BMP7|C5|CDH13|CHGA|CRMP1|CSF1|DOCK2|DPP4|DPYSL2|TYMP|EFNB2|EPHB3|EPHB4|PTK2B|FOXG1|GAP43|HGF|HMGB1|HMGB2|CCN1|ITGA1|ITGA2|ITGAV|ITGB3|KIF5C|L1CAM|LAMA2|LAMA3|LAMA5|LAMB2|LAMC2|LOX|MIF|ABCC1|MST1|NCAM1|NGFR|NOTCH1|NOTCH2|NRCAM|P2RX4|SERPINE1|PDGFRA|PDGFRB|ENPP2|PLAU|PLAUR|PLD1|PLP2|PLXNB1|MAPK1|PTN|RAP1GAP|TGFB1|THBS1|THBS4|TMSB4X|TPBG|VASP|SEMA3B|LGI1|NOG|PDLIM7|NRXN3|CXCL14|BCAR1|TUB…	-12.5401
GO:0050878	regulation of body fluid levels	-14.782	2.7038	9.44462	506	77	A2M|ACTG1|ACTN1|APOE|APOH|AQP1|SERPINC1|CCND1|CEACAM1|BTC|COL1A1|COL1A2|COL3A1|COMP|CSRP1|EMP2|SLC29A1|F2|F5|F13A1|FAP|FN1|GGCX|GJA1|GNAS|SFN|HBD|HBE1|HBG1|ITGA2|ITGB3|ITPR2|KRT1|STMN1|MYH9|P2RX4|SERPINE1|PDGFRA|SERPINA1|SERPINE2|PLA2G4A|PLAU|PLAUR|PLG|PRKCB|MAPK1|PROS1|RAB27A|RAP2B|ST3GAL4|STXBP1|PRDX2|TFPI|THBS1|TSPAN8|VTN|WFS1|TFPI2|MYL9|PROCR|AGR2|ENPP4|MMRN1|METAP1|C1GALT1C1|EHD2|F11R|SERPIN…	-12.4791
GO:0042330	taxis	-14.7658	2.47539	9.2644	646	90	ANXA1|APOA1|BMP7|C5|CDH13|CHGA|CRMP1|CSF1|DOCK2|DPP4|DPYSL2|TYMP|EFNB2|EPHB3|EPHB4|PTK2B|FOXG1|GAP43|HGF|HMGB1|HMGB2|CCN1|ITGA1|ITGA2|ITGAV|ITGB3|KIF5C|L1CAM|LAMA2|LAMA3|LAMA5|LAMB2|LAMC2|LOX|MIF|ABCC1|MST1|NCAM1|NGFR|NOTCH1|NOTCH2|NRCAM|P2RX4|SERPINE1|PDGFRA|PDGFRB|ENPP2|PLAU|PLAUR|PLD1|PLP2|PLXNB1|MAPK1|PTN|RAP1GAP|TGFB1|THBS1|THBS4|TMSB4X|TPBG|VASP|SEMA3B|LGI1|NOG|PDLIM7|NRXN3|CXCL14|BCAR1|TUB…	-12.4685
GO:1903034	regulation of response to wounding	-14.7276	4.33362	10.4559	164	40	ACTG1|ANXA1|APOE|APOH|SERPINC1|CEACAM1|CLDN3|F2|FAP|GJA1|GRN|HMGB1|ITGB1|KRT1|SERPINE1|PDGFRA|SERPINE2|PLAU|PLAUR|PLG|PROS1|PTN|ST3GAL4|PRDX2|TFPI|THBS1|TSPAN8|VTN|ENPP4|CLASP2|KANK1|CERS2|DUOX2|WNT4|SMOC2|C1QTNF1|CLDN19|ADAMTS18|ANO6|OCLN	-12.4381
GO:0040008	regulation of growth	-14.7246	2.47157	9.24769	647	90	ABL1|ACTN3|APOE|CEACAM1|BST2|CAV3|CDKN2A|CSF1|DPYSL2|ENO1|F2|PTK2B|FHL1|FN1|FRZB|GAMT|GAP43|GDI1|GJA1|SFN|H1-5|IGF2|IGFBP3|IGFBP4|IGFBP5|IGFBP7|INHBA|INS|INSR|KRT17|L1CAM|MAP1B|MAP2|MAPT|NOTCH1|NOTCH2|NRCAM|PAK1|PAK2|PHB|SERPINE2|PIN1|PPP2CA|PPT1|MAPK1|RBP4|SDCBP|SFRP1|SFRP2|SLC9A1|SOD1|SYT1|TFRC|TGFB1|TGFBR3|WFS1|WNT2|WNT11|YY1|SEMA3B|ADAM15|LGI1|NOG|GDF15|EI24|BCAR1|CLSTN3|SLC23A2|UBE2E3|SEMA3C…	-12.4381
GO:0120039	plasma membrane bounded cell projection morphogenesis	-14.686	2.45352	9.22063	659	91	ABL1|APOE|BMP7|CAMK2B|CD44|CRMP1|CTNNA2|DPYSL2|EFNB2|EPHB3|EPHB4|FOXG1|FN1|GAP43|GDI1|GJA1|GPM6A|HPRT1|HSP90AA1|ITGA1|KIF5C|L1CAM|LAMA2|LAMA3|LAMA5|LAMB2|LAMC2|STMN1|MAP1B|MAP2|MAP6|MAPT|NCAM1|NGFR|NOTCH1|NOTCH2|SLC11A2|NRCAM|PAK1|PAK2|ENPP2|PLXNB1|MAPK1|PTN|RAB3A|RAP1GAP|RAP2A|S100A6|S100B|SDC2|STXBP1|SYT1|TPBG|VASP|SEMA3B|CPNE1|WASF1|BRSK2|DCLK1|LGI1|NOG|PDLIM7|NRXN3|SLC23A2|TUBB3|SEMA3C|DPYSL4…	-12.4049
GO:0048858	cell projection morphogenesis	-14.5243	2.43872	9.15505	663	91	ABL1|APOE|BMP7|CAMK2B|CD44|CRMP1|CTNNA2|DPYSL2|EFNB2|EPHB3|EPHB4|FOXG1|FN1|GAP43|GDI1|GJA1|GPM6A|HPRT1|HSP90AA1|ITGA1|KIF5C|L1CAM|LAMA2|LAMA3|LAMA5|LAMB2|LAMC2|STMN1|MAP1B|MAP2|MAP6|MAPT|NCAM1|NGFR|NOTCH1|NOTCH2|SLC11A2|NRCAM|PAK1|PAK2|ENPP2|PLXNB1|MAPK1|PTN|RAB3A|RAP1GAP|RAP2A|S100A6|S100B|SDC2|STXBP1|SYT1|TPBG|VASP|SEMA3B|CPNE1|WASF1|BRSK2|DCLK1|LGI1|NOG|PDLIM7|NRXN3|SLC23A2|TUBB3|SEMA3C|DPYSL4…	-12.2484
GO:0001503	ossification	-14.3633	2.91711	9.45442	402	66	ACP5|AHSG|BMP1|BMP3|BMP7|CAT|COL1A1|COL1A2|COL5A2|COL6A1|COMP|CSF1|VCAN|CCN2|ECM1|PTK2B|FHL2|GNAS|GPM6B|HGF|TNC|IGF2|IGFBP3|IGFBP5|CCN1|LOX|LTF|NBR1|MGP|MMP2|NOTCH1|PBX1|PHB|PLXNB1|MAPK1|PTN|RRBP1|CLEC11A|SFRP1|SFRP2|SOX2|SPARC|STC1|TGFB1|TGFB3|CLEC3B|WNT11|NOG|PDLIM7|MRC2|ALYREF|TCIRG1|RRAS2|DKK1|SOST|WNT4|TMEM38B|CCDC47|SMOC1|CHRDL1|CTHRC1|ANO6|NPNT|IGSF10|TMEM119|RFLNB	-12.0926
GO:0090092	regulation of transmembrane receptor protein serine/threonine kinase signaling pathway	-14.2394	3.51143	9.79929	253	50	ABL1|PARP1|BMP3|BMP7|CAV2|CAV3|CDKN1C|FBN1|FOLR1|CCN1|INHBA|ITGA3|LOX|NOTCH1|NOTCH2|PIN1|SDCBP|SFRP1|SFRP2|SFRP4|SFRP5|SORL1|TGFB1|TGFB1I1|TGFB3|LEFTY2|TGFBR3|THBS1|UBA52|WNT1|CILP|NOG|GDF15|GDF11|LEFTY1|RBPMS|EMILIN1|DKK1|SOSTDC1|ZNF451|DKK3|CHST11|SOST|PRDM16|CHRDL1|HTRA3|VASN|LEMD2|ELAPOR2|RBPMS2	-11.9739
GO:0070482	response to oxygen levels	-14.209	2.95361	9.42566	385	64	FAS|AQP1|BMP7|CA9|CASP3|CAT|COL1A1|CLDN3|CCN2|DPP4|ENO1|SLC29A1|FABP1|PTK2B|HMOX1|ICAM1|ITGA2|ITPR2|LMNA|LOXL2|MMP2|CYTB|NOTCH1|SLC11A2|P4HB|PAK1|PCK1|PDGFRB|PIN1|PLAU|PLOD1|PLOD2|POLG|PTGIS|PTGS2|PTN|SFRP1|SLC2A1|SLC2A4|SLC9A1|SOD2|SOD3|STC1|TGFB3|TGFBR3|THBS1|UBA52|ADAM15|ATP6V0D1|PDLIM1|PSMF1|TM9SF4|POSTN|PHB2|ATP6V0A2|TBL2|SLC2A8|ERO1A|ANGPTL4|CHCHD2|AGTRAP|NDNF|MGARP|VASN	-11.9486
GO:0006979	response to oxidative stress	-14.1261	2.78243	9.27674	447	70	ABL1|PARP1|ABCD1|ANXA1|APEX1|APOA4|APOD|APOE|AQP1|BMP7|CASP3|CAT|COL1A1|DHCR24|NQO1|STX2|ERCC6|ETFDH|FABP1|PTK2B|GPX3|GUCY1B1|HBA1|HGF|HMOX1|HNRNPD|HP|INS|KRT1|MAPT|MB|MGST1|MMP2|NDUFA6|P4HB|PDGFRA|PDGFRB|MAPK1|PRNP|PTGS2|PYCR1|SOD1|SOD2|SOD3|PRDX2|TXNRD1|WNT1|PXDN|ACOX2|PDLIM1|MELK|SLC23A2|PPIF|ANGPTL7|SIGMAR1|FBLN5|LIAS|RBPMS|PSIP1|TREX1|SETX|ERO1A|DUOX2|CHCHD2|STK26|ERMP1|MAP1LC3A|AIFM2|SIRPA|…	-11.8707
GO:0007015	actin filament organization	-14.1147	2.80545	9.28913	437	69	ABL1|ACTG1|ACTN1|ADD2|APOA1|SHROOM2|CAV3|CCN2|CTNNA2|DPYSL3|ELN|EMP2|PTK2B|ICAM1|ITGB1|ITGB5|STMN1|LCP1|MARCKS|MYO1C|MYO7A|PAK1|PAK2|PFN2|PLS3|S100A10|SDC4|SFRP1|SLC9A1|TF|TGFB3|TMSB4X|VASP|WNT11|WASF1|PSTPIP2|PDLIM1|TMSB10|GMFG|BCAR1|ARPC1B|TMSB15A|RHOBTB3|PPM1E|RUFY3|CLASP2|KANK1|TMOD2|SH3KBP1|F11R|INPP5K|WNT4|RHOF|BAIAP2L1|SPIRE1|ERMN|CORO7|AIF1L|CGNL1|SCIN|FCHSD1|MCU|MYADM|KANK4|FAM171A1|WASH…	-11.8643
GO:1900046	regulation of hemostasis	-14.0934	6.62978	11.2668	67	25	APOE|APOH|SERPINC1|CEACAM1|COMP|F2|FAP|KRT1|SERPINE1|PDGFRA|SERPINE2|PLAU|PLAUR|PLG|PROS1|ST3GAL4|PRDX2|TFPI|THBS1|TSPAN8|VTN|ENPP4|C1QTNF1|ADAMTS18|ANO6	-11.8478
GO:0003013	circulatory system process	-13.9371	2.47179	8.98223	611	85	ABCA2|ANPEP|APOE|ATP1A2|ATP1A3|ATP2A1|CEACAM1|CAV3|CES1|CHGA|COL1A2|COMP|CPS1|CCN2|CTSZ|DSC2|DSG2|DSP|ECE1|ELN|EMP2|ENPEP|SLC29A1|F5|FABP5|GJA1|GUCY1B1|HMOX1|HRC|ICAM1|INSR|ITGA1|ITPR2|MME|ABCC1|MYH7|MYL1|MYL3|MYL4|P2RX4|PCSK5|ABCB1|PKP2|PTGS2|REN|S100A1|SGCD|SLC1A5|SLC2A1|SLC2A3|SLC2A4|SLC7A1|SLC9A1|SOD1|SOD2|STC1|STIM1|TFRC|TGFB1|TNNI2|YWHAE|CSRP3|SLC7A5|SLC4A4|SLC5A6|PLOD3|SLC9A3R1|SLC4A8|ABCC…	-11.6964
GO:0048812	neuron projection morphogenesis	-13.9076	2.42414	8.93546	645	88	ABL1|APOE|BMP7|CAMK2B|CRMP1|CTNNA2|DPYSL2|EFNB2|EPHB3|EPHB4|FOXG1|FN1|GAP43|GDI1|GJA1|GPM6A|HPRT1|HSP90AA1|ITGA1|KIF5C|L1CAM|LAMA2|LAMA3|LAMA5|LAMB2|LAMC2|STMN1|MAP1B|MAP2|MAP6|MAPT|NCAM1|NGFR|NOTCH1|NOTCH2|SLC11A2|NRCAM|PAK1|PAK2|PLXNB1|MAPK1|PTN|RAB3A|RAP1GAP|RAP2A|S100A6|S100B|SDC2|STXBP1|SYT1|TPBG|VASP|SEMA3B|CPNE1|WASF1|BRSK2|DCLK1|LGI1|NOG|PDLIM7|NRXN3|SLC23A2|TUBB3|SEMA3C|DPYSL4|POSTN|CHL1…	-11.6716
GO:0032990	cell part morphogenesis	-13.8938	2.38125	8.89738	679	91	ABL1|APOE|BMP7|CAMK2B|CD44|CRMP1|CTNNA2|DPYSL2|EFNB2|EPHB3|EPHB4|FOXG1|FN1|GAP43|GDI1|GJA1|GPM6A|HPRT1|HSP90AA1|ITGA1|KIF5C|L1CAM|LAMA2|LAMA3|LAMA5|LAMB2|LAMC2|STMN1|MAP1B|MAP2|MAP6|MAPT|NCAM1|NGFR|NOTCH1|NOTCH2|SLC11A2|NRCAM|PAK1|PAK2|ENPP2|PLXNB1|MAPK1|PTN|RAB3A|RAP1GAP|RAP2A|S100A6|S100B|SDC2|STXBP1|SYT1|TPBG|VASP|SEMA3B|CPNE1|WASF1|BRSK2|DCLK1|LGI1|NOG|PDLIM7|NRXN3|SLC23A2|TUBB3|SEMA3C|DPYSL4…	-11.6626
GO:0030203	glycosaminoglycan metabolic process	-13.8149	4.27327	10.076	158	38	BGN|CD44|VCAN|DCN|FMOD|B4GALT1|HGF|HSPG2|ITIH1|ITIH2|ITIH3|ITIH4|LUM|OGN|PDGFRB|PRELP|SDC2|SDC4|ST3GAL1|ST3GAL2|ST3GAL4|SLC9A1|TGFB1|B4GALT4|CHST3|SDC3|ABCC5|GPC6|B4GAT1|CHP1|CEMIP2|CHST11|CSGALNACT2|NDNF|ITIH5|B3GNT7|B3GALT6|HGSNAT	-11.5884
GO:0010811	positive regulation of cell-substrate adhesion	-13.7759	4.84577	10.353	121	33	ABL1|APOA1|CDH13|COL8A1|COL16A1|CSF1|EMP2|PTK2B|FN1|CCN1|ITGA6|ITGA3|ITGA5|CEACAM6|NID1|P4HB|PTN|RRAS|S100A10|SDC4|SFRP1|UTRN|EDIL3|CIB1|AGR2|OLFM4|EMILIN1|EGFL6|WNT4|NDNF|MYADM|CCDC80|NPNT	-11.5541
GO:0061564	axon development	-13.7534	2.62838	9.03561	507	75	ABL1|APOA1|APOD|APOE|BMP7|TSPO|CASP3|CRMP1|CTNNA2|DPYSL2|EFNB2|EPHB3|EPHB4|FOXG1|FN1|FOLR1|GAP43|GDI1|GRN|HSP90AA1|TNC|KIF5C|L1CAM|LAMA2|LAMA3|LAMA5|LAMB2|LAMC2|STMN1|MAP1B|MAP2|MAP6|MAPT|NCAM1|NGFR|NOTCH1|NOTCH2|NRCAM|PAK1|PAK2|PLXNB1|MAPK1|PTN|RAB3A|RAP1GAP|S100A6|S100B|STXBP1|VASP|SEMA3B|BRSK2|DCLK1|LGI1|NOG|PDLIM7|NRXN3|TUBB3|SEMA3C|CHL1|RUFY3|FSTL4|NFASC|PLXND1|FLRT3|TSKU|CERS2|SH3KBP1|SEMA4…	-11.5361
GO:0090287	regulation of cellular response to growth factor stimulus	-13.7293	3.23051	9.43711	297	54	ABL1|CAV2|CAV3|CD63|CDKN1C|DCN|FBN1|FOLR1|CCN1|ITGA3|ITGA5|ITGB3|LOX|MYO1C|NGFR|NOTCH1|NOTCH2|PIN1|PRKCB|SDCBP|SFRP1|SFRP2|SFRP4|SFRP5|SORL1|TGFB1|TGFB1I1|TGFB3|TGFBR3|THBS1|UBA52|VTN|WNT1|WASF1|NOG|EMILIN1|SOSTDC1|ADGRA2|ZNF451|DKK3|CHST11|SOST|WNT4|PRDM16|SMOC2|HHIP|CHRDL1|HTRA3|VASN|CCBE1|LEMD2|ELAPOR2|RBPMS2|SHISA2	-11.5167
GO:0007229	integrin-mediated signaling pathway	-13.6519	5.10002	10.4253	108	31	ABL1|APOA1|CEACAM1|CD63|CDH17|COL3A1|COL16A1|CCN2|EMP2|PTK2B|FN1|ITGA6|ITGA1|ITGA2|ITGA3|ITGA5|ITGA7|ITGAV|ITGB1|ITGB3|ITGB4|ITGB5|ITGB6|LAMA3|LAMA5|MYH9|PTN|TIMP1|ADAM15|BCAR1|FERMT3	-11.4438
GO:0072657	protein localization to membrane	-13.6411	2.38512	8.81398	663	89	APOE|CASP8|CAV3|CDH1|CLN3|EMP2|STOM|GDI1|SFN|HSPA4|HSP90AA1|INS|ITGA3|ITGB1|KRT18|LAMA5|MYO1C|NPC1|PAK1|PKP2|PRNP|PTN|RAB3A|RAB3B|RAP2A|RPS27|S100A10|SDCBP|SGTA|SNAP25|SRPRA|SSR1|SSR3|STXBP1|TGFB1|TPBG|TUB|UBA52|YWHAE|CSRP3|UBL4A|LGI1|SLC9A3R1|TRAM2|TM9SF4|GPC6|CIB1|AGR2|SEC61B|TMED2|YWHAQ|RAB32|SEC63|CHP1|EFR3B|NFASC|CLASP2|EPB41L3|EFR3A|RFTN1|RHOQ|TRAM1|RAB38|SAMM50|SEC61A1|EHD2|F11R|NDUFA13|RE…	-11.4373
GO:0031032	actomyosin structure organization	-13.5694	3.86657	9.75863	193	42	ABL1|ACTG1|APOA1|CAV3|CNN1|CSRP1|CCN2|ELN|PTK2B|ITGB1|ITGB5|KRT8|KRT19|STMN1|MYH3|MYH9|MYH11|PAK1|PAK2|PDGFRA|PDGFRB|PFN2|PGM5|S100A10|SDC4|SFRP1|SLC9A1|TGFB3|WNT11|CSRP3|PDLIM1|LDB3|PPM1E|CLASP2|EPB41L3|TMOD2|F11R|INPP5K|WNT4|TRPM7|CGNL1|FAM171A1	-11.3701
GO:0061572	actin filament bundle organization	-13.5333	4.19365	9.92428	161	38	ABL1|ACTG1|ACTN1|ADD2|APOA1|SHROOM2|CCN2|DPYSL3|ELN|PTK2B|ITGB1|ITGB5|STMN1|LCP1|MARCKS|PAK1|PAK2|PFN2|PLS3|S100A10|SDC4|SFRP1|SLC9A1|TGFB3|WNT11|PDLIM1|PPM1E|CLASP2|F11R|INPP5K|WNT4|BAIAP2L1|SPIRE1|AIF1L|CGNL1|FAM171A1|ESPNL|RFLNB	-11.3383
GO:0050818	regulation of coagulation	-13.4135	6.25628	10.8295	71	25	APOE|APOH|SERPINC1|CEACAM1|F2|FAP|KRT1|SERPINE1|PDGFRA|SERPINE2|PLAU|PLAUR|PLG|PROS1|ST3GAL4|PRDX2|TFPI|THBS1|TSPAN8|VTN|PROCR|ENPP4|C1QTNF1|ADAMTS18|ANO6	-11.2228
GO:0006631	fatty acid metabolic process	-13.3009	2.85554	9.03466	392	63	ACADS|ACADSB|ABCD1|ANXA1|APOA1|APOA4|APOC1|CEACAM1|C3|CES1|CPT2|AKR1C1|ETFDH|FABP1|FABP3|FABP5|ACSL1|GCDH|GGT1|GGT5|GSTA1|GSTM1|GSTM4|HADHA|HADHB|INS|FADS3|LPL|MIF|PCK1|PLA2G4A|PTGDS|PTGIS|PTGS2|ABCD4|MSMO1|SCD|TYRP1|ACOX2|DEGS1|LIPG|FADS2|PTGES|LPGAT1|ERLIN1|ILVBL|SLC27A2|LIAS|TREX1|ACOT7|MGLL|ACOT11|HACL1|SLC27A6|CYP2S1|ELOVL1|ECHDC3|ACSF2|ACSS1|MCEE|CYP2U1|CYP4V2|PEDS1	-11.1145
GO:0030193	regulation of blood coagulation	-13.2644	6.46103	10.847	66	24	APOE|APOH|SERPINC1|CEACAM1|F2|FAP|KRT1|SERPINE1|PDGFRA|SERPINE2|PLAU|PLAUR|PLG|PROS1|ST3GAL4|PRDX2|TFPI|THBS1|TSPAN8|VTN|ENPP4|C1QTNF1|ADAMTS18|ANO6	-11.0845
GO:0006022	aminoglycan metabolic process	-13.2624	4.02875	9.72998	172	39	BGN|CD44|CHI3L1|VCAN|DCN|FMOD|B4GALT1|HGF|HSPG2|ITIH1|ITIH2|ITIH3|ITIH4|LUM|OGN|PDGFRB|PRELP|SDC2|SDC4|ST3GAL1|ST3GAL2|ST3GAL4|SLC9A1|TGFB1|B4GALT4|CHST3|SDC3|ABCC5|GPC6|B4GAT1|CHP1|CEMIP2|CHST11|CSGALNACT2|NDNF|ITIH5|B3GNT7|B3GALT6|HGSNAT	-11.0845
GO:0051017	actin filament bundle assembly	-13.1738	4.18732	9.78011	157	37	ABL1|ACTG1|ACTN1|ADD2|APOA1|SHROOM2|CCN2|DPYSL3|ELN|PTK2B|ITGB1|ITGB5|STMN1|LCP1|MARCKS|PAK1|PAK2|PFN2|PLS3|S100A10|SDC4|SFRP1|SLC9A1|TGFB3|WNT11|PDLIM1|PPM1E|CLASP2|F11R|INPP5K|WNT4|BAIAP2L1|SPIRE1|AIF1L|CGNL1|FAM171A1|ESPNL	-11
GO:0043408	regulation of MAPK cascade	-13.0864	2.29584	8.55277	712	92	ABL1|APOE|FAS|CEACAM1|BMP7|C5|CAV2|CAV3|CD44|CHI3L1|CCN2|GSDME|ERCC6|PTK2B|FN1|HGF|HMGB1|ICAM1|IGF2|IGFBP3|IGFBP4|IGFBP6|CCN1|IL11|INS|INSR|ITGA1|NBR1|MIF|NOTCH1|NOTCH2|PAK1|PDGFRA|PDGFRB|PHB|PIN1|PPP2CA|MAPK1|MAPK10|RAP2A|REN|RRAS|SDCBP|SFRP1|SFRP2|SOD1|SORL1|SOX2|PRDX2|TF|TGFB1|TGFB3|TGFBR3|THBS1|TIMP2|TIMP3|TLR3|TPBG|UBA52|UBE2N|UCHL1|MAPKAPK3|PEA15|SLC9A3R1|GDF15|PJA2|FGF19|GPNMB|CIB1|EMILIN1…	-10.9167
GO:0034109	homotypic cell-cell adhesion	-13.0304	5.57827	10.3841	86	27	ACTG1|ACTN1|CEACAM1|CEACAM5|COMP|CSRP1|DSC2|DSG2|DSP|FN1|GNAS|ITGB3|LGALS1|MYH9|PDGFRA|SERPINE2|PKP2|PLAUR|RAP2B|STXBP1|MYL9|METAP1|F11R|FERMT3|MEGF11|C1QTNF1|ADAMTS18	-10.8649
GO:0032970	regulation of actin filament-based process	-12.882	2.82463	8.86112	390	62	ABL1|ACTG1|ADD2|APOA1|ARHGDIB|ATP1A2|ATP2A1|BST2|CAV3|CCN2|CTNNA2|DSC2|DSG2|DSP|ELN|PTK2B|GPM6B|ICAM1|STMN1|MYH9|MYO1C|NOTCH2|PAK1|PAK2|PDGFRA|PDGFRB|PFN2|PKP2|S100A10|SDC4|SFRP1|SLC9A1|STC1|TGFB3|TMSB4X|VASP|WNT11|WASF1|TMSB10|GMFG|ARPC1B|TMSB15A|RHOBTB3|PPM1E|CLASP2|KANK1|RHOQ|TMOD2|F11R|INPP5K|WNT4|RHOF|BAIAP2L1|SPIRE1|ABRACL|CGNL1|SCIN|FCHSD1|MYADM|KANK4|WASHC2C|KANK3	-10.7205
GO:1903510	mucopolysaccharide metabolic process	-12.8332	4.78959	9.94451	115	31	BGN|CD44|VCAN|DCN|FMOD|B4GALT1|HGF|ITIH1|ITIH2|ITIH3|ITIH4|LUM|OGN|PRELP|ST3GAL1|ST3GAL2|ST3GAL4|SLC9A1|TGFB1|B4GALT4|CHST3|ABCC5|B4GAT1|CHP1|CEMIP2|CHST11|CSGALNACT2|NDNF|ITIH5|B3GNT7|B3GALT6	-10.6756
GO:0010232	vascular transport	-12.7574	5.45149	10.2136	88	27	ABCA2|APOE|ATP1A2|SLC29A1|FABP5|GJA1|INSR|ABCC1|ABCB1|SLC1A5|SLC2A1|SLC2A3|SLC2A4|SLC7A1|TFRC|SLC7A5|SLC4A4|SLC5A6|SLC9A3R1|SLC4A8|ABCC5|ABCC4|ATP8A1|SLC7A8|SLC44A1|SLC13A3|SLC2A13	-10.6039
GO:0048732	gland development	-12.7057	2.74672	8.74364	414	64	ABL1|ANXA1|APOA1|SERPINC1|CCND1|CEACAM1|BMP7|TSPO|CAV3|CDH1|CPS1|CRIP1|CSF1|SLC29A1|EPHB3|FRZB|GFER|HGF|HMOX1|HNRNPD|TNC|IGF2|IGF2R|IGFBP5|ITGA2|KRT18|LAMA5|MAN2A1|MST1|NOTCH1|NOTCH2|PBX1|PCK1|PDGFRA|SERPINF1|SERPINE2|MAPK1|PTN|SFRP1|SOD1|SOX2|PRDX2|TGFB1|TGFB3|TGFBR3|WNT1|WNT2|WNT11|LMO4|ALDH1A2|NOG|SLC9A3R1|SEMA3C|SEC63|PHB2|PLXND1|SOSTDC1|DKK3|LSR|WNT4|WDR35|ARID5B|ORAI1|LAMA1	-10.5561
GO:0048667	cell morphogenesis involved in neuron differentiation	-12.5422	2.42428	8.45667	579	79	ABL1|APOE|BMP7|CAMK2B|CRMP1|CTNNA2|DPYSL2|EFNB2|EPHB3|EPHB4|FOXG1|FN1|GAP43|GDI1|HPRT1|HSP90AA1|KIF5C|L1CAM|LAMA2|LAMA3|LAMA5|LAMB2|LAMC2|STMN1|MAP1B|MAP2|MAP6|MAPT|MYO7A|NCAM1|NGFR|NOTCH1|NOTCH2|SLC11A2|NRCAM|PAK1|PAK2|PLXNB1|MAPK1|PTN|RAB3A|RAP1GAP|RAP2A|S100A6|S100B|SDC2|SOD1|STXBP1|TPBG|VASP|SEMA3B|BRSK2|DCLK1|LGI1|NOG|PDLIM7|SLC9A3R1|NRXN3|TUBB3|SEMA3C|CHL1|RUFY3|FSTL4|NFASC|PLXND1|NEDD4L|FL…	-10.3965
GO:0001666	response to hypoxia	-12.4484	2.91025	8.75655	348	57	AQP1|BMP7|CA9|CASP3|CAT|CLDN3|DPP4|ENO1|SLC29A1|FABP1|PTK2B|HMOX1|ICAM1|ITGA2|ITPR2|LMNA|LOXL2|MMP2|CYTB|NOTCH1|SLC11A2|P4HB|PAK1|PCK1|PIN1|PLAU|PLOD1|PLOD2|PTGIS|PTGS2|PTN|SFRP1|SLC2A1|SLC2A4|SLC9A1|SOD2|SOD3|STC1|TGFB3|TGFBR3|THBS1|UBA52|ADAM15|PDLIM1|PSMF1|TM9SF4|POSTN|PHB2|TBL2|SLC2A8|ERO1A|ANGPTL4|CHCHD2|AGTRAP|NDNF|MGARP|VASN	-10.3065
GO:0036293	response to decreased oxygen levels	-12.3431	2.86259	8.68594	360	58	AQP1|BMP7|CA9|CASP3|CAT|CLDN3|CCN2|DPP4|ENO1|SLC29A1|FABP1|PTK2B|HMOX1|ICAM1|ITGA2|ITPR2|LMNA|LOXL2|MMP2|CYTB|NOTCH1|SLC11A2|P4HB|PAK1|PCK1|PIN1|PLAU|PLOD1|PLOD2|PTGIS|PTGS2|PTN|SFRP1|SLC2A1|SLC2A4|SLC9A1|SOD2|SOD3|STC1|TGFB3|TGFBR3|THBS1|UBA52|ADAM15|PDLIM1|PSMF1|TM9SF4|POSTN|PHB2|TBL2|SLC2A8|ERO1A|ANGPTL4|CHCHD2|AGTRAP|NDNF|MGARP|VASN	-10.2051
GO:1900047	negative regulation of hemostasis	-12.275	7.25217	10.697	49	20	APOE|APOH|CEACAM1|COMP|F2|FAP|KRT1|SERPINE1|PDGFRA|SERPINE2|PLAU|PLAUR|PLG|PROS1|TFPI|THBS1|TSPAN8|VTN|C1QTNF1|ADAMTS18	-10.1407
GO:0051271	negative regulation of cellular component movement	-12.2358	2.87718	8.65489	352	57	ACTN1|APEX1|APOD|APOE|APOH|ARHGDIB|BST2|C5|CDH1|COL3A1|CLDN3|DACH1|DCN|DPP4|DPYSL3|GJA1|HMGB1|HMOX1|HOXA7|IGFBP3|IGFBP5|MIF|NOTCH1|SERPINE1|SERPINF1|PFN2|PIN1|PTN|RAP2A|RAP2B|RRAS|SFRP1|SFRP2|SP100|STC1|TGFB1|TGFBR3|THBS1|TIMP1|WNT11|RECK|ADAM15|NOG|SLC9A3R1|SRGAP3|EMILIN1|CLASP2|KANK1|CERS2|STK26|WNT4|SYNJ2BP|ADAMTS9|RAP2C|NDRG4|PODN|CLDN19	-10.1053
GO:0035987	endodermal cell differentiation	-12.2274	7.67247	10.817	44	19	COL5A1|COL5A2|COL6A1|COL8A1|COL12A1|FN1|INHBA|ITGA5|ITGA7|ITGAV|ITGB5|LAMA3|LAMB1|LAMB3|MMP2|MMP15|SOX2|VTN|DKK1	-10.1007
GO:0001704	formation of primary germ layer	-12.0363	4.63508	9.53907	115	30	BMP7|COL5A1|COL5A2|COL6A1|COL8A1|COL12A1|FN1|GJA1|INHBA|ITGA2|ITGA3|ITGA5|ITGA7|ITGAV|ITGB1|ITGB3|ITGB4|ITGB5|LAMA3|LAMB1|LAMB3|MMP2|MMP15|SFRP2|SOX2|TXNRD1|VTN|WNT11|NOG|DKK1	-9.91691
GO:1990748	cellular detoxification	-12.0363	4.63508	9.53907	115	30	ALB|APOA4|APOE|BMP7|CAT|NQO1|FABP1|GPX3|GSTA1|GSTM1|GSTT1|HBA1|HBD|HBE1|HBG1|HP|MGST1|PTGS2|SOD1|SOD2|SOD3|PRDX2|TXNRD1|PXDN|PTGES|FBLN5|DUOX2|RDH11|AKR1B10|GPX8	-9.91691
GO:0150104	transport across blood-brain barrier	-12.0127	5.30992	9.8323	87	26	ABCA2|APOE|ATP1A2|SLC29A1|FABP5|INSR|ABCC1|ABCB1|SLC1A5|SLC2A1|SLC2A3|SLC2A4|SLC7A1|TFRC|SLC7A5|SLC4A4|SLC5A6|SLC9A3R1|SLC4A8|ABCC5|ABCC4|ATP8A1|SLC7A8|SLC44A1|SLC13A3|SLC2A13	-9.90068
GO:0085029	extracellular matrix assembly	-12.0127	7.50197	10.6599	45	19	COL1A2|GPM6B|LAMB1|LAMB2|LAMB3|LOX|MFAP4|MYH11|NOTCH1|QSOX1|TGFB1|TNXB|PXDN|PLOD3|FBLN5|EMILIN1|CLASP2|FKBP10|THSD4	-9.90068
GO:0006487	protein N-linked glycosylation	-12.0057	5.76254	10.018	74	24	DAD1|DDOST|DPAGT1|GFPT1|B4GALT1|STT3A|MGAT1|RPN1|RPN2|ST3GAL1|MOGS|GFPT2|ALG3|ALG6|TMEM165|MAN1C1|OSTC|ALG8|ALG12|MAGT1|MCFD2|STT3B|NUDT14|ALG11	-9.90068
GO:0061045	negative regulation of wound healing	-12.0057	5.76254	10.018	74	24	APOE|APOH|CEACAM1|CLDN3|F2|FAP|GJA1|KRT1|SERPINE1|PDGFRA|SERPINE2|PLAU|PLAUR|PLG|PROS1|TFPI|THBS1|TSPAN8|VTN|CLASP2|WNT4|C1QTNF1|CLDN19|ADAMTS18	-9.90068
GO:0040013	negative regulation of locomotion	-11.9936	2.78064	8.50017	377	59	APEX1|APOD|APOE|APOH|ARHGDIB|BST2|C5|CDH1|COL3A1|CLDN3|DACH1|DCN|DPP4|DPYSL3|GJA1|HMGB1|HMOX1|HOXA7|IGFBP3|IGFBP5|MIF|NOTCH1|SERPINE1|SERPINF1|PFN2|PIN1|PTN|RAP2A|RAP2B|RRAS|SFRP1|SFRP2|SP100|STC1|TGFB1|THBS1|TIMP1|WNT11|SEMA3B|RECK|ADAM15|NOG|SLC9A3R1|SRGAP3|SEMA3C|EMILIN1|CLASP2|KANK1|CERS2|STK26|WNT4|SEMA4C|SYNJ2BP|ADAMTS9|RAP2C|NDRG4|PODN|CLDN19|SEMA3D	-9.89208
GO:1902903	regulation of supramolecular fiber organization	-11.832	2.78523	8.44151	370	58	ABL1|ACTG1|ADD2|AEBP1|APOA1|APOE|CAV3|CCN2|CTNNA2|ELN|PTK2B|ICAM1|STMN1|LDLR|MAP1B|MAP2|MAPT|MYO1C|PAK1|PAK2|PFN2|S100A10|SDC4|SFRP1|SLC9A1|TGFB3|TMSB4X|VASP|WNT11|WASF1|TMSB10|GMFG|ARPC1B|CIB1|TMSB15A|STMN2|EMILIN1|PPM1E|MAPRE1|CLASP2|KANK1|TMOD2|HDGFL3|F11R|INPP5K|WNT4|BAIAP2L1|SPIRE1|COLGALT1|CGNL1|SCIN|FCHSD1|MYADM|CHADL|KANK4|WASHC2C|KANK3|OCLN	-9.73393
GO:0030336	negative regulation of cell migration	-11.8115	2.90746	8.5119	330	54	APEX1|APOD|APOE|APOH|ARHGDIB|BST2|C5|CDH1|COL3A1|CLDN3|DACH1|DCN|DPP4|DPYSL3|GJA1|HMGB1|HMOX1|HOXA7|IGFBP3|IGFBP5|MIF|NOTCH1|SERPINE1|SERPINF1|PFN2|PTN|RAP2A|RAP2B|RRAS|SFRP1|SFRP2|SP100|STC1|TGFB1|THBS1|TIMP1|WNT11|RECK|ADAM15|NOG|SLC9A3R1|SRGAP3|EMILIN1|CLASP2|KANK1|CERS2|STK26|WNT4|SYNJ2BP|ADAMTS9|RAP2C|NDRG4|PODN|CLDN19	-9.71688
GO:0019216	regulation of lipid metabolic process	-11.7835	2.69611	8.36457	402	61	SERPINA3|ABCA2|PLIN2|ABCD1|ANXA1|APOA1|APOA4|APOB|APOC1|APOD|APOE|CEACAM1|TSPO|C3|CES1|CPT2|DHCR7|EEF1A2|F2|FABP1|FABP3|FABP5|ACSL1|PTK2B|FHL2|HMGCS2|IGFBP7|CCN1|INS|LDLR|NFYB|PCK1|PDGFRA|PDGFRB|PTGS2|SCD|SMPD2|SOD1|SORL1|SQLE|TBL1X|TGFB1|TXNRD1|PLPP1|EDF1|LPGAT1|FGF19|LPCAT3|ERLIN1|CHP1|TREX1|PHB2|RAB38|DKK3|ANGPTL4|LSR|WNT4|LAMTOR1|FAM3A|MBOAT7|CHD9	-9.69237
GO:0043687	post-translational protein modification	-11.7207	2.7977	8.40686	362	57	ABCA2|AFP|AHSG|ALB|APOA1|APOB|APOE|SERPINC1|C3|C4A|CALU|CSF1|VCAN|CST3|F5|FBN1|FN1|FOLH1|HRC|TNC|IGFBP3|IGFBP4|IGFBP5|IGFBP7|CCN1|ITIH2|STT3A|LAMB1|LAMB2|LAMC1|LGALS1|MATN3|MFGE8|P4HB|SERPINA1|DNAJC3|QSOX1|RAB3A|SDC2|TF|TIMP1|WFS1|PSMF1|CRTAP|TGOLN2|PRSS23|RAB38|FBXO2|SCG3|SERPINA10|TMEM132A|CAND1|P3H1|VWA1|CHRDL1|FBXO44|STT3B	-9.63299
GO:0010038	response to metal ion	-11.7121	2.8267	8.42216	352	56	PARP1|ANXA11|AQP1|B2M|CCND1|TSPO|CASP3|CASP8|CAT|CDH1|CPS1|CRIP1|CYB5A|NQO1|PTK2B|GDI1|HMOX1|HNRNPD|ICAM1|LOXL2|MAPT|CYTB|MTTP|NPC1|SLC11A2|P2RX4|SERPINF1|PGAM2|PPP2CA|MAPK1|PRNP|S100A13|SNCB|SOD1|SOD2|SOD3|SPARC|STIM1|SYT1|TF|THBS1|SUMO1|GGH|CPNE1|SYT7|PTGES|PPIF|RASA4|SLC25A13|TCIRG1|NEDD4L|SLC30A5|CYBRD1|MAP1LC3A|CPNE8|RASA4B	-9.62774
GO:0050819	negative regulation of coagulation	-11.6967	6.83378	10.2827	52	20	APOE|APOH|CEACAM1|F2|FAP|KRT1|SERPINE1|PDGFRA|SERPINE2|PLAU|PLAUR|PLG|PROS1|TFPI|THBS1|TSPAN8|VTN|PROCR|C1QTNF1|ADAMTS18	-9.61572
GO:0008285	negative regulation of cell population proliferation	-11.6759	2.17084	7.95303	753	92	APOD|APOE|APOH|B2M|CEACAM1|BMP7|TSPO|CASP3|CAV2|CDH13|CDKN1C|CDKN2A|CNN1|CLDN3|DACH1|GSDME|DPT|FABP3|FABP7|PTK2B|FAP|FRZB|B4GALT1|GJA1|SFN|HMOX1|IGFBP3|IGFBP5|IGFBP6|IGFBP7|INHBA|ITGA1|LMNA|NGFR|NOTCH1|OGN|PAK1|SERPINF1|PHB|SERPINE2|PLG|PLXNB1|PRNP|PTN|PTPN14|RARRES1|RBP4|S100A11|SDC4|SFRP1|SFRP2|SFRP4|SFRP5|SOD2|SOX2|SPARC|SPINT1|TGFB1|TGFB1I1|TGFB3|TGFBR3|THBS1|TIMP2|TPBG|WNT11|SRPX|PLPP1|ALDH1…	-9.59818
GO:0051493	regulation of cytoskeleton organization	-11.6287	2.45909	8.14494	513	71	ABL1|ACTG1|ADD2|APOA1|ARHGDIB|BICD1|BST2|CAV3|CLN3|CCN2|CTNNA2|ELN|PTK2B|GPM6B|ICAM1|STMN1|MAP1B|MAP2|MAP6|MAPT|MYO1C|NOTCH2|PAK1|PAK2|PDGFRA|PDGFRB|PFN2|PLXNB1|MAPK1|S100A10|SDC4|SFRP1|SLC9A1|TGFB3|TMSB4X|VASP|WNT11|WASF1|TMSB10|GMFG|ARPC1B|CIB1|MAPRE2|TMSB15A|STMN2|TPPP|RHOBTB3|PPM1E|MAPRE1|CLASP2|KANK1|RHOQ|TMOD2|HDGFL3|F11R|INPP5K|WNT4|RHOF|BAIAP2L1|SPIRE1|CEP97|ATAT1|CGNL1|SCIN|FCHSD1|NEXN|M…	-9.55428
GO:0030323	respiratory tube development	-11.603	3.83019	8.95817	167	36	CHI3L1|CCN2|CTSH|HMGB1|TNC|IGFBP5|ITGA3|ITGB6|LAMA5|LOX|MAN2A1|MME|NOTCH1|PCSK5|PDGFRA|PDGFRB|MAPK1|PTN|RAB3A|RBP4|SPARC|TGFB3|WNT2|WNT11|WNT2B|ALDH1A2|PLOD3|NOG|MAN1A2|TMEM38B|RCN3|SAV1|HHIP|CRISPLD2|CCBE1|LAMA1	-9.5319
GO:0051604	protein maturation	-11.5679	3.0115	8.48146	295	50	PARP1|AEBP1|APOH|C1R|CASP3|CASP8|SERPINH1|CES1|CLN3|COMP|CTSH|CTSS|CTSZ|ECE1|ENO1|ENPEP|GCSH|GGT1|HP|MME|MYH9|SERPINE1|PCSK5|SERPINE2|PLAU|PRNP|REN|SCG5|SORL1|THBS1|CLEC3B|WFS1|PRSS12|CPZ|BAG2|LPCAT3|LIAS|SEC11A|TMEM98|ERO1A|APH1A|C1RL|PLGRKT|SPCS3|DYNC2H1|HM13|CPXM2|CCBE1|CISD3|TSPAN33	-9.50002
GO:0007409	axonogenesis	-11.5618	2.5493	8.1817	460	66	ABL1|APOE|BMP7|CRMP1|CTNNA2|DPYSL2|EFNB2|EPHB3|EPHB4|FOXG1|FN1|GAP43|GDI1|HSP90AA1|KIF5C|L1CAM|LAMA2|LAMA3|LAMA5|LAMB2|LAMC2|STMN1|MAP1B|MAP2|MAP6|MAPT|NCAM1|NGFR|NOTCH1|NOTCH2|NRCAM|PAK1|PAK2|PLXNB1|MAPK1|RAB3A|RAP1GAP|S100A6|S100B|STXBP1|VASP|SEMA3B|BRSK2|DCLK1|LGI1|NOG|PDLIM7|NRXN3|TUBB3|SEMA3C|CHL1|RUFY3|FSTL4|NFASC|PLXND1|FLRT3|TSKU|SH3KBP1|SEMA4C|DPYSL5|LRRC4C|NEXN|UNC5B|SEMA3D|LAMA1|TUBB2B	-9.49717
GO:2000146	negative regulation of cell motility	-11.5515	2.83255	8.36366	345	55	APEX1|APOD|APOE|APOH|ARHGDIB|BST2|C5|CDH1|COL3A1|CLDN3|DACH1|DCN|DPP4|DPYSL3|GJA1|HMGB1|HMOX1|HOXA7|IGFBP3|IGFBP5|MIF|NOTCH1|SERPINE1|SERPINF1|PFN2|PIN1|PTN|RAP2A|RAP2B|RRAS|SFRP1|SFRP2|SP100|STC1|TGFB1|THBS1|TIMP1|WNT11|RECK|ADAM15|NOG|SLC9A3R1|SRGAP3|EMILIN1|CLASP2|KANK1|CERS2|STK26|WNT4|SYNJ2BP|ADAMTS9|RAP2C|NDRG4|PODN|CLDN19	-9.49013
GO:0001706	endoderm formation	-11.5145	6.70484	10.1518	53	20	COL5A1|COL5A2|COL6A1|COL8A1|COL12A1|FN1|INHBA|ITGA5|ITGA7|ITGAV|ITGB5|LAMA3|LAMB1|LAMB3|MMP2|MMP15|SOX2|VTN|NOG|DKK1	-9.45628
GO:0016053	organic acid biosynthetic process	-11.4948	2.85554	8.35605	336	54	ABCD1|ANXA1|APOA1|APOA4|APOC1|ASL|BCAT1|CEACAM1|CES1|CLN3|CPS1|CYP27A1|DPYD|FABP5|FOLH1|GAMT|GGT1|GGT5|GLUD2|GSTM1|GSTM4|FADS3|LPL|MIF|OAT|PLA2G4A|PLOD2|PTGDS|PTGIS|PTGS2|PYCR1|RBP1|SCD|ACOX2|DEGS1|ALDH1A2|PLOD3|LIPG|FADS2|PTGES|LPGAT1|FGF19|NAALAD2|ERLIN1|ILVBL|SLC27A2|LIAS|ACOT7|MGLL|SEPHS1|MTHFD1L|SRR|ELOVL1|ACSS1	-9.43967
GO:0031344	regulation of cell projection organization	-11.4089	2.2515	7.91433	655	83	APOE|B2M|BMP7|CAMK2B|CD44|CRMP1|CTNNA2|DPYSL3|EFNB2|EPHB3|PTK2B|FN1|GAP43|GDI1|GPM6A|GRN|HGF|ICAM1|INS|ITGA6|ITGA2|ITGA3|L1CAM|LGALS1|MAP1B|MAP2|MAP6|MAPT|NGFR|P2RX4|PAK1|PAK2|ENPP2|SERPINF1|PFN2|PLD1|PLXNB1|PODXL|PRNP|PTN|RAP1GAP|RAP2A|SDC2|SFRP1|SFRP2|SNAP25|TGFB3|WNT1|SEMA3B|SF3A2|BRSK2|SEMA3C|CIB1|STMN2|RUFY3|SETX|FSTL4|PLXND1|KANK1|NEDD4L|CRTC1|RHOQ|TSKU|CERS2|ABHD17B|SEMA4C|TENM3|TMEM30A|ER…	-9.35925
GO:0030195	negative regulation of blood coagulation	-11.4081	7.0331	10.2161	48	19	APOE|APOH|CEACAM1|F2|FAP|KRT1|SERPINE1|PDGFRA|SERPINE2|PLAU|PLAUR|PLG|PROS1|TFPI|THBS1|TSPAN8|VTN|C1QTNF1|ADAMTS18	-9.35925
GO:0010256	endomembrane system organization	-11.3409	2.48093	8.05082	487	68	ABCD1|CAV2|CAV3|CLCN3|CLN3|COL5A1|DNM1|EMP2|STX2|LMNA|MYH9|SERPINE2|PPP2CA|PRKCB|MAPK1|RAB3A|RAB27A|SGTA|SOD1|SURF4|SYP|REEP5|CSRP3|UBL4A|DEGS1|BANF1|SYT7|SYNGR2|SYNGR1|SLC9A3R1|TRAM2|LPCAT3|TMED2|CLASP2|EPB41L3|TMED3|TRAM1|RAB38|ATL3|MYOF|TOR1B|PACSIN3|SEC61A1|EHD2|TMED5|REEP2|TMED9|LAMTOR1|TMEM38B|PI4K2A|BAIAP2L1|EMC7|CCDC47|PLSCR4|ESYT2|TMEM38A|DYNC2H1|VMP1|EMC6|REEP6|AHNAK2|TANGO2|VTI1A|ANO6|…	-9.29513
GO:0007369	gastrulation	-11.3259	3.67268	8.76016	179	37	APOA1|BMP7|COL5A1|COL5A2|COL6A1|COL8A1|COL12A1|FN1|GJA1|INHBA|ITGA2|ITGA3|ITGA5|ITGA7|ITGAV|ITGB1|ITGB3|ITGB4|ITGB5|LAMA3|LAMB1|LAMB3|MBP|MMP2|MMP15|SFRP1|SFRP2|SOX2|TXNRD1|VTN|WNT8B|WNT11|NOG|DKK1|CLASP2|MYADM|CFC1B	-9.28325
GO:0097237	cellular response to toxic substance	-11.3195	4.36914	9.10742	122	30	ALB|APOA4|APOE|BMP7|CAT|NQO1|FABP1|GPX3|GSTA1|GSTM1|GSTT1|HBA1|HBD|HBE1|HBG1|HP|MGST1|PTGS2|SOD1|SOD2|SOD3|PRDX2|TXNRD1|PXDN|PTGES|FBLN5|DUOX2|RDH11|AKR1B10|GPX8	-9.27986
GO:0030324	lung development	-11.2486	3.81518	8.80266	163	35	CHI3L1|CCN2|CTSH|HMGB1|TNC|IGFBP5|ITGA3|ITGB6|LAMA5|LOX|MAN2A1|MME|NOTCH1|PDGFRA|PDGFRB|MAPK1|PTN|RAB3A|RBP4|SPARC|TGFB3|WNT2|WNT11|WNT2B|ALDH1A2|PLOD3|NOG|MAN1A2|TMEM38B|RCN3|SAV1|HHIP|CRISPLD2|CCBE1|LAMA1	-9.21199
GO:0120035	regulation of plasma membrane bounded cell projection organization	-11.1903	2.25579	7.83533	638	81	APOE|B2M|BMP7|CAMK2B|CD44|CRMP1|CTNNA2|DPYSL3|EFNB2|EPHB3|PTK2B|FN1|GAP43|GDI1|GPM6A|GRN|HGF|ICAM1|INS|ITGA6|ITGA3|L1CAM|LGALS1|MAP1B|MAP2|MAP6|MAPT|NGFR|P2RX4|PAK1|PAK2|ENPP2|SERPINF1|PFN2|PLD1|PLXNB1|PODXL|PRNP|PTN|RAP1GAP|RAP2A|SDC2|SFRP1|SFRP2|SNAP25|TGFB3|WNT1|SEMA3B|SF3A2|BRSK2|SEMA3C|CIB1|STMN2|RUFY3|SETX|FSTL4|PLXND1|KANK1|NEDD4L|CRTC1|RHOQ|TSKU|CERS2|ABHD17B|SEMA4C|TENM3|TMEM30A|HECW2|LR…	-9.15666
GO:0016485	protein processing	-11.152	3.30198	8.48516	226	42	PARP1|AEBP1|APOH|C1R|CASP3|CASP8|CES1|CLN3|COMP|CTSH|CTSS|CTSZ|ECE1|ENO1|ENPEP|GGT1|HP|MME|MYH9|SERPINE1|PCSK5|SERPINE2|PLAU|PRNP|REN|SCG5|THBS1|CLEC3B|PRSS12|CPZ|BAG2|LPCAT3|SEC11A|TMEM98|APH1A|C1RL|PLGRKT|SPCS3|DYNC2H1|HM13|CPXM2|CCBE1	-9.12135
GO:0043254	regulation of protein-containing complex assembly	-11.1472	2.53826	8.01503	448	64	ABL1|ADD2|PARP1|APOE|CAV3|CDH17|CTNNA2|ELN|PTK2B|GFAP|GTF2H4|HMGB1|HSP90AA1|ICAM1|STMN1|LCP1|MAP1B|MAP2|MAPT|MMP1|MYO1C|PAK1|PFN2|RAB3A|SORL1|STXBP1|TFRC|TGFB1|TMSB4X|SUMO1|VASP|LMO4|WASF1|TMSB10|GMFG|PIEZO1|ARPC1B|TMSB15A|STMN2|TPPP|MAPRE1|DKK1|KANK1|STXBP6|TMOD2|SOST|TPPP3|CAND1|BAIAP2L1|SPIRE1|NCLN|CLTRN|NAPB|KIF9|ATAT1|SCIN|FCHSD1|MYADM|PRRT2|STX1B|KANK4|WASHC2C|KANK3|OCLN	-9.11955
GO:1901342	regulation of vasculature development	-11.1365	2.79727	8.17852	343	54	ABL1|ANXA3|APOH|AQP1|CEACAM1|C3|C5|CHI3L1|CTSH|DCN|ECM1|EMP2|PTK2B|GRN|HGF|HMGB1|HMOX1|HSPG2|ITGA5|ITGB1|KRT1|SERPINE1|ENPP2|SERPINF1|PRKCB|PTGIS|PTN|RRAS|S100A1|SFRP1|SFRP2|SP100|SPARC|STIM1|THBS1|THBS2|THBS4|TLR3|RECK|ANGPTL7|GPNMB|HTATIP2|EMILIN1|PLXND1|CEMIP2|ADGRA2|ANGPTL4|WNT4|SYNJ2BP|ADAMTS9|SMOC2|PDCL3|CCBE1|EMC10	-9.11175
GO:0048589	developmental growth	-11.13	2.29073	7.83758	605	78	ABL1|ACTN3|ANXA1|APOD|APOE|CAV3|COMP|CSF1|DPYSL2|ECM1|ENO3|ERCC6|FN1|GAMT|GAP43|GDI1|GJA1|GNAS|HSP90AA1|TNC|IGF2|INSR|L1CAM|LAMB2|MAP1B|MAP2|MAPT|NINJ1|NOTCH1|NOTCH2|NRCAM|PAK1|PDGFRB|PIN1|MAPK1|PTGFRN|PTN|PTX3|RBP4|SFRP1|SFRP2|SOD1|SOX2|STC1|SYT1|TGFBR3|WNT2|WNT11|YY1|SEMA3B|ADAM15|CPNE1|WASF1|DCLK1|NOG|GDF15|SLC23A2|CPQ|SEMA3C|AGR2|POSTN|TMED2|RUFY3|FSTL4|NEDD4L|FLRT3|TSKU|CHST11|ITSN2|SEMA4C|T…	-9.1082
GO:0061448	connective tissue development	-11.1266	3.19096	8.41139	245	44	BGN|BMP1|BMP3|BMP7|SERPINH1|CD44|CHI3L1|COL1A1|COL5A1|COL11A2|COMP|CRIP1|CSF1|CCN2|ECM1|EFEMP1|FRZB|GNAS|HOXC4|CCN1|LOX|LOXL2|LUM|MATN3|MGP|NOTCH1|PDGFRB|SFRP2|SORL1|STC1|TGFB1|TGFBI|TIMP1|WNT11|WNT2B|NOG|SLC39A14|TSKU|CHST11|ARID5B|SCIN|SELENOM|CHADL|RFLNB	-9.10773
GO:0098869	cellular oxidant detoxification	-11.0645	4.70325	9.15008	102	27	ALB|APOA4|APOE|BMP7|CAT|NQO1|FABP1|GPX3|GSTA1|GSTT1|HBA1|HBD|HBE1|HBG1|HP|MGST1|PTGS2|SOD1|SOD2|SOD3|PRDX2|TXNRD1|PXDN|PTGES|FBLN5|DUOX2|GPX8	-9.0485
GO:0015711	organic anion transport	-10.9897	2.68638	8.05021	377	57	SLC25A4|SLC25A5|SLC25A6|ANXA1|AQP1|ATP1A2|CEACAM1|CA9|CES1|CLN3|SLC25A10|AKR1C1|FOLR1|GJA1|HBA1|ITGB1|ABCC1|MTTP|P2RX4|PLA2G4A|RAB3A|SLC1A5|SLC2A1|SLC3A2|SLC7A1|SNAP25|STXBP1|SYT1|SLC7A5|SLC4A4|SLC5A6|SLC7A6|SLC16A3|SLC33A1|SLC9A3R1|SLC4A8|PTGES|SLC23A2|ABCC5|SLC25A13|ABCC4|CA5B|SLC7A8|SLC17A5|SLC2A8|CYB5R2|CYB5R1|LRRC8D|SLC38A7|CLTRN|SLC13A3|SLC26A6|PLEKHA3|SLC44A4|SLC15A4|SLC35B2|OC90	-8.97656
GO:0046394	carboxylic acid biosynthetic process	-10.8653	2.81685	8.08265	328	52	ABCD1|ANXA1|APOA1|APOA4|APOC1|ASL|BCAT1|CEACAM1|CES1|CLN3|CYP27A1|DPYD|FABP5|FOLH1|GAMT|GGT1|GGT5|GLUD2|GSTM1|GSTM4|FADS3|LPL|MIF|OAT|PLA2G4A|PLOD2|PTGDS|PTGIS|PTGS2|PYCR1|RBP1|SCD|ACOX2|DEGS1|ALDH1A2|PLOD3|LIPG|FADS2|PTGES|LPGAT1|FGF19|NAALAD2|ERLIN1|ILVBL|SLC27A2|LIAS|ACOT7|MGLL|MTHFD1L|SRR|ELOVL1|ACSS1	-8.85507
GO:0010631	epithelial cell migration	-10.855	2.72209	8.01942	359	55	ABL1|ANXA1|ANXA3|APOA1|APOE|APOH|CEACAM1|CDH13|CTSH|DCN|DPP4|EFNB2|EMP2|EPHB4|PTK2B|FAP|GRN|HMGB1|HMOX1|ITGA2|ITGA3|ITGB3|KRT2|LOXL2|MYH9|NOTCH1|P2RX4|ENPP2|SERPINF1|PFN2|PTGS2|PTN|RRAS|S100A2|SP100|SPARC|STC1|TGFB1|THBS1|TMSB4X|BCAR1|CIB1|MAPRE2|CLASP2|PLXND1|KANK1|KANK2|ADGRA2|SRPX2|SYNJ2BP|ADAMTS9|RAB25|SMOC2|CCBE1|EMC10	-8.84757
GO:0016050	vesicle organization	-10.825	2.77786	8.04232	339	53	ANXA1|ANXA2|SHROOM2|CAV2|CLCN3|CLN3|CTSZ|DNM1|STX2|F5|FOLR1|MX1|MYO7A|GPR143|SERPINA1|SERPINE2|RAB3A|RAB27A|S100A10|SDC4|SDCBP|PMEL|SLC2A4|SNAP25|STXBP1|VAMP7|SYP|SYT1|TAP1|TAP2|TAPBP|TYRP1|SRPX|SNAP23|SYT7|GOSR2|SNAP91|CPLX2|TMED2|RAB32|CHP1|RAB38|STXBP6|TMED9|LAMTOR1|PI4K2A|CLTRN|RAB34|MCFD2|PRRT2|STX1B|TRAPPC6B|VTI1A	-8.82036
GO:1903035	negative regulation of response to wounding	-10.7975	4.93551	9.13211	90	25	APOE|APOH|CEACAM1|CLDN3|F2|FAP|GJA1|KRT1|SERPINE1|PDGFRA|SERPINE2|PLAU|PLAUR|PLG|PROS1|TFPI|THBS1|TSPAN8|VTN|CLASP2|CERS2|WNT4|C1QTNF1|CLDN19|ADAMTS18	-8.79567
GO:0048729	tissue morphogenesis	-10.7866	2.22794	7.66156	638	80	ABL1|ACTG1|CEACAM1|BMP7|CA9|CASP3|CAV3|CD44|COL5A1|CSF1|CTSH|DSP|FOLR1|FRZB|GJA1|HGF|TNC|IGFBP5|CCN1|INHBA|ITGA2|ITGA3|ITGA5|ITGB1|ITGB3|ITGB4|KRT17|LAMA3|LAMA5|LCP1|MYH7|MYL3|NGFR|NOTCH1|NOTCH2|PAK1|PBX1|PKP2|PODXL|RAP2A|SDC4|SFRP1|SFRP2|SPINT1|STC1|TGFB1|TGFB1I1|TGFB3|TGFBR3|TXNRD1|VASP|WNT1|WNT2|WNT11|WNT2B|LMO4|ALDH1A2|PLOD3|BRSK2|NOG|SLC9A3R1|PSMF1|GPC6|SEMA3C|TMED2|LIAS|PHB2|DKK1|CLASP2|PLX…	-8.78752
GO:0090132	epithelium migration	-10.7114	2.69953	7.9478	362	55	ABL1|ANXA1|ANXA3|APOA1|APOE|APOH|CEACAM1|CDH13|CTSH|DCN|DPP4|EFNB2|EMP2|EPHB4|PTK2B|FAP|GRN|HMGB1|HMOX1|ITGA2|ITGA3|ITGB3|KRT2|LOXL2|MYH9|NOTCH1|P2RX4|ENPP2|SERPINF1|PFN2|PTGS2|PTN|RRAS|S100A2|SP100|SPARC|STC1|TGFB1|THBS1|TMSB4X|BCAR1|CIB1|MAPRE2|CLASP2|PLXND1|KANK1|KANK2|ADGRA2|SRPX2|SYNJ2BP|ADAMTS9|RAB25|SMOC2|CCBE1|EMC10	-8.71514
GO:0032102	negative regulation of response to external stimulus	-10.6917	2.61557	7.88654	394	58	A2M|APOA1|APOE|APOH|CEACAM1|C5|CLDN3|CTNNA2|DPP4|F2|FAP|GJA1|GRN|HGF|HLA-A|HLA-B|HLA-E|INS|KRT1|LDLR|LTF|MIF|NOTCH1|NT5E|NUCB2|SERPINE1|PDGFRA|SERPINF1|SERPINE2|SERPINB9|PLAU|PLAUR|PLG|PROS1|PTGIS|SOD1|PRDX2|TFPI|THBS1|TSPAN8|TNFAIP6|VTN|SEMA3B|LPCAT3|SEMA3C|TREX1|CLASP2|SMPDL3B|CERS2|WNT4|SEMA4C|FAM3A|MUL1|C1QTNF1|SIRPA|CLDN19|ADAMTS18|SEMA3D	-8.69811
GO:0150115	cell-substrate junction organization	-10.6401	4.52577	8.88136	106	27	ABL1|ACTG1|ACTN1|ACTN3|APOD|COL16A1|PTK2B|FN1|GPM6B|ITGA6|ITGA2|ITGA5|ITGB4|LAMA3|LAMB3|LAMC1|LAMC2|S100A10|SDC4|SFRP1|SLC9A1|THBS1|MAPRE2|CLASP2|LAMTOR2|WNT4|PEAK1	-8.64926
GO:0006898	receptor-mediated endocytosis	-10.6138	2.77455	7.95515	333	52	ABCA2|ALB|ANXA2|APOA1|APOB|APOC1|APOE|ARR3|B2M|CEACAM1|BICD1|C3|CAV2|CAV3|CD63|CLN3|DNM1|FOLR1|HBA1|HP|HPX|HSP90AA1|HSPG2|IGF2R|INSR|ITGAV|ITGB1|ITGB3|LDLR|MX1|SERPINE1|PPT1|ATXN2|SDCBP|SFRP4|SNAP25|SORL1|SPARC|TF|TFRC|VTN|AP1G2|WASF1|UNC119|PDLIM7|DNAJC6|SNAP91|DKK1|ITSN2|NECAB2|GPR107|COLEC12	-8.62571
GO:1901699	cellular response to nitrogen compound	-10.5929	2.14831	7.52977	703	85	ABL1|PARP1|AHSG|APEX1|APLP1|AQP1|ATP1A3|CEACAM1|CASP3|CASP7|CAV2|CAV3|CDH1|COL1A1|COL1A2|COL5A2|COL6A1|COL16A1|CPS1|EIF4EBP2|FBN1|FOLR1|GJA1|GNAS|GPD1|GUCY1B1|HNRNPD|ICAM1|IFIT1|IGF2|IGFBP5|INS|INSR|ITPR2|LPL|LY6H|MAP1B|MMP2|ABCC1|MYO1C|NGFR|P2RX4|PAK1|PCK1|PDGFRA|PRKCB|MAPK1|PRNP|SFRP1|SLC2A4|SLC9A1|SOD1|SORL1|STC1|TLR3|WNT1|CSRP3|ATP6V0D1|SLC9A3R1|GDF15|BCAR1|TCIRG1|TREX1|KANK1|RHOQ|SLC39A14|AT…	-8.60746
GO:0098754	detoxification	-10.5754	3.99132	8.60248	138	31	ALB|APOA4|APOE|BMP7|CAT|NQO1|FABP1|GPX3|GSTA1|GSTM1|GSTT1|HBA1|HBD|HBE1|HBG1|HP|MGST1|SLC22A18|PTGS2|SOD1|SOD2|SOD3|PRDX2|TXNRD1|PXDN|PTGES|FBLN5|DUOX2|RDH11|AKR1B10|GPX8	-8.59259
GO:0055086	nucleobase-containing small molecule metabolic process	-10.4992	2.22454	7.54796	623	78	ACP3|ACTN3|PARP1|AK1|ABCD1|AMPD3|ATP5F1C|CPS1|CRMP1|DPAGT1|DPYD|DPYSL2|DPYSL3|TYMP|ENO1|ENO2|ENO3|ACSL1|GCDH|GFPT1|GPD1|GUCY1B1|HINT1|HMGCS2|HPRT1|INS|INSR|ITPA|MGAT1|NNMT|NT5E|OGDH|PFKFB3|PFKM|PGAM2|PPT1|MAPK1|PTGIS|PTGS2|SCD|TGFB1|TK2|TMSB4X|TTR|TXNRD1|UPP1|TPST1|SLC4A4|DGAT1|PAPSS2|GFPT2|SLC25A13|DPYSL4|APOBEC2|NUDT4|NUDT3|TREX1|ACOT7|ENPP4|RHOQ|ACOT11|RAB23|NUDT11|OGDHL|DPYSL5|ELOVL1|DCTPP1|U…	-8.51906
GO:0033627	cell adhesion mediated by integrin	-10.4819	5.42906	9.1894	72	22	COL16A1|DPP4|FBN1|ICAM1|ITGA2|ITGA5|ITGAV|ITGB1|ITGB3|ITGB4|ITGB5|ITGB6|MUC1|SERPINE1|PLAU|PODXL|SFRP2|VTN|PIEZO1|CIB1|FERMT3|NPNT	-8.5044
GO:0090130	tissue migration	-10.4764	2.66275	7.83002	367	55	ABL1|ANXA1|ANXA3|APOA1|APOE|APOH|CEACAM1|CDH13|CTSH|DCN|DPP4|EFNB2|EMP2|EPHB4|PTK2B|FAP|GRN|HMGB1|HMOX1|ITGA2|ITGA3|ITGB3|KRT2|LOXL2|MYH9|NOTCH1|P2RX4|ENPP2|SERPINF1|PFN2|PTGS2|PTN|RRAS|S100A2|SP100|SPARC|STC1|TGFB1|THBS1|TMSB4X|BCAR1|CIB1|MAPRE2|CLASP2|PLXND1|KANK1|KANK2|ADGRA2|SRPX2|SYNJ2BP|ADAMTS9|RAB25|SMOC2|CCBE1|EMC10	-8.50158
GO:0006790	sulfur compound metabolic process	-10.4555	2.63227	7.80236	378	56	ACP3|ABCD1|BGN|CPS1|VCAN|SLC25A10|DCN|ACSL1|FMOD|GCDH|GGT1|B4GALT1|GGT5|GLO1|GSTA1|GSTA4|GSTM1|GSTM4|GSTT1|HMGCS2|LUM|MAT1A|MGST1|OGDH|OGN|PPT1|PRELP|SCD|ST3GAL1|ST3GAL2|ST3GAL4|SOD1|TPST1|DGAT1|B4GALT4|SLC5A6|PAPSS2|CHST3|LIAS|B4GAT1|ACOT7|ACOT11|CHST11|GDAP1|CSGALNACT2|SQOR|ELOVL1|GDAP1L1|NDNF|ACSF2|FAR1|ACSS1|MCEE|B3GNT7|B3GALT6|SLC35B2	-8.48325
GO:0045765	regulation of angiogenesis	-10.417	2.74162	7.85484	337	52	ABL1|ANXA3|APOH|AQP1|CEACAM1|C3|C5|CHI3L1|CTSH|DCN|ECM1|EMP2|PTK2B|GRN|HGF|HMGB1|HMOX1|HSPG2|ITGA5|ITGB1|KRT1|SERPINE1|ENPP2|SERPINF1|PRKCB|PTGIS|PTN|RRAS|S100A1|SFRP1|SFRP2|SP100|SPARC|STIM1|THBS1|THBS2|THBS4|TLR3|RECK|GPNMB|HTATIP2|EMILIN1|PLXND1|CEMIP2|ADGRA2|ANGPTL4|SYNJ2BP|ADAMTS9|SMOC2|PDCL3|CCBE1|EMC10	-8.44734
GO:0009636	response to toxic substance	-10.3401	3.12238	8.04686	239	42	ALB|APOA4|APOE|BMP7|CAT|CDH1|CES1|CPS1|NQO1|ERCC6|FABP1|GPX3|GSTA1|GSTM1|GSTT1|HBA1|HBD|HBE1|HBG1|HP|MAP1B|MBP|MGST1|CYTB|SLC22A18|PDGFRB|MAPK1|PTGS2|SOD1|SOD2|SOD3|PRDX2|TXNRD1|PXDN|PTGES|FBLN5|SLC7A8|DUOX2|RDH11|AKR1B10|WDR35|GPX8	-8.3742
GO:0062197	cellular response to chemical stress	-10.3387	2.69827	7.79615	349	53	ABL1|PARP1|ABCD1|ANXA1|APEX1|APOA4|FAS|AQP1|BMP7|TSPO|CASP3|CAT|CLN3|NQO1|STX2|FABP1|GPX3|GUCY1B1|HGF|HMOX1|HNRNPD|INS|MAPT|MGST1|MMP2|P4HB|PDGFRA|MAPK1|PYCR1|SLC2A1|SLC2A4|SOD1|SOD2|SOD3|PRDX2|TXNRD1|WNT1|MELK|PPIF|SIGMAR1|FBLN5|TREX1|SETX|ERO1A|CHCHD2|STK26|LRRC8D|WNK3|ERMP1|MAP1LC3A|AIFM2|SIRPA|GPX8	-8.3742
GO:0045785	positive regulation of cell adhesion	-10.2786	2.5084	7.65185	425	60	ABL1|ANXA1|APOA1|BMP7|CD44|CDH13|COL8A1|COL16A1|CSF1|CD55|DPP4|EMP2|PTK2B|FN1|HLA-A|HLA-E|HMGB1|ICAM1|IGF2|CCN1|ITGA6|ITGA2|ITGA3|ITGA5|ITGAV|LGALS1|CEACAM6|NID1|P4HB|PAK1|PAK2|PCK1|PLAUR|PODXL|PTN|RRAS|S100A10|SDC4|SFRP1|SFRP2|ST3GAL4|SLC7A1|SOX2|TFRC|UTRN|PIEZO1|EDIL3|CIB1|AGR2|OLFM4|EMILIN1|EGFL6|CD274|F11R|WNT4|NDNF|MYADM|SIRPA|CCDC80|NPNT	-8.31669
GO:0071559	response to transforming growth factor beta	-10.1838	2.99534	7.90885	261	44	PARP1|APOA1|CAV2|CAV3|CDKN1C|COL1A1|COL1A2|COL3A1|FBN1|FMOD|FOLR1|ITGA3|ITGB1|ITGB5|ITGB6|LOX|LTBP2|PIN1|SDCBP|SFRP1|TGFB1|TGFB1I1|TGFB3|LEFTY2|TGFBR3|THBS1|CLEC3B|UBA52|WNT1|WNT2|CILP|GDF15|POSTN|LEFTY1|EMILIN1|MXRA5|ZNF451|DKK3|CHST11|F11R|WNT4|PRDM16|HTRA3|VASN	-8.22441
GO:0061061	muscle structure development	-10.1782	2.21733	7.41683	609	76	ABL1|ACTN3|CASP3|CAV2|CAV3|CEACAM5|COL6A3|COMP|CSRP1|CTNNA2|DCN|DSP|EFNB2|ELN|FHL1|FHL2|FHL3|FLNB|IGF2|IGFBP3|IGFBP5|ITGA7|KRT8|KRT19|LAMA2|LAMA5|LGALS1|LOX|MYH3|MYH7|MYH9|MYH11|MYL3|NOTCH1|PAK1|PDGFRA|PDGFRB|PGM5|PIN1|PKP2|PTGFRN|SGCB|SGCD|SLC9A1|SOD2|TAGLN|TCF12|TGFB1|TGFBR3|UTRN|WNT1|WNT2|YY1|CSRP3|SGCE|PDLIM1|MYOM2|NOG|PDLIM7|GDF15|CXCL14|LDB3|DKK1|SOSTDC1|MYOF|TMOD2|MYLPF|EHD2|CDON|WNT4|SEMA…	-8.22124
GO:0010975	regulation of neuron projection development	-10.1532	2.49082	7.58972	428	60	APOE|B2M|BMP7|CAMK2B|CRMP1|CTNNA2|DPYSL3|EFNB2|EPHB3|PTK2B|FN1|GDI1|GRN|HGF|ITGA6|ITGA3|L1CAM|LGALS1|MAP1B|MAP2|MAP6|MAPT|NGFR|PAK1|PAK2|SERPINF1|PLXNB1|PTN|RAP2A|SDC2|SFRP1|SFRP2|SNAP25|SEMA3B|SF3A2|BRSK2|SEMA3C|CIB1|STMN2|RUFY3|SETX|FSTL4|PLXND1|KANK1|NEDD4L|CRTC1|TSKU|CERS2|SEMA4C|TENM3|TMEM30A|HECW2|LRRC4C|P3H1|NDRG4|NDNF|STX1B|SEMA3D|NEGR1|TRIM67	-8.19875
GO:0032956	regulation of actin cytoskeleton organization	-10.1505	2.66769	7.70009	353	53	ABL1|ACTG1|ADD2|APOA1|ARHGDIB|BST2|CAV3|CCN2|CTNNA2|ELN|PTK2B|GPM6B|ICAM1|STMN1|MYO1C|NOTCH2|PAK1|PAK2|PDGFRA|PDGFRB|PFN2|S100A10|SDC4|SFRP1|SLC9A1|TGFB3|TMSB4X|VASP|WNT11|WASF1|TMSB10|GMFG|ARPC1B|TMSB15A|RHOBTB3|PPM1E|CLASP2|KANK1|RHOQ|TMOD2|F11R|INPP5K|WNT4|RHOF|BAIAP2L1|SPIRE1|CGNL1|SCIN|FCHSD1|MYADM|KANK4|WASHC2C|KANK3	-8.19857
GO:0000302	response to reactive oxygen species	-10.0392	3.15872	7.93934	225	40	ABL1|ANXA1|APEX1|APOA4|APOD|APOE|AQP1|BMP7|CASP3|CAT|COL1A1|NQO1|ERCC6|FABP1|PTK2B|GUCY1B1|HBA1|HGF|HMOX1|HNRNPD|HP|MAPT|MB|MMP2|PDGFRA|PDGFRB|MAPK1|PYCR1|SOD1|SOD2|SOD3|PRDX2|PPIF|SIGMAR1|FBLN5|TREX1|SETX|STK26|MAP1LC3A|SIRPA	-8.08975
GO:0015849	organic acid transport	-9.99583	2.73351	7.67614	325	50	PLIN2|ABCD1|ANXA1|APOE|ATP1A2|CEACAM1|CLN3|CPT2|SLC25A10|AKR1C1|FABP1|FABP3|FABP5|ACSL1|FOLR1|GJA1|ITGB1|ABCC1|P2RX4|ABCB1|PLA2G4A|ABCD4|RAB3A|SLC1A5|SLC2A1|SLC3A2|SLC7A1|SNAP25|STXBP1|SYT1|THBS1|SLC7A5|SLC5A6|SLC7A6|SLC16A3|SLC9A3R1|PTGES|SLC23A2|SLC25A13|SLC27A2|SLC7A8|SLC17A5|SLC27A6|LRRC8D|SLC38A7|CLTRN|SLC13A3|SLC26A6|SLC15A4|OC90	-8.04885
GO:0071560	cellular response to transforming growth factor beta stimulus	-9.97206	2.99614	7.81971	255	43	PARP1|APOA1|CAV2|CAV3|CDKN1C|COL1A1|COL1A2|COL3A1|FBN1|FMOD|FOLR1|ITGA3|ITGB1|ITGB5|ITGB6|LOX|LTBP2|PIN1|SDCBP|SFRP1|TGFB1|TGFB1I1|TGFB3|LEFTY2|TGFBR3|THBS1|CLEC3B|UBA52|WNT1|WNT2|CILP|GDF15|POSTN|LEFTY1|EMILIN1|ZNF451|DKK3|CHST11|F11R|WNT4|PRDM16|HTRA3|VASN	-8.02752
GO:0007492	endoderm development	-9.96809	5.14332	8.83275	76	22	COL5A1|COL5A2|COL6A1|COL8A1|COL12A1|FN1|INHBA|ITGA5|ITGA7|ITGAV|ITGB5|LAMA3|LAMB1|LAMB3|LAMC1|MMP2|MMP15|NOTCH1|SOX2|VTN|NOG|DKK1	-8.02599
GO:0022617	extracellular matrix disassembly	-9.9652	4.92361	8.74219	83	23	A2M|BMP1|CD44|CST3|CTSS|DPP4|FAP|LAMC1|LCP1|MMP1|MMP2|MMP7|MMP11|MMP15|MMP19|PLG|TGFB1|TIMP1|TIMP2|ADAM15|ADAMTS4|CLASP2|KIF9	-8.02551
GO:0030038	contractile actin filament bundle assembly	-9.87716	4.35815	8.45912	106	26	ABL1|ACTG1|APOA1|CCN2|ELN|PTK2B|ITGB1|ITGB5|STMN1|PAK1|PAK2|PFN2|S100A10|SDC4|SFRP1|SLC9A1|TGFB3|WNT11|PDLIM1|PPM1E|CLASP2|F11R|INPP5K|WNT4|CGNL1|FAM171A1	-7.94227
GO:0043149	stress fiber assembly	-9.87716	4.35815	8.45912	106	26	ABL1|ACTG1|APOA1|CCN2|ELN|PTK2B|ITGB1|ITGB5|STMN1|PAK1|PAK2|PFN2|S100A10|SDC4|SFRP1|SLC9A1|TGFB3|WNT11|PDLIM1|PPM1E|CLASP2|F11R|INPP5K|WNT4|CGNL1|FAM171A1	-7.94227
GO:0034329	cell junction assembly	-9.78369	2.4608	7.41925	426	59	ABL1|ACTG1|ACTN1|ACTN3|ADD2|APOD|CDH1|COL16A1|CLDN3|EFNB2|EPHB3|PTK2B|FN1|GAP43|GJA1|GPM6A|GPM6B|IL1RAP|ITGA6|ITGA2|ITGA5|ITGB4|LAMA3|LAMB3|LAMC1|LAMC2|MAP1B|MYO1C|NRCAM|PAK2|PKP2|PLXNB1|S100A10|SDC4|SFRP1|SLC9A1|THBS1|TPBG|VASP|WNT11|PKP4|CLSTN3|GPC6|PATJ|CLASP2|PLXND1|EPB41L3|FLRT3|SRPX2|F11R|LSR|WNT4|PCDHB6|CLSTN2|PEAK1|VMP1|CRB3|CLDN19|OCLN	-7.85118
GO:0006024	glycosaminoglycan biosynthetic process	-9.77996	4.31742	8.396	107	26	BGN|VCAN|DCN|FMOD|B4GALT1|HSPG2|LUM|OGN|PDGFRB|PRELP|SDC2|SDC4|ST3GAL1|ST3GAL2|ST3GAL4|TGFB1|B4GALT4|CHST3|SDC3|ABCC5|GPC6|B4GAT1|CHST11|CSGALNACT2|B3GNT7|B3GALT6	-7.84982
GO:0044089	positive regulation of cellular component biogenesis	-9.72566	2.28395	7.2803	529	68	ABL1|PARP1|APOA1|BMP7|CAV3|CDH17|CHGA|COL16A1|CLDN3|CCN2|CTNNA2|DPYSL3|EPHB3|PTK2B|GPM6A|GTF2H4|HSP90AA1|ICAM1|IL1RAP|LCP1|MAP1B|MAPT|MMP1|MYO1C|PAK1|PFN2|S100A10|SDC4|SDCBP|SFRP1|TFRC|TGFB1|TGFB3|TPBG|SUMO1|VASP|WNT1|WNT11|WASF1|GMFG|CLSTN3|PIEZO1|ARPC1B|TPPP|EMILIN1|PPM1E|MAPRE1|CLASP2|RHOQ|FLRT3|SRPX2|TPPP3|WNT4|CAND1|BAIAP2L1|SPIRE1|CLTRN|CLSTN2|EPS8L2|EPS8L3|ATAT1|SCIN|FCHSD1|CRB3|DOCK11|CLD…	-7.79788
GO:0007044	cell-substrate junction assembly	-9.71459	4.44196	8.42038	100	25	ABL1|ACTG1|ACTN1|ACTN3|APOD|COL16A1|PTK2B|FN1|GPM6B|ITGA6|ITGA2|ITGA5|ITGB4|LAMA3|LAMB3|LAMC1|LAMC2|S100A10|SDC4|SFRP1|SLC9A1|THBS1|CLASP2|WNT4|PEAK1	-7.78914
GO:0044272	sulfur compound biosynthetic process	-9.70594	3.31421	7.87821	193	36	BGN|VCAN|DCN|ACSL1|FMOD|GCDH|GGT1|B4GALT1|GGT5|GSTA1|GSTA4|GSTM1|GSTM4|GSTT1|LUM|MAT1A|MGST1|OGN|PPT1|PRELP|SCD|ST3GAL1|ST3GAL2|ST3GAL4|B4GALT4|PAPSS2|CHST3|LIAS|B4GAT1|CHST11|CSGALNACT2|ELOVL1|ACSS1|B3GNT7|B3GALT6|SLC35B2	-7.78282
GO:0006641	triglyceride metabolic process	-9.68405	4.27744	8.33364	108	26	APOA1|APOA4|APOB|APOC1|APOE|APOH|C3|CAT|CAV3|CPS1|FABP1|FABP3|FABP5|FABP7|ACSL1|LDLR|LIPE|LPL|MTTP|PCK1|SORL1|DGAT1|LIPG|LPGAT1|MGLL|MBOAT7	-7.76325
GO:0072593	reactive oxygen species metabolic process	-9.64141	2.84538	7.59225	281	45	ABCD1|APOA4|ARF4|BMP7|TSPO|CAT|CLCN3|CPS1|CCN2|NQO1|F2|PTK2B|GPX3|HBA1|HBD|HBE1|HBG1|HP|HSP90AA1|ICAM1|CCN1|INS|INSR|MAPT|P2RX4|PDGFRB|PTGIS|PTGS2|PTX3|RAB27A|SOD1|SOD2|SOD3|PRDX2|TGFB1|THBS1|PXDN|SH3PXD2A|FBLN5|DDAH2|DUOX2|NDUFA13|PARL|WDR35|SIRPA	-7.72291
GO:0051216	cartilage development	-9.63072	3.36148	7.86965	185	35	BGN|BMP1|BMP3|BMP7|SERPINH1|CD44|CHI3L1|COL1A1|COL11A2|COMP|CCN2|ECM1|EFEMP1|FRZB|GNAS|HOXC4|CCN1|LOXL2|LUM|MATN3|MGP|SFRP2|STC1|TGFB1|TGFBI|TIMP1|WNT11|WNT2B|NOG|SLC39A14|TSKU|CHST11|SCIN|CHADL|RFLNB	-7.71451
GO:1901615	organic hydroxy compound metabolic process	-9.62604	2.24099	7.2109	555	70	ABCA2|ACTN3|ADH1B|ALDH2|ALDH1B1|APOA1|APOA4|APOB|APOE|CAT|CDH3|CES1|COMT|CRYM|CYP27A1|DCT|AKR1C1|DHCR7|DHCR24|DPAGT1|PTK2B|GC|GPD1|HMGCS2|HPRT1|LDLR|LIPE|NFYB|NPC1|PCK1|PLA2G4A|PLTP|RBP4|RDH5|MSMO1|SCD|PMEL|SNCB|SOAT1|SOD1|SQLE|TTR|TYRP1|ACOX2|PLPP1|PLPP2|DGAT1|ALDH1A2|FGF19|LPCAT3|CPQ|ERLIN1|EBP|SLC27A2|NUDT4|NUDT3|PNKD|TSKU|DKK3|DUOX2|RDH11|CYB5R2|CYB5R1|INPP5K|WNT4|NUDT11|AKR1B10|ACSS1|LDHD|CY…	-7.71212
GO:1903036	positive regulation of response to wounding	-9.61337	5.18228	8.67739	72	21	ACTG1|ANXA1|APOH|CLDN3|F2|GRN|HMGB1|ITGB1|SERPINE1|PLG|PTN|ST3GAL4|PRDX2|THBS1|VTN|ENPP4|KANK1|DUOX2|SMOC2|ANO6|OCLN	-7.70171
GO:0007507	heart development	-9.59153	2.23696	7.19409	556	70	BMP7|CASP3|CASP8|CAV3|COL3A1|COL5A1|CRIP1|DSG2|DSP|ECE1|EFNB2|ELN|EPHB4|FBN1|FHL2|FN1|FOLR1|GJA1|CCN1|INSR|ITGA3|LOX|MYH7|MYH11|MYL3|NOTCH1|NOTCH2|PAK1|PCSK5|PDGFRA|PDGFRB|PIN1|PKP2|MAPK1|PTN|RBP4|SFRP2|SGCB|SGCD|SLC9A1|SPARC|TGFB1|TGFB3|TGFBR3|WNT2|WNT11|YY1|CSRP3|LMO4|ADAM15|ALDH1A2|PDLIM1|NOG|PDLIM7|SEMA3C|LEFTY1|TMED2|EMILIN1|LDB3|TREX1|DKK1|PLXND1|FLRT3|ADAMTS9|SAV1|NDRG4|DYNC2H1|BICC1|LEMD2…	-7.68213
GO:0090303	positive regulation of wound healing	-9.58346	5.72184	8.86639	59	19	ACTG1|ANXA1|APOH|CLDN3|F2|HMGB1|ITGB1|SERPINE1|PLG|ST3GAL4|PRDX2|THBS1|VTN|ENPP4|KANK1|DUOX2|SMOC2|ANO6|OCLN	-7.6763
GO:0060541	respiratory system development	-9.43222	3.30784	7.75341	188	35	CHI3L1|CCN2|CTSH|HMGB1|TNC|IGFBP5|ITGA3|ITGB6|LAMA5|LOX|MAN2A1|MME|NOTCH1|PDGFRA|PDGFRB|MAPK1|PTN|RAB3A|RBP4|SPARC|TGFB3|WNT2|WNT11|WNT2B|ALDH1A2|PLOD3|NOG|MAN1A2|TMEM38B|RCN3|SAV1|HHIP|CRISPLD2|CCBE1|LAMA1	-7.5273
GO:0032535	regulation of cellular component size	-9.38822	2.54512	7.30616	370	53	ABL1|ADD2|APOE|AQP1|CAV3|CLCN3|CLN3|CTNNA2|DPYSL2|ELN|PTK2B|FN1|GDI1|ICAM1|L1CAM|MAP1B|MAP2|MAPT|MYO1C|NRCAM|PAK1|PFN2|RAB3B|SLC12A4|TMSB4X|VASP|SEMA3B|WASF1|TMSB10|SLC9A3R1|GMFG|ARPC1B|SEMA3C|SLC12A7|TMSB15A|RUFY3|FSTL4|KANK1|TMOD2|SEMA4C|BAIAP2L1|SPIRE1|SLC12A9|WNK3|SCIN|FCHSD1|MYADM|KANK4|ANO6|SEMA3D|WASHC2C|KANK3|LAMTOR4	-7.48552
GO:0071417	cellular response to organonitrogen compound	-9.2996	2.1113	6.9892	648	77	ABL1|PARP1|AHSG|APEX1|APLP1|AQP1|ATP1A3|CEACAM1|CASP3|CASP7|CAV2|CAV3|CDH1|COL1A1|COL1A2|COL5A2|COL6A1|COL16A1|CPS1|EIF4EBP2|FBN1|FOLR1|GJA1|GNAS|GPD1|HNRNPD|ICAM1|IGF2|IGFBP5|INS|INSR|ITPR2|LPL|MAP1B|MMP2|ABCC1|MYO1C|NGFR|P2RX4|PAK1|PCK1|PDGFRA|PRKCB|MAPK1|PRNP|SFRP1|SLC2A4|SLC9A1|SOD1|SORL1|STC1|WNT1|CSRP3|ATP6V0D1|SLC9A3R1|GDF15|BCAR1|TCIRG1|KANK1|RHOQ|SLC39A14|ATP6V0A2|LAMTOR2|SLC2A8|NSG2|INP…	-7.39911
GO:0097485	neuron projection guidance	-9.27626	2.81217	7.41533	278	44	BMP7|CRMP1|DPYSL2|EFNB2|EPHB3|EPHB4|FOXG1|GAP43|KIF5C|L1CAM|LAMA2|LAMA3|LAMA5|LAMB2|LAMC2|NCAM1|NGFR|NOTCH1|NOTCH2|NRCAM|PLXNB1|MAPK1|RAP1GAP|VASP|SEMA3B|LGI1|NOG|PDLIM7|NRXN3|TUBB3|SEMA3C|DPYSL4|CHL1|NFASC|PLXND1|FLRT3|SH3KBP1|SEMA4C|DPYSL5|NEXN|UNC5B|SEMA3D|LAMA1|TUBB2B	-7.37797
GO:0043542	endothelial cell migration	-9.17526	2.79209	7.35973	280	44	ABL1|ANXA1|ANXA3|APOA1|APOE|APOH|CEACAM1|CDH13|DCN|DPP4|EFNB2|EMP2|EPHB4|PTK2B|FAP|GRN|HMGB1|HMOX1|ITGB3|LOXL2|MYH9|NOTCH1|P2RX4|SERPINF1|PTGS2|PTN|RRAS|S100A2|SP100|SPARC|STC1|TGFB1|THBS1|TMSB4X|BCAR1|CIB1|PLXND1|ADGRA2|SRPX2|SYNJ2BP|ADAMTS9|SMOC2|CCBE1|EMC10	-7.28129
GO:0048284	organelle fusion	-9.17521	3.62609	7.79575	147	30	ANXA1|ANXA2|CAV2|CLN3|ENO1|ENO2|ENO3|STX2|RAB3A|SNAP25|STXBP1|VAMP7|SYT1|TAP1|TAP2|TAPBP|TFRC|SNAP23|SYT7|GOSR2|CPLX2|CHP1|STXBP6|GDAP1|CLTRN|MUL1|RAB34|PRRT2|STX1B|VTI1A	-7.28129
GO:0007423	sensory organ development	-9.14485	2.2293	7.00387	534	67	SHROOM2|BMP7|CALB1|COL5A1|COL5A2|COL8A1|COL8A2|CRYBB1|CRYBB2|DCX|GSDME|ECE1|FBN1|EFEMP1|FOXG1|FRZB|GPM6A|HMGB1|INHBA|LAMB2|MAB21L1|MAN2A1|MYO7A|NDP|NOTCH1|NOTCH2|SIX6|PBX1|PDGFRA|PDGFRB|SERPINF1|MAPK1|PTN|RBP4|SDC4|SOD1|SOX2|SPARC|TGFB3|TUB|WNT1|WNT2|WNT2B|YY1|ALDH1A2|MYOM2|NOG|SLC9A3R1|CXCL14|ANGPTL7|GDF11|TCIRG1|TSKU|CDON|ESRP1|TENM3|SMOC1|SLC44A4|MEGF11|CHRDL1|CTHRC1|TTC39C|ADAMTS18|LAMA1|TPRN…	-7.25309
GO:0006023	aminoglycan biosynthetic process	-9.13415	4.05231	7.97473	114	26	BGN|VCAN|DCN|FMOD|B4GALT1|HSPG2|LUM|OGN|PDGFRB|PRELP|SDC2|SDC4|ST3GAL1|ST3GAL2|ST3GAL4|TGFB1|B4GALT4|CHST3|SDC3|ABCC5|GPC6|B4GAT1|CHST11|CSGALNACT2|B3GNT7|B3GALT6	-7.24454
GO:0046890	regulation of lipid biosynthetic process	-9.07505	3.15094	7.51107	203	36	ABCA2|ABCD1|ANXA1|APOA1|APOA4|APOB|APOC1|APOE|CEACAM1|TSPO|C3|CES1|DHCR7|FABP3|FABP5|IGFBP7|CCN1|INS|LDLR|NFYB|PCK1|PTGS2|SCD|SMPD2|SOD1|SQLE|LPGAT1|FGF19|LPCAT3|ERLIN1|CHP1|TREX1|RAB38|DKK3|WNT4|FAM3A	-7.18759
GO:0070527	platelet aggregation	-9.03505	5.35855	8.45771	63	19	ACTG1|ACTN1|CEACAM1|COMP|CSRP1|FN1|GNAS|ITGB3|MYH9|PDGFRA|SERPINE2|RAP2B|STXBP1|MYL9|METAP1|F11R|FERMT3|C1QTNF1|ADAMTS18	-7.14973
GO:0044282	small molecule catabolic process	-9.02797	2.3745	7.0472	434	58	ABAT|ACADS|ACADSB|ACTN3|ABCD1|ALDH2|ALDH1B1|APOE|BCAT1|CBR3|CPT2|CRABP1|CRYM|CYP27A1|DPYD|TYMP|ENO1|ENO2|ENO3|ETFDH|FABP1|GCDH|GCSH|GLUD2|HADHA|HADHB|HNMT|HPRT1|MAT1A|MGAT1|NT5E|OAT|OGDH|PCK1|PFKM|PGAM2|ABCD4|UPP1|ACOX2|XYLB|APOBEC2|ILVBL|SLC27A2|NUDT3|ENPP4|DDAH2|PNKD|HACL1|INPP5K|AKR1B10|ASRGL1|MCEE|CARNMT1|ALDH1L2|LDHD|APOBEC3F|IL4I1|ENTPD8	-7.14477
GO:0110053	regulation of actin filament organization	-9.01454	2.79859	7.29263	273	43	ABL1|ACTG1|ADD2|APOA1|CCN2|CTNNA2|ELN|PTK2B|ICAM1|STMN1|MYO1C|PAK1|PAK2|PFN2|S100A10|SDC4|SFRP1|SLC9A1|TGFB3|TMSB4X|VASP|WNT11|WASF1|TMSB10|GMFG|ARPC1B|TMSB15A|PPM1E|CLASP2|KANK1|TMOD2|F11R|INPP5K|WNT4|BAIAP2L1|SPIRE1|CGNL1|SCIN|FCHSD1|MYADM|KANK4|WASHC2C|KANK3	-7.13344
GO:0001523	retinoid metabolic process	-8.95334	4.11292	7.91532	108	25	ADH1B|APOA1|APOA4|APOB|APOE|CRABP1|AKR1C1|HSPG2|LIPE|LPL|RBP1|RBP4|RDH5|RLBP1|SDC2|SDC4|TTR|DGAT1|ALDH1A2|SDC3|GPC6|CYP2S1|RDH11|AKR1B10|CYP4V2	-7.07435
GO:0051258	protein polymerization	-8.9447	2.71035	7.21167	295	45	ABL1|ADD2|CAV3|CTNNA2|DNM1|ELN|PTK2B|HSP90AA1|ICAM1|STMN1|MAP1B|MAP2|MAPT|MX1|MYO1C|PAK1|PFN2|PIN1|TMSB4X|VASP|ZNF207|WASF1|PSTPIP2|TMSB10|GMFG|ARPC1B|TMSB15A|STMN2|TPPP|MAPRE1|CLASP2|KANK1|TMOD2|HDGFL3|TPPP3|BAIAP2L1|SPIRE1|CORO7|SCIN|FCHSD1|MYADM|KANK4|WASHC2C|KANK3|OCLN	-7.06781
GO:0001952	regulation of cell-matrix adhesion	-8.89804	3.83785	7.76541	125	27	ABL1|ACTG1|APOD|CDH13|CDKN2A|COL16A1|CSF1|EMP2|PTK2B|GPM6B|HOXA7|CEACAM6|SERPINE1|PLAU|RRAS|S100A10|SDC4|SFRP1|SLC9A1|THBS1|UTRN|ADAM15|CIB1|POSTN|CLASP2|WNT4|PEAK1	-7.0253
GO:0032355	response to estradiol	-8.89804	3.83785	7.76541	125	27	ANXA1|APOB|CCND1|BMP7|CASP3|CASP8|CAT|COL1A1|CCN2|NQO1|GGT1|GGT5|GJA1|HNRNPD|ITGA2|MAP1B|MMP15|PDGFRB|PTN|SFRP1|STXBP1|TFPI|TGFB1|WNT8B|ALDH1A2|ARPC1B|POSTN	-7.0253
GO:0007179	transforming growth factor beta receptor signaling pathway	-8.89495	3.10506	7.40535	206	36	PARP1|APOA1|CAV2|CAV3|CDKN1C|COL1A2|COL3A1|FBN1|FMOD|FOLR1|ITGA3|ITGB1|ITGB5|ITGB6|LOX|LTBP2|PIN1|SDCBP|TGFB1|TGFB1I1|TGFB3|LEFTY2|TGFBR3|THBS1|UBA52|WNT1|GDF15|LEFTY1|EMILIN1|ZNF451|DKK3|CHST11|F11R|PRDM16|HTRA3|VASN	-7.02428
GO:0090101	negative regulation of transmembrane receptor protein serine/threonine kinase signaling pathway	-8.85421	3.71268	7.68671	134	28	ABL1|CAV2|FBN1|NOTCH1|PIN1|SFRP1|SFRP2|SORL1|TGFB1|TGFB1I1|TGFB3|TGFBR3|UBA52|WNT1|CILP|NOG|EMILIN1|DKK1|SOSTDC1|ZNF451|CHST11|SOST|PRDM16|CHRDL1|HTRA3|VASN|LEMD2|RBPMS2	-6.98559
GO:0050673	epithelial cell proliferation	-8.83841	2.34746	6.94885	439	58	APOA1|APOE|APOH|B2M|CCND1|CEACAM1|CAV2|CDH3|CDH13|CDKN1C|COL8A1|COL8A2|ECM1|SERPINB1|FABP7|FAP|B4GALT1|GJA1|SFN|GRN|HGF|HMGB1|HMGB2|HMOX1|IGF2|IGFBP3|IGFBP4|IGFBP5|ITGB3|KRT2|LAMB1|LAMC1|LOXL2|MST1|NGFR|NOTCH1|NOTCH2|SERPINF1|MAPK1|PTN|SFRP1|SFRP2|SOX2|SPARC|TGFB1|TGFBR3|TGM1|THBS1|THBS4|WNT2|ALDH1A2|NOG|PHB2|EGFL7|SYNJ2BP|SAV1|PDCL3|EMC10	-6.97183
GO:0007411	axon guidance	-8.81528	2.75818	7.18132	277	43	BMP7|CRMP1|DPYSL2|EFNB2|EPHB3|EPHB4|FOXG1|GAP43|KIF5C|L1CAM|LAMA2|LAMA3|LAMA5|LAMB2|LAMC2|NCAM1|NGFR|NOTCH1|NOTCH2|NRCAM|PLXNB1|MAPK1|RAP1GAP|VASP|SEMA3B|LGI1|NOG|PDLIM7|NRXN3|TUBB3|SEMA3C|CHL1|NFASC|PLXND1|FLRT3|SH3KBP1|SEMA4C|DPYSL5|NEXN|UNC5B|SEMA3D|LAMA1|TUBB2B	-6.95073
GO:1902904	negative regulation of supramolecular fiber organization	-8.80417	3.42113	7.52369	161	31	ADD2|APOE|CAV3|CTNNA2|STMN1|LDLR|MAP1B|MAP2|PAK2|PFN2|TMSB4X|TMSB10|GMFG|CIB1|TMSB15A|STMN2|EMILIN1|MAPRE1|CLASP2|KANK1|TMOD2|HDGFL3|F11R|INPP5K|CGNL1|SCIN|MYADM|CHADL|KANK4|WASHC2C|KANK3	-6.94165
GO:0050900	leukocyte migration	-8.73312	2.22532	6.8264	511	64	ADD2|ANXA1|APOB|APOD|CEACAM1|C5|CD44|CEACAM5|CHGA|COL1A1|COL1A2|CSF1|DPP4|ECM1|F2|PTK2B|FN1|B4GALT1|HMGB1|HMOX1|HOXA7|ICAM1|ITGA6|ITGA1|ITGA2|ITGA3|ITGA5|ITGAV|ITGB1|ITGB3|L1CAM|EPCAM|MIF|MMP1|MST1|MYH9|CEACAM6|P2RX4|SERPINE1|MAPK1|PROS1|PTN|SDC2|SDC4|ST3GAL4|SLC3A2|STK10|TGFB1|THBS1|THBS4|SLC7A5|TNFRSF10B|SLC7A6|SLC16A3|CXCL14|SDC3|OLFM4|EMILIN1|SLC7A8|F11R|MCU|SIRPA|ANO6|PRSS56	-6.87262
GO:0001655	urogenital system development	-8.71519	2.60152	7.04738	321	47	ANXA1|BMP7|CALB1|CAT|CRIP1|CTSH|DCN|ENPEP|EPHB3|FBN1|TNC|ITGA3|LAMA5|LAMB2|MME|NID1|NOTCH1|NOTCH2|PBX1|PCSK5|PDGFRA|PDGFRB|SERPINF1|PODXL|RBP4|REN|SDC4|SFRP1|WFS1|WNT1|WNT11|WNT2B|ALDH1A2|NOG|CRLF1|GDF11|TREX1|PLXND1|KANK2|SEC61A1|APH1A|WNT4|C1GALT1|DYNC2H1|BICC1|ARID5B|NPNT	-6.85669
GO:0002009	morphogenesis of an epithelium	-8.68245	2.18783	6.78052	536	66	ABL1|ACTG1|CEACAM1|BMP7|CA9|CASP3|CAV3|CD44|COL5A1|CSF1|CTSH|FOLR1|FRZB|GJA1|HGF|TNC|IGFBP5|CCN1|ITGA5|KRT17|LAMA3|LAMA5|LCP1|NGFR|NOTCH1|NOTCH2|PAK1|PBX1|PODXL|RAP2A|SDC4|SFRP1|SFRP2|SPINT1|TGFB1|TGFB1I1|VASP|WNT1|WNT2|WNT11|WNT2B|LMO4|ALDH1A2|PLOD3|BRSK2|NOG|SLC9A3R1|PSMF1|GPC6|SEMA3C|TMED2|LIAS|PHB2|DKK1|CLASP2|PLXND1|FLRT3|MTHFD1L|SOSTDC1|WNT4|SEMA4C|HHIP|NDRG4|CTHRC1|NPNT|LAMA1	-6.82595
GO:0034599	cellular response to oxidative stress	-8.66226	2.65632	7.05529	301	45	ABL1|PARP1|ABCD1|ANXA1|APEX1|APOA4|AQP1|BMP7|CAT|NQO1|STX2|FABP1|GPX3|GUCY1B1|HGF|HMOX1|HNRNPD|INS|MAPT|MGST1|MMP2|P4HB|PDGFRA|MAPK1|PYCR1|SOD1|SOD2|SOD3|PRDX2|TXNRD1|WNT1|MELK|PPIF|SIGMAR1|FBLN5|TREX1|SETX|ERO1A|CHCHD2|STK26|ERMP1|MAP1LC3A|AIFM2|SIRPA|GPX8	-6.80774
GO:0001894	tissue homeostasis	-8.64286	2.80185	7.12809	260	41	SERPINA3|ACP5|ACTG1|ALB|B2M|CDH3|CLCN3|CLDN3|CSF1|CCN2|CTSH|ERCC6|PTK2B|GJA1|GNAS|ITGB1|ITGB3|ITGB6|KRT1|LAMA2|LAMC1|LTF|MBP|NOTCH1|P2RX4|RBP4|SLC2A1|SOD1|TF|TFRC|TUB|TCIRG1|F11R|LSR|MUC13|RCN3|WNK3|TMEM119|ILDR2|POTEJ|OCLN	-6.79033
GO:0006906	vesicle fusion	-8.59388	4.10027	7.73523	104	24	ANXA1|ANXA2|CAV2|CLN3|STX2|RAB3A|SNAP25|STXBP1|VAMP7|SYT1|TAP1|TAP2|TAPBP|SNAP23|SYT7|GOSR2|CPLX2|CHP1|STXBP6|CLTRN|RAB34|PRRT2|STX1B|VTI1A	-6.74332
GO:0043410	positive regulation of MAPK cascade	-8.58978	2.19148	6.7429	527	65	ABL1|APOE|C5|CAV2|CD44|CHI3L1|CCN2|GSDME|ERCC6|PTK2B|HGF|HMGB1|ICAM1|IGF2|IGFBP3|IGFBP4|IGFBP6|IL11|INS|INSR|ITGA1|MIF|NOTCH1|NOTCH2|PAK1|PDGFRA|PDGFRB|PHB|MAPK1|MAPK10|SDCBP|SOD1|SOX2|PRDX2|TF|TGFB1|TGFB3|THBS1|TIMP2|TLR3|TPBG|UBA52|UBE2N|MAPKAPK3|PEA15|GDF15|PJA2|FGF19|GPNMB|CIB1|PHB2|DKK1|CDON|TAOK3|NECAB2|DIRAS2|SEMA4C|LAMTOR1|PDGFC|NDRG4|MUL1|C1QTNF1|DIRAS1|NPNT|EMC10	-6.74117
GO:0090066	regulation of anatomical structure size	-8.51584	2.22997	6.73527	494	62	ABL1|ADD2|APOE|AQP1|ATP1A2|CAV3|CLCN3|CLN3|COMP|CPS1|CTNNA2|DPYSL2|ECE1|ELN|PTK2B|FN1|GDI1|GJA1|ICAM1|ITGA1|L1CAM|MAP1B|MAP2|MAPT|MYO1C|NRCAM|PAK1|PFN2|RAB3B|SLC12A4|SOD1|SOD2|TMSB4X|VASP|SEMA3B|WASF1|PLOD3|TMSB10|SLC9A3R1|GMFG|ARPC1B|SEMA3C|SLC12A7|TMSB15A|RUFY3|FSTL4|KANK1|TMOD2|SEMA4C|BAIAP2L1|SPIRE1|SLC12A9|WNK3|SCIN|FCHSD1|MYADM|KANK4|ANO6|SEMA3D|WASHC2C|KANK3|LAMTOR4	-6.66918
GO:0016101	diterpenoid metabolic process	-8.43351	3.89645	7.56752	114	25	ADH1B|APOA1|APOA4|APOB|APOE|CRABP1|AKR1C1|HSPG2|LIPE|LPL|RBP1|RBP4|RDH5|RLBP1|SDC2|SDC4|TTR|DGAT1|ALDH1A2|SDC3|GPC6|CYP2S1|RDH11|AKR1B10|CYP4V2	-6.5888
GO:0072330	monocarboxylic acid biosynthetic process	-8.425	2.93486	7.10007	224	37	ABCD1|ANXA1|APOA1|APOA4|APOC1|CEACAM1|CES1|CYP27A1|FABP5|GAMT|GSTM1|GSTM4|FADS3|LPL|MIF|PLA2G4A|PTGDS|PTGIS|PTGS2|RBP1|SCD|ACOX2|DEGS1|ALDH1A2|LIPG|FADS2|PTGES|LPGAT1|FGF19|ERLIN1|SLC27A2|LIAS|ACOT7|MGLL|SRR|ELOVL1|ACSS1	-6.58222
GO:0006026	aminoglycan catabolic process	-8.41458	4.96454	7.9933	68	19	BGN|CD44|CHI3L1|VCAN|DCN|FMOD|HSPG2|LUM|OGN|PRELP|SDC2|SDC4|SLC9A1|TGFB1|SDC3|GPC6|CHP1|CEMIP2|HGSNAT	-6.57374
GO:0032271	regulation of protein polymerization	-8.37081	2.92182	7.06805	225	37	ABL1|ADD2|CAV3|CTNNA2|ELN|PTK2B|HSP90AA1|ICAM1|STMN1|MAP1B|MAP2|MAPT|MYO1C|PAK1|PFN2|TMSB4X|VASP|WASF1|TMSB10|GMFG|ARPC1B|TMSB15A|STMN2|TPPP|MAPRE1|KANK1|TMOD2|TPPP3|BAIAP2L1|SPIRE1|SCIN|FCHSD1|MYADM|KANK4|WASHC2C|KANK3|OCLN	-6.53188
GO:0003012	muscle system process	-8.32732	2.27491	6.68042	453	58	ACTN3|PARP1|ATP1A2|ATP2A1|CAMK2B|CAV3|CHGA|CKMT2|CNN1|COMP|CCN2|DSC2|DSG2|DSP|ENO1|GAMT|GJA1|HMOX1|HRC|IGFBP5|ITGA1|ITGA2|ITGB5|LMNA|MB|MYBPC1|MYH3|MYH7|MYH8|MYH11|MYL1|MYL3|MYL4|NOTCH1|P2RX4|PAK1|PGAM2|PIN1|PKP2|SLC9A1|SNTB1|SOD1|STC1|TNNC2|TNNI2|UTRN|YY1|CSRP3|MYOM2|MYL9|NEDD4L|SMPX|MYOF|TMOD2|MYLPF|TMEM38B|TMEM38A|TRIM63	-6.4903
GO:0006936	muscle contraction	-8.31328	2.47336	6.79307	352	49	ACTN3|ATP1A2|ATP2A1|CAV3|CHGA|CKMT2|CNN1|COMP|CCN2|DSC2|DSG2|DSP|ENO1|GAMT|GJA1|HRC|ITGA1|ITGA2|ITGB5|MB|MYBPC1|MYH3|MYH7|MYH8|MYH11|MYL1|MYL3|MYL4|P2RX4|PGAM2|PKP2|SLC9A1|SNTB1|SOD1|STC1|TNNC2|TNNI2|UTRN|CSRP3|MYOM2|MYL9|NEDD4L|SMPX|MYOF|TMOD2|MYLPF|TMEM38B|TMEM38A|TRIM63	-6.47816
GO:0006721	terpenoid metabolic process	-8.30458	3.72551	7.42798	124	26	ADH1B|APOA1|APOA4|APOB|APOE|CRABP1|AKR1C1|HMGCS2|HSPG2|LIPE|LPL|RBP1|RBP4|RDH5|RLBP1|SDC2|SDC4|TTR|DGAT1|ALDH1A2|SDC3|GPC6|CYP2S1|RDH11|AKR1B10|CYP4V2	-6.47135
GO:0006027	glycosaminoglycan catabolic process	-8.29864	5.1584	8.00488	62	18	BGN|CD44|VCAN|DCN|FMOD|HSPG2|LUM|OGN|PRELP|SDC2|SDC4|SLC9A1|TGFB1|SDC3|GPC6|CHP1|CEMIP2|HGSNAT	-6.46729
GO:1990778	protein localization to cell periphery	-8.27912	2.52292	6.80634	331	47	ABCA2|CAV3|CDH1|CLN3|EMP2|INS|ITGA3|ITGB1|KRT18|LAMA5|PKP2|RAB3A|RAB3B|RAP2A|S100A10|SNAP25|STXBP1|TGFB1|TPBG|TUB|CSRP3|LGI1|SLC9A3R1|GPC6|CIB1|AGR2|TMED2|EFR3B|NFASC|CLASP2|EPB41L3|EFR3A|RHOQ|EHD2|F11R|INPP5K|GRIPAP1|TMBIM1|WNK3|RAB34|FAM126A|SYS1|MYADM|CRB3|STX1B|RAB3C|TSPAN33	-6.44965
GO:0010817	regulation of hormone levels	-8.27225	2.18201	6.59822	513	63	ADH1B|SLC25A4|SLC25A5|SLC25A6|ANXA1|TSPO|CES1|CHGA|CRABP1|CRYM|CTSZ|AKR1C1|DHCR7|DPP4|ECE1|ENPEP|ENSA|GJA1|GNAS|HSD17B2|IL11|INHBA|INS|ITPR2|LIPE|MME|PCSK5|PDGFRA|RBP1|RBP4|RDH5|REN|SFRP1|SCG5|SLC2A1|SNAP25|VAMP7|SERPINA7|TTR|SLC7A5|DGAT1|SNAP23|ALDH1A2|BRSK2|SYT7|HMGN3|TCIRG1|CPQ|SLC7A8|SLC39A14|MYRIP|DKK3|CYP2S1|DUOX2|RDH11|WNT4|AKR1B10|CLTRN|STARD3NL|MCU|C1QTNF1|SELENOM|ILDR2	-6.44465
GO:0072001	renal system development	-8.24445	2.64366	6.85888	289	43	BMP7|CALB1|CAT|CTSH|DCN|ENPEP|FBN1|ITGA3|LAMA5|LAMB2|MME|NID1|NOTCH1|NOTCH2|PBX1|PCSK5|PDGFRA|PDGFRB|SERPINF1|PODXL|RBP4|REN|SDC4|SFRP1|WFS1|WNT1|WNT11|WNT2B|ALDH1A2|NOG|CRLF1|GDF11|TREX1|PLXND1|KANK2|SEC61A1|APH1A|WNT4|C1GALT1|DYNC2H1|BICC1|ARID5B|NPNT	-6.41871
GO:0050801	ion homeostasis	-8.18009	1.91902	6.38585	787	85	ABL1|PARP1|ABCD1|APOE|ATP1A2|ATP1A3|ATP2A1|B2M|TSPO|C7|CALB1|CAV2|CAV3|CKB|CLCN3|CLN3|CPS1|CD55|DCN|F2|PTK2B|FHL1|GJA1|GRN|HMGB1|HMOX1|HPX|HRC|ITGAV|ITPR2|LTF|SLC11A2|P2RX4|PDGFRA|PPT1|PRKCB|MAPK1|PRNP|SCO1|SFRP4|SLC9A1|SLC12A4|SOD1|STC1|STIM1|TF|TFRC|WFS1|YWHAE|SLC39A7|CSRP3|SLC4A4|ATP6V0D1|SLC9A3R1|SLC4A8|TM9SF4|TCIRG1|SLC12A7|CHP1|NEDD4L|SLC7A8|SLC39A14|ATP6V0A2|RAB38|ERO1A|TPCN1|TRPM7|TMEM38B…	-6.3562
GO:0048871	multicellular organismal homeostasis	-8.17405	2.16933	6.54682	516	63	SERPINA3|ACP5|ACTG1|ACTN3|ALB|AQP1|B2M|CDH3|CLCN3|CLDN3|CPT2|CSF1|CCN2|CTSH|ERCC6|FABP5|ACSL1|PTK2B|GJA1|GNAS|SFN|ITGB1|ITGB3|ITGB6|KRT1|LAMA2|LAMA4|LAMC1|STMN1|LTF|MBP|NOTCH1|NOVA1|NOVA2|SLC11A2|P2RX4|PTGS2|RBP4|SCD|SLC2A1|SOD1|TF|TFRC|TUB|WFS1|PTGES|TCIRG1|CRTC1|TSKU|ACOT11|F11R|LSR|INPP5K|PDGFC|MUC13|RCN3|PRDM16|ELOVL1|WNK3|TMEM119|ILDR2|POTEJ|OCLN	-6.352
GO:0050808	synapse organization	-8.15292	2.32879	6.63529	412	54	ABL1|ACTG1|ACTN1|ADD2|APOE|ARF4|C3|CAMK2B|CDH1|CLN3|CTNNA2|EFNB2|EPHB3|GAP43|GPM6A|TNC|IL1RAP|INS|INSR|ITGA3|L1CAM|LAMB2|MAP1B|MAPT|NRCAM|PCDHGC3|PIN1|PLXNB1|PRNP|PTN|RAB3A|SNCB|SNCG|SPARC|SYN1|TPBG|UTRN|TUBA1A|PPFIBP2|WASF1|INA|CLSTN3|GPC6|DKK1|ERC1|NFASC|PLXND1|FLRT3|SRPX2|ABHD17B|PCDHB6|GRIPAP1|LRRC4C|CLSTN2	-6.33271
GO:0001822	kidney development	-8.12782	2.65569	6.81182	281	42	BMP7|CALB1|CAT|CTSH|DCN|ENPEP|FBN1|ITGA3|LAMA5|LAMB2|MME|NID1|NOTCH1|NOTCH2|PBX1|PCSK5|PDGFRA|PDGFRB|SERPINF1|PODXL|REN|SDC4|SFRP1|WFS1|WNT1|WNT11|WNT2B|ALDH1A2|NOG|CRLF1|GDF11|TREX1|PLXND1|KANK2|SEC61A1|APH1A|WNT4|C1GALT1|DYNC2H1|BICC1|ARID5B|NPNT	-6.30944
GO:0018126	protein hydroxylation	-8.11682	7.89681	8.75573	27	12	P4HA1|P4HB|PLOD1|PLOD2|P4HA2|PLOD3|CRTAP|P3H3|P3H4|ERO1A|FKBP10|P3H1	-6.30026
GO:0006954	inflammatory response	-8.08415	1.91838	6.34378	778	84	SERPINA3|PARP4|AHSG|ABCD1|ANXA1|APOA1|APOD|APOE|SERPINC1|C3|C4A|C4B|C5|CAMK4|CD44|CHI3L1|CSF1|ECM1|F2|FN1|GGT1|B4GALT1|GGT5|GJA1|GRN|HGF|HLA-E|HMGB1|HMGB2|HMOX1|HP|HSPG2|ICAM1|IGFBP4|IL1RAP|INS|ITGA2|ITGB1|ITGB6|ITIH4|KRT1|LDLR|LPL|MIF|ABCC1|NOTCH1|NOTCH2|NT5E|SERPINE1|SERPINF1|SERPINA1|PTGIS|PTGS2|PTN|PTX3|SOD1|VAMP7|PRDX2|TGFB1|THBS1|TIMP1|TLR3|TMSB4X|TNFAIP6|CSRP3|TPST1|SNAP23|PTGES|PJA2|LPCAT…	-6.2694
GO:0090174	organelle membrane fusion	-8.07705	3.87662	7.38214	110	24	ANXA1|ANXA2|CAV2|CLN3|STX2|RAB3A|SNAP25|STXBP1|VAMP7|SYT1|TAP1|TAP2|TAPBP|SNAP23|SYT7|GOSR2|CPLX2|CHP1|STXBP6|CLTRN|RAB34|PRRT2|STX1B|VTI1A	-6.26411
GO:0006638	neutral lipid metabolic process	-8.05525	3.52744	7.2153	136	27	APOA1|APOA4|APOB|APOC1|APOE|APOH|C3|CAT|CAV3|CPS1|FABP1|FABP3|FABP5|FABP7|ACSL1|LDLR|LIPE|LPL|MTTP|PCK1|PLA2G4A|SORL1|DGAT1|LIPG|LPGAT1|MGLL|MBOAT7	-6.24609
GO:0006639	acylglycerol metabolic process	-8.05525	3.52744	7.2153	136	27	APOA1|APOA4|APOB|APOC1|APOE|APOH|C3|CAT|CAV3|CPS1|FABP1|FABP3|FABP5|FABP7|ACSL1|LDLR|LIPE|LPL|MTTP|PCK1|PLA2G4A|SORL1|DGAT1|LIPG|LPGAT1|MGLL|MBOAT7	-6.24609
GO:0044242	cellular lipid catabolic process	-8.05347	2.84593	6.8796	231	37	ACADS|ABCD1|APOA1|APOA4|APOB|APOC1|CPS1|CPT2|CRABP1|ETFDH|FABP1|FABP3|FABP5|FABP7|GCDH|HADHA|HADHB|LDLR|LIPE|LPL|PCK1|ENPP2|PLA2G4A|PPT1|ABCD4|SMPD2|SORL1|ACOX2|LIPG|PNPLA6|ILVBL|SLC27A2|MGLL|HACL1|SMPDL3B|AKR1B10|MCEE	-6.24609
GO:0030509	BMP signaling pathway	-8.05188	3.34589	7.12873	154	29	ABL1|BMP7|COMP|FBN1|CCN1|ITGA3|NOTCH1|NOTCH2|SFRP1|SFRP2|SFRP4|SFRP5|SORL1|TGFB1|TGFB3|LEFTY2|TGFBR3|WNT1|SLC33A1|NOG|GDF15|LEFTY1|SOSTDC1|SOST|CHRDL1|HTRA3|LEMD2|ELAPOR2|RBPMS2	-6.24609
GO:0097190	apoptotic signaling pathway	-8.04902	2.08312	6.43673	580	68	ABL1|PARP1|SLC25A5|FAS|ATP2A1|CASP3|CASP8|CD44|CRIP1|GSDME|ENO1|ERCC6|SFN|HGF|HINT1|HMGB2|HMOX1|ICAM1|INHBA|INS|ITGA6|ITGAV|KRT8|KRT18|MAZ|MIF|MUC1|NGFR|P2RX4|P4HB|SERPINE1|PAK2|PLAUR|PTGIS|SFRP1|SFRP2|SOD1|SOD2|SP100|PRDX2|TGFB1|THBS1|TIMP3|TLR3|YWHAE|SRPX|PEA15|TNFRSF10B|BRSK2|NOG|SLC9A3R1|MELK|PPIF|CIB1|YWHAQ|PHLDA3|GHITM|ERO1A|RPS27L|NDUFA13|WNT4|SLC35F6|WDR35|TMBIM1|TMEM109|MUL1|DAPL1|UNC5B	-6.245
GO:0031099	regeneration	-8.0263	3.05384	6.97361	192	33	ANXA1|ANXA3|APOA1|APOD|CCND1|TSPO|ENO3|FOLR1|GAP43|GRN|HGF|HMOX1|TNC|IGF2R|LAMB2|LCP1|MAP1B|CYTB|NINJ1|NNMT|NOTCH1|PHB|PTGFRN|PTN|SOX2|TGFBR3|WNT1|ADAM15|CPQ|POSTN|CHL1|CERS2|WDR35	-6.22403
GO:0051640	organelle localization	-8.00992	2.00736	6.37042	655	74	ALB|SHROOM2|ATP2A1|BICD1|CAV2|CAV3|CDH3|CHGA|CLN3|CTSZ|DNM1|STX2|F5|FOLR1|GJA1|HMOX1|HSP90AA1|ITGB1|KIF5C|KIFC1|LAMP1|LMNA|MAP1B|MAP2|MAP6|MAPT|MX1|MYH9|MYO1C|MYO7A|GPR143|SERPINA1|PTGDS|RAB3A|RAB3B|RAB27A|S100A13|SLC2A4|SNAP25|STXBP1|STXBP2|VAMP7|SYN1|SYT1|YWHAE|TUBA1A|AP3B2|SNAP23|WASF1|BRSK2|SLC9A3R1|GOSR2|SNAP91|TCIRG1|TUBB4B|CPLX2|TMED2|CHP1|MAPRE1|CLASP2|TMED9|LAMTOR1|SPIRE1|ESYT2|NDRG4|MUL…	-6.20941
GO:0022604	regulation of cell morphogenesis	-8.00447	2.56323	6.70333	305	44	ABL1|ANXA1|APOA1|CAMK2B|CD44|CLDN3|F2|PTK2B|FN1|ICAM1|ITGA7|MYH9|P4HB|ENPP2|PLXNB1|PTN|S100A10|S100A13|SPARC|SYT1|SLC9A3R1|SLC23A2|CIB1|OLFM4|POSTN|RHOBTB3|PLXND1|EPB41L3|KANK1|NEDD4L|RHOQ|PARVB|SH3KBP1|ITSN2|F11R|RHOF|ERMN|MUL1|FMNL3|MYADM|SH3D19|FAM171A1|WASHC2C|PALM2AKAP2	-6.20571
GO:0060284	regulation of cell development	-7.99461	2.19356	6.4818	486	60	ABL1|APOA1|B2M|BMP7|TSPO|CAMK2B|CAV3|DCT|F2|FBN1|FOXG1|FN1|FRZB|GDI1|GRN|HMGB2|INS|L1CAM|LDLR|LTF|MAN2A1|MAP1B|MAP2|MAP6|MAPT|MME|NGFR|NOTCH1|NOTCH2|P4HB|PAK1|SERPINF1|SERPINE2|PLXNB1|PTN|S100A10|SORL1|SPINT1|TGFB1|WNT2|SEMA3B|RECK|NOG|SEMA3C|CIB1|OLFM4|POSTN|RUFY3|FSTL4|PLXND1|KANK1|DAAM2|ADGRA2|TMEM98|CERS2|F11R|SEMA4C|MYADM|SEMA3D|RFLNB	-6.19759
GO:0051051	negative regulation of transport	-7.93555	2.25623	6.49337	441	56	ABCA2|ANXA1|APOC1|APOD|APOE|ATP1A2|CEACAM1|BST2|CAV3|CHGA|FABP5|PTK2B|GDI1|GJA1|GPM6B|HMGB1|HMOX1|ICAM1|IL11|INHBA|INS|ITGAV|ITGB3|MAP1B|NOTCH1|SERPINE2|PKIA|PRKCB|ATXN2|SDCBP|SFRP1|SFRP4|SP100|STC1|THBS1|SUMO1|YWHAE|PEA15|UNC119|SLC9A3R1|PPIF|YWHAQ|CHP1|NEDD4L|PNKD|STXBP6|PACSIN3|RAB23|INPP5K|NECAB2|HECW2|WNK3|WNK2|PRRT2|STX1B|SIRPA	-6.14027
GO:0007005	mitochondrion organization	-7.9179	2.1075	6.39373	548	65	PARP1|SLC25A4|SLC25A5|SLC25A6|ATP2A1|ATP5F1C|TSPO|CASP8|CAV2|DCN|DNM1|TYMP|SFN|HGF|HSPA4|HSP90AA1|MAN2A1|MAPT|MX1|NDUFA6|NDUFA9|NDUFB6|NDUFB10|NDUFC2|PHB|PLAUR|RAB3A|SCO1|SLC9A1|SOD2|TFRC|UQCRFS1|YWHAE|WASF1|SAE1|PPIF|YWHAQ|RAB32|PHB2|RAB38|SAMM50|GHITM|NDUFA13|TFB1M|CHCHD2|COA4|ECSIT|GDAP1|SLC35F6|PARL|COA1|SPIRE1|WDR35|ATG9A|MUL1|CAMKMT|TOMM40L|MAP1LC3A|MGARP|AIFM2|MCU|SMIM20|MAP1LC3B2|PET100|T…	-6.12434
GO:0030278	regulation of ossification	-7.91373	3.80739	7.26995	112	24	AHSG|BMP7|COMP|CSF1|ECM1|PTK2B|GPM6B|CCN1|LTF|NBR1|MGP|NOTCH1|PBX1|MAPK1|PTN|SFRP1|TGFB1|TGFB3|DKK1|SOST|WNT4|ANO6|TMEM119|RFLNB	-6.12189
GO:0001649	osteoblast differentiation	-7.89392	2.85554	6.809	224	36	BMP3|BMP7|CAT|COL1A1|COL6A1|VCAN|FHL2|GNAS|HGF|TNC|IGF2|IGFBP3|IGFBP5|CCN1|LOX|LTF|NBR1|NOTCH1|PHB|RRBP1|SFRP1|SFRP2|SOX2|WNT11|NOG|PDLIM7|MRC2|ALYREF|TCIRG1|RRAS2|WNT4|CCDC47|SMOC1|CTHRC1|NPNT|TMEM119	-6.10379
GO:0007029	endoplasmic reticulum organization	-7.87987	4.24005	7.43407	88	21	CAV2|SGTA|REEP5|UBL4A|TRAM2|LPCAT3|TMED2|TRAM1|ATL3|TOR1B|SEC61A1|REEP2|TMEM38B|EMC7|CCDC47|ESYT2|TMEM38A|EMC6|REEP6|REEP3|EMC10	-6.09145
GO:0043270	positive regulation of ion transport	-7.87053	1.99215	6.29873	660	74	ABL1|ANXA2|APOA1|APOE|ATP2A1|TSPO|C3|CASP8|CDH1|CES1|CLN3|CTSS|STOM|F2|FABP3|ACSL1|FHL1|GJA1|SFN|INS|INSR|ITGB1|MYO1C|P2RX4|PAK1|PDGFRB|ABCB1|PKP2|PLA2G4A|PLTP|MAPK1|PRNP|RAB3B|RBP4|SLC9A1|SORL1|STC1|STIM1|STXBP1|VAMP7|SYT1|TGFB1|TGFB3|TMSB4X|WFS1|YWHAE|SLC9A3R1|LIPG|PTGES|TM9SF4|FGF19|SAE1|LPCAT3|NUTF2|ABCA8|ATP8A1|CIB1|YWHAQ|CHP1|RUFY3|RHOQ|MYRIP|TMEM30A|CLTRN|STIM2|SLC26A6|WNK3|WNK2|WLS|ORAI1|…	-6.08381
GO:0003018	vascular process in circulatory system	-7.86074	2.75583	6.74087	245	38	ABCA2|APOE|ATP1A2|CEACAM1|COMP|CPS1|ECE1|SLC29A1|FABP5|GJA1|ICAM1|INSR|ITGA1|ABCC1|ABCB1|SLC1A5|SLC2A1|SLC2A3|SLC2A4|SLC7A1|SOD1|SOD2|TFRC|TGFB1|SLC7A5|SLC4A4|SLC5A6|PLOD3|SLC9A3R1|SLC4A8|ABCC5|ABCC4|ATP8A1|SLC7A8|SLC44A1|SLC13A3|SLC2A13|OCLN	-6.07572
GO:0072659	protein localization to plasma membrane	-7.82719	2.62989	6.65732	277	41	CAV3|CDH1|CLN3|EMP2|INS|ITGA3|ITGB1|KRT18|LAMA5|PKP2|RAB3A|RAB3B|RAP2A|S100A10|STXBP1|TGFB1|TPBG|CSRP3|SLC9A3R1|CIB1|AGR2|TMED2|EFR3B|NFASC|CLASP2|EPB41L3|EFR3A|RHOQ|EHD2|F11R|INPP5K|GRIPAP1|TMBIM1|WNK3|RAB34|FAM126A|SYS1|MYADM|CRB3|RAB3C|TSPAN33	-6.04385
GO:0018208	peptidyl-proline modification	-7.81857	5.11954	7.73543	59	17	FKBP3|P4HA1|P4HB|PIN1|PIN4|PPIC|P4HA2|PPIF|CRTAP|P3H3|FKBP9|ERO1A|FKBP11|PPIL3|FKBP14|FKBP10|P3H1	-6.03691
GO:0071772	response to BMP	-7.81174	3.19182	6.9376	167	30	ABL1|BMP7|COMP|FBN1|CCN1|ITGA3|NOTCH1|NOTCH2|SFRP1|SFRP2|SFRP4|SFRP5|SORL1|SPINT1|TGFB1|TGFB3|LEFTY2|TGFBR3|WNT1|SLC33A1|NOG|GDF15|LEFTY1|SOSTDC1|SOST|CHRDL1|HTRA3|LEMD2|ELAPOR2|RBPMS2	-6.03342
GO:0071773	cellular response to BMP stimulus	-7.81174	3.19182	6.9376	167	30	ABL1|BMP7|COMP|FBN1|CCN1|ITGA3|NOTCH1|NOTCH2|SFRP1|SFRP2|SFRP4|SFRP5|SORL1|SPINT1|TGFB1|TGFB3|LEFTY2|TGFBR3|WNT1|SLC33A1|NOG|GDF15|LEFTY1|SOSTDC1|SOST|CHRDL1|HTRA3|LEMD2|ELAPOR2|RBPMS2	-6.03342
GO:0030168	platelet activation	-7.79073	3.26118	6.96049	158	29	ACTG1|ACTN1|APOE|CEACAM1|COL1A1|COL1A2|COL3A1|COMP|CSRP1|F2|FN1|GNAS|ITGB3|ITPR2|MYH9|PDGFRA|SERPINE2|PLA2G4A|PRKCB|MAPK1|RAP2B|STXBP1|MYL9|METAP1|C1GALT1C1|F11R|FERMT3|C1QTNF1|ADAMTS18	-6.01407
GO:0045596	negative regulation of cell differentiation	-7.706	1.9742	6.21351	666	74	ANXA1|B2M|CCND1|CEACAM1|BMP7|TSPO|CAV3|CEACAM5|COL5A1|COL5A2|F2|PTK2B|FBN1|EFEMP1|FOXG1|FRZB|GDI1|HMGB1|HMGB3|HOXA7|HOXB8|IGF2|IGFBP5|INHBA|ITGAV|ITGB3|LDLR|LTF|NBR1|MAP2|MMP11|NGFR|NOTCH1|PAK1|PBX1|PKP2|PPP2CA|MAPK1|PTN|SFRP1|SFRP2|SORL1|SOX2|PRDX2|TGFB1|TGFB1I1|TLR3|WNT1|YY1|SEMA3B|NOG|CXCL14|GDF11|SEMA3C|CIB1|POSTN|RUFY3|DKK1|FSTL4|KANK1|DAAM2|SOSTDC1|TSKU|TMEM98|TMEM176B|CERS2|WNT4|SEMA4C|VAS…	-5.931
GO:1905952	regulation of lipid localization	-7.64286	3.00831	6.76515	189	32	ABCA2|PLIN2|ANXA2|APOA1|APOA4|APOB|APOC1|APOE|ATP1A2|TSPO|C3|CES1|FABP3|ACSL1|ITGAV|ITGB1|ITGB3|LPL|P2RX4|PLA2G4A|PLTP|REN|STXBP1|THBS1|LIPG|PTGES|LPCAT3|ABCA8|ATP8A1|LAMTOR1|TMEM30A|C1QTNF1	-5.8707
GO:0048880	sensory system development	-7.64241	2.35941	6.41922	369	49	SHROOM2|BMP7|C3|CALB1|COL5A1|COL5A2|COL8A1|COL8A2|CRYBB1|CRYBB2|DCX|FBN1|EFEMP1|GPM6A|HMGB1|INHBA|LAMB2|MAB21L1|MAN2A1|MYO7A|NDP|NOTCH2|SIX6|PBX1|PDGFRA|PDGFRB|SERPINF1|PTN|RBP4|SOX2|TUB|WNT2|WNT2B|YY1|ALDH1A2|MYOM2|ANGPTL7|GDF11|TCIRG1|TSKU|CDON|TENM3|SMOC1|SLC44A4|MEGF11|CHRDL1|ADAMTS18|LAMA1|PRSS56	-5.8707
GO:0018149	peptide cross-linking	-7.60363	6.59948	8.09479	35	13	ANXA1|BGN|COL3A1|DCN|DSP|F13A1|FN1|KRT1|KRT2|KRT10|TGM1|THBS1|NDNF	-5.83355
GO:0031667	response to nutrient levels	-7.59274	2.2062	6.30621	451	56	ALB|APOA1|APOE|FAS|SERPINC1|CCND1|BMP7|TSPO|CAT|COL1A1|CPS1|DAD1|NQO1|DSC2|ENSA|ACSL1|FOLR1|HMOX1|TNC|ICAM1|ITGA2|KRT18|LDLR|LPL|MAP1B|MMP7|CYTB|NUCB2|PCK1|MAPK1|PTN|SFRP1|SFRP2|SLC2A1|SOD1|SOD2|SORL1|SPARC|STC1|UPP1|WNT11|WNT2B|ALDH1A2|BRSK2|LIPG|GDF15|POSTN|KANK2|TBL2|STK26|WNT4|KRT20|MAP1LC3A|DAPL1|ADSS1|MAP1LC3B2	-5.82429
GO:0098657	import into cell	-7.58789	2.78105	6.62331	230	36	ATP1A2|ATP1A3|DNM1|SLC29A1|FABP3|ACSL1|FOLR1|GPM6B|ITGB1|ITGB3|LTF|MX1|SLC11A2|PRNP|RAB3B|SLC1A5|SLC2A1|SLC2A3|SLC3A2|SLC7A1|SLC9A1|SLC12A4|SNAP25|THBS1|SLC7A5|SLC5A6|SLC12A7|SLC27A2|SLC7A8|SLC39A14|SLC12A9|CLTRN|WNK3|WNK2|SLC9A7|SLC15A4	-5.82107
GO:0006720	isoprenoid metabolic process	-7.56948	3.35476	6.89406	143	27	ADH1B|APOA1|APOA4|APOB|APOE|CRABP1|AKR1C1|DPAGT1|HMGCS2|HSPG2|LIPE|LPL|RBP1|RBP4|RDH5|RLBP1|SDC2|SDC4|TTR|DGAT1|ALDH1A2|SDC3|GPC6|CYP2S1|RDH11|AKR1B10|CYP4V2	-5.80428
GO:0015748	organophosphate ester transport	-7.56726	3.44749	6.93526	134	26	ABCD1|SLC25A4|SLC25A5|SLC25A6|APOA1|APOA4|APOC1|APOE|GJA1|LDLR|ABCC1|MTTP|ABCB1|PLTP|SLC33A1|ABCC5|ABCC4|ATP8A1|ATP11B|TMEM30A|PLSCR4|PLEKHA3|SLC44A4|ANO6|ATP11C|SLC35B2	-5.80367
GO:0034446	substrate adhesion-dependent cell spreading	-7.55878	3.78389	7.07868	108	23	ABL1|APOA1|MEGF9|EPHB3|FN1|ITGAV|ITGB3|LAMA5|LAMB1|LAMB2|LAMB3|LAMC1|P4HB|S100A10|CIB1|OLFM4|POSTN|KANK1|PARVB|PEAK1|FERMT3|MYADM|WASHC2C	-5.79679
GO:0010632	regulation of epithelial cell migration	-7.54794	2.53826	6.47495	294	42	ABL1|ANXA1|ANXA3|APOE|APOH|CEACAM1|CTSH|DCN|EMP2|PTK2B|GRN|HMGB1|HMOX1|ITGA2|ITGA3|ITGB3|NOTCH1|P2RX4|ENPP2|SERPINF1|PFN2|PTGS2|PTN|RRAS|SP100|SPARC|STC1|TGFB1|THBS1|TMSB4X|BCAR1|CIB1|MAPRE2|CLASP2|ADGRA2|SRPX2|SYNJ2BP|ADAMTS9|RAB25|SMOC2|CCBE1|EMC10	-5.78756
GO:0006066	alcohol metabolic process	-7.49228	2.33411	6.33426	373	49	ABCA2|ADH1B|ALDH2|ALDH1B1|APOA1|APOA4|APOB|APOE|CAT|CES1|CYP27A1|AKR1C1|DHCR7|DHCR24|DPAGT1|PTK2B|GPD1|HMGCS2|LDLR|LIPE|NFYB|NPC1|PCK1|PLA2G4A|RBP4|RDH5|MSMO1|SCD|SOAT1|SOD1|SQLE|TTR|PLPP1|PLPP2|DGAT1|ALDH1A2|LPCAT3|ERLIN1|EBP|NUDT4|NUDT3|TSKU|DKK3|RDH11|INPP5K|WNT4|NUDT11|AKR1B10|ACSS1	-5.73349
GO:0018279	protein N-linked glycosylation via asparagine	-7.48864	7.10713	8.17303	30	12	DAD1|DDOST|STT3A|MGAT1|RPN1|RPN2|OSTC|ALG8|MAGT1|MCFD2|STT3B|NUDT14	-5.73143
GO:0034976	response to endoplasmic reticulum stress	-7.46251	2.52111	6.42473	296	42	ATP2A1|CCND1|GFPT1|HDGF|LMNA|MAN1A1|DNAJB9|P4HB|DNAJC3|SGTA|SRPRA|SSR1|THBS1|THBS4|WFS1|SRPX|TNFRSF10B|BRSK2|ATP6V0D1|GOSR2|LPCAT3|AGR2|ERLIN1|SEC61B|TMED2|MAN1B1|FBXO2|TBL2|ERO1A|FKBP14|CCDC47|RCN3|TMUB2|DERL1|ERMP1|DNAJB14|HM13|RNF185|FBXO44|TMTC3|STT3B|NCCRP1	-5.70688
GO:0150063	visual system development	-7.44255	2.34946	6.31954	363	48	SHROOM2|BMP7|C3|CALB1|COL5A1|COL5A2|COL8A1|COL8A2|CRYBB1|CRYBB2|DCX|FBN1|EFEMP1|GPM6A|HMGB1|INHBA|LAMB2|MAB21L1|MAN2A1|MYO7A|NDP|NOTCH2|SIX6|PBX1|PDGFRA|PDGFRB|SERPINF1|PTN|RBP4|SOX2|TUB|WNT2|WNT2B|YY1|ALDH1A2|MYOM2|ANGPTL7|GDF11|TCIRG1|TSKU|CDON|TENM3|SMOC1|MEGF11|CHRDL1|ADAMTS18|LAMA1|PRSS56	-5.6885
GO:0031579	membrane raft organization	-7.43029	7.81784	8.32844	25	11	ANXA2|CAV2|CAV3|CLN3|DOCK2|EMP2|NPC1|PPT1|S100A10|RFTN1|MYADM	-5.67781
GO:1902905	positive regulation of supramolecular fiber organization	-7.41658	2.88837	6.59415	203	33	ABL1|APOA1|APOE|CAV3|CCN2|CTNNA2|PTK2B|ICAM1|MAP1B|MAPT|MYO1C|PAK1|PFN2|S100A10|SDC4|SFRP1|TGFB3|VASP|WNT11|WASF1|GMFG|ARPC1B|STMN2|PPM1E|MAPRE1|WNT4|BAIAP2L1|SPIRE1|COLGALT1|SCIN|FCHSD1|WASHC2C|OCLN	-5.66567
GO:0046486	glycerolipid metabolic process	-7.4093	2.21585	6.22647	433	54	APOA1|APOA4|APOB|APOC1|APOE|APOH|C3|CAT|CAV3|CDS1|CLN3|CPS1|FABP1|FABP3|FABP5|FABP7|ACSL1|GPD1|HADHA|HADHB|LDLR|LIPE|LPL|MTTP|PCK1|PDGFRB|ENPP2|PLA2G4A|PLD1|SORL1|DGAT1|CPNE1|LIPG|PCYT1B|PTDSS1|FIG4|LPGAT1|LPCAT3|PNPLA6|PHB2|MGLL|EFR3B|EFR3A|SLC44A1|RAB38|INPP5K|MTMR10|LPCAT2|PI4K2A|PLEKHA3|MBOAT7|SLC44A4|FAR1|FAM126A	-5.65994
GO:0072348	sulfur compound transport	-7.36473	5.43913	7.595	49	15	ABCD1|SLC25A10|GJA1|ABCC1|SLC5A6|SLC33A1|SLC9A3R1|ABCC5|LRRC8D|SLC38A7|SLC13A3|SLC26A6|SLC44A4|SLC26A11|SLC35B2	-5.61693
GO:0045926	negative regulation of growth	-7.36165	2.6833	6.46245	245	37	BST2|CAV3|CDKN2A|ENO1|FHL1|FRZB|GJA1|IGFBP5|INHBA|MAP2|NOTCH1|NOTCH2|PAK1|PHB|SERPINE2|PPP2CA|PPT1|RBP4|SFRP1|SFRP2|TGFB1|WNT11|YY1|SEMA3B|ADAM15|NOG|GDF15|EI24|SEMA3C|FSTL4|NDUFA13|SEMA4C|WWC3|NDRG3|SAV1|MUL1|SEMA3D	-5.61539
GO:0044057	regulation of system process	-7.34137	2.01089	6.07058	592	67	ACP3|ACTN3|PARP1|APOA1|APOA4|APOE|AQP1|ATP1A2|ATP1A3|ATP2A1|CAMK2B|CAV3|CHGA|CNN1|CCN2|DSC2|DSG2|DSP|ECE1|TYMP|EMP2|ENO1|FABP5|PTK2B|GJA1|GNAS|HGF|HRC|ICAM1|IGFBP5|INHBA|ITGA2|ITPR2|LMNA|MYH7|MYL3|MYL4|NOTCH1|P2RX4|PAK1|PIN1|PKP2|REN|S100A1|SLC9A1|SOD1|STC1|STIM1|TNNC2|TNNI2|UTRN|YY1|YWHAE|CSRP3|SLC9A3R1|LPCAT3|MYL9|TPPP|MGLL|TMEM98|INPP5K|FXYD6|TMEM38B|TMEM38A|TRIM63|STX1B|C1QTNF1	-5.59666
GO:0032368	regulation of lipid transport	-7.3287	3.1891	6.69557	156	28	ABCA2|ANXA2|APOA1|APOA4|APOC1|APOE|ATP1A2|TSPO|CES1|FABP3|ACSL1|ITGAV|ITGB1|ITGB3|P2RX4|PLA2G4A|PLTP|REN|STXBP1|THBS1|LIPG|PTGES|LPCAT3|ABCA8|ATP8A1|LAMTOR1|TMEM30A|C1QTNF1	-5.58568
GO:0060560	developmental growth involved in morphogenesis	-7.32732	2.76388	6.4872	225	35	ABL1|APOE|CSF1|DPYSL2|FN1|GDI1|HSP90AA1|TNC|L1CAM|LAMB2|MAP1B|MAP2|MAPT|NOTCH1|NRCAM|PAK1|SFRP1|SFRP2|SYT1|WNT11|SEMA3B|CPNE1|WASF1|DCLK1|SLC23A2|SEMA3C|POSTN|RUFY3|FSTL4|NEDD4L|FLRT3|ITSN2|SEMA4C|MUL1|SEMA3D	-5.58568
GO:0018196	peptidyl-asparagine modification	-7.2989	6.87787	7.99639	31	12	DAD1|DDOST|STT3A|MGAT1|RPN1|RPN2|OSTC|ALG8|MAGT1|MCFD2|STT3B|NUDT14	-5.55878
GO:0006941	striated muscle contraction	-7.27592	3.02861	6.59279	176	30	ACTN3|ATP1A2|ATP2A1|CAV3|CHGA|CCN2|DSC2|DSG2|DSP|GJA1|HRC|MB|MYH3|MYH7|MYH8|MYL1|MYL3|MYL4|P2RX4|PGAM2|PKP2|SLC9A1|STC1|TNNC2|TNNI2|CSRP3|NEDD4L|SMPX|TMEM38B|TMEM38A	-5.53733
GO:0045859	regulation of protein kinase activity	-7.27277	1.84803	5.93485	798	83	ABL1|APOE|CCND1|CEACAM1|BMP7|BTC|C5|CASP3|CAV3|CCNH|CDKN1C|CDKN2A|CHI3L1|CSF1|EMP2|ERCC6|ACSL1|PTK2B|SFN|HGF|HMGB1|HSP90AA1|IGF2|IGFBP6|CCN1|INS|INSR|ITGA1|ITGB3|LTF|MST1|PAK1|PAK2|PDGFRB|PHB|PPP2CA|PKIA|MAPK1|MAPK10|DNAJC3|PRNP|RAP2B|SDC4|SFRP1|SFRP2|SOD1|SORL1|PRDX2|TF|TGFB1|TGFB3|THBS1|TLR3|UBA52|UBE2N|UCHL1|WNT11|MAPKAPK3|PEA15|TNFRSF10B|GPRC5A|UNC119|SLC9A3R1|GDF15|GMFG|MVP|CIB1|CHP1|PHB2|PP…	-5.53569
GO:0016126	sterol biosynthetic process	-7.2511	4.27327	7.11475	79	19	ABCA2|APOA1|APOA4|APOB|APOE|CES1|DHCR7|DHCR24|HMGCS2|NFYB|MSMO1|SCD|SOD1|SQLE|LPCAT3|ERLIN1|EBP|CYB5R2|CYB5R1	-5.51554
GO:0022612	gland morphogenesis	-7.24756	3.64875	6.85913	112	23	CEACAM1|BMP7|CAV3|CRIP1|CSF1|HGF|TNC|IGFBP5|LAMA5|NOTCH1|NOTCH2|PTN|SFRP1|TGFB1|TGFB3|NOG|SLC9A3R1|SEMA3C|PHB2|PLXND1|SOSTDC1|WNT4|LAMA1	-5.5135
GO:0001654	eye development	-7.16884	2.32615	6.17561	359	47	SHROOM2|BMP7|CALB1|COL5A1|COL5A2|COL8A1|COL8A2|CRYBB1|CRYBB2|DCX|FBN1|EFEMP1|GPM6A|HMGB1|INHBA|LAMB2|MAB21L1|MAN2A1|MYO7A|NDP|NOTCH2|SIX6|PBX1|PDGFRA|PDGFRB|SERPINF1|PTN|RBP4|SOX2|TUB|WNT2|WNT2B|YY1|ALDH1A2|MYOM2|ANGPTL7|GDF11|TCIRG1|TSKU|CDON|TENM3|SMOC1|MEGF11|CHRDL1|ADAMTS18|LAMA1|PRSS56	-5.43628
GO:0099504	synaptic vesicle cycle	-7.16254	2.99458	6.51916	178	30	CLCN3|DNM1|STX2|MX1|PLD1|PRKCB|RAB3A|RAB3B|SLC2A4|SNAP25|SNCB|SNCG|STXBP1|SYN1|SYP|SYT1|CADPS|SNAP23|BRSK2|SYT7|SLC4A8|DNAJC6|SNAP91|CPLX2|ITSN2|GRIPAP1|NAPB|PRRT2|STX1B|CPLX4	-5.43148
GO:0060322	head development	-7.15659	1.86905	5.89507	751	79	ABL1|ANXA3|APLP1|APOD|SHROOM2|AQP1|ARF4|ATP1A2|B2M|BMP7|CASP3|CDH1|CKB|COL1A1|COL3A1|CTNNA2|DCT|DPYSL2|EML1|EPHB3|FOXG1|HNMT|HNRNPD|HPRT1|HSPG2|INHBA|LAMB1|STMN1|MBP|MMP2|MYH3|NOTCH1|PAFAH1B3|PAK1|PBX1|PDGFRA|SERPINE2|PPT1|MAPK1|PTN|RRAS|S100A1|SFRP1|SFRP2|SLC2A1|SOX2|SYT1|TACC1|TGFB3|WNT1|WNT2|WNT2B|YWHAE|ALDH1A2|INA|DCLK1|NOG|YWHAQ|FLRT3|TSKU|CDON|TMX2|SDF4|CEND1|H2BS1|WNT4|SEMA4C|GNG12|NDRG2|P…	-5.42702
GO:0034614	cellular response to reactive oxygen species	-7.14559	3.12892	6.57419	159	28	ABL1|ANXA1|APEX1|APOA4|AQP1|BMP7|NQO1|FABP1|GUCY1B1|HGF|HNRNPD|MAPT|MMP2|PDGFRA|MAPK1|PYCR1|SOD1|SOD2|SOD3|PRDX2|PPIF|SIGMAR1|FBLN5|TREX1|SETX|STK26|MAP1LC3A|SIRPA	-5.4175
GO:0009991	response to extracellular stimulus	-7.13456	2.1232	6.04198	477	57	ALB|APOA1|APOE|FAS|SERPINC1|CCND1|BMP7|TSPO|CAT|COL1A1|CPS1|DAD1|NQO1|DSC2|ENSA|ACSL1|FOLR1|HMOX1|TNC|ICAM1|ITGA2|KRT18|LDLR|LPL|MAP1B|MMP7|CYTB|NUCB2|PCK1|MAPK1|PTN|SFRP1|SFRP2|SLC2A1|SOD1|SOD2|SORL1|SPARC|STC1|UPP1|WNT11|WNT2B|ALDH1A2|BRSK2|LIPG|GDF15|POSTN|KANK2|TBL2|STK26|WNT4|KRT20|DCTPP1|MAP1LC3A|DAPL1|ADSS1|MAP1LC3B2	-5.40795
GO:0015908	fatty acid transport	-7.11804	3.19821	6.59217	150	27	PLIN2|ABCD1|ANXA1|APOE|ATP1A2|CPT2|FABP1|FABP3|FABP5|ACSL1|GJA1|ITGB1|P2RX4|PLA2G4A|ABCD4|RAB3A|SLC2A1|SNAP25|STXBP1|SYT1|THBS1|PTGES|SLC25A13|SLC27A2|SLC27A6|SLC38A7|OC90	-5.3929
GO:0019433	triglyceride catabolic process	-7.10816	6.07847	7.65018	38	13	APOA1|APOA4|APOB|CPS1|FABP1|FABP3|FABP5|FABP7|LIPE|LPL|SORL1|LIPG|MGLL	-5.38449
GO:0030100	regulation of endocytosis	-7.10542	2.80545	6.39778	209	33	ABCA2|ABL1|ANXA2|APOC1|APOE|B2M|BICD1|C3|CAV3|CD63|CDH13|CLN3|INSR|ITGA2|ITGAV|ITGB3|SERPINE1|PPT1|ATXN2|SDCBP|SFRP4|TF|VTN|UNC119|DNAJC6|SNAP91|DKK1|NEDD4L|PACSIN3|RAB4B|NECAB2|STX1B|ANO6	-5.38413
GO:0032964	collagen biosynthetic process	-7.10487	5.22583	7.3764	51	15	SERPINH1|COL1A1|COL5A1|CCN2|F2|ITGA2|PDGFRB|TGFB1|TGFB3|TRAM2|P3H3|P3H4|EMILIN1|WNT4|RCN3	-5.38413
GO:0046718	viral entry into host cell	-7.09796	3.27634	6.61744	141	26	ANPEP|CAV2|CD55|DPP4|EFNB2|ICAM1|ITGA2|ITGA5|ITGAV|ITGB1|ITGB3|ITGB5|ITGB6|LAMP1|LDLR|LGALS1|MOG|NCAM1|NPC1|P4HB|PHB|PTX3|PVR|SLC1A5|TFRC|F11R	-5.37867
GO:0031214	biomineral tissue development	-7.08572	3.10937	6.53437	160	28	AHSG|BMP7|COL1A1|COL1A2|COMP|ECM1|PTK2B|GPM6B|CCN1|ITGB6|LOX|LTF|NBR1|MGP|NOTCH1|PTN|STIM1|TGFB1|TGFB3|CLEC3B|WNT11|TCIRG1|WNT4|TMEM38B|ANO6|TMEM119|RFLNB|OC90	-5.36789
GO:0051492	regulation of stress fiber assembly	-7.06826	3.99277	6.90573	89	20	ABL1|ACTG1|APOA1|CCN2|STMN1|PAK1|PAK2|PFN2|S100A10|SDC4|SFRP1|SLC9A1|TGFB3|WNT11|PPM1E|CLASP2|F11R|INPP5K|WNT4|CGNL1	-5.35187
GO:0019885	antigen processing and presentation of endogenous peptide antigen via MHC class I	-7.04953	9.40649	8.4669	17	9	B2M|HLA-A|HLA-B|HLA-C|HLA-E|TAP1|TAP2|TAPBP|ABCB9	-5.33521
GO:0007162	negative regulation of cell adhesion	-7.04873	2.46943	6.19583	295	41	ABL1|ANXA1|APOA1|APOD|ARHGDIB|CEACAM1|CASP3|CDH1|CDH13|CDKN2A|COL1A1|HMGB1|HOXA7|TNC|LGALS1|EPCAM|MBP|MUC1|NOTCH1|SERPINE1|SERPINE2|PLG|PLXNB1|PODXL|PRNP|SDC4|PRDX2|TGFB1|TGFBI|THBS1|WNT1|ADAM15|GPNMB|POSTN|CLASP2|PLXND1|KANK1|CD274|MYADM|C1QTNF1|ADAMTS18	-5.33521
GO:0051046	regulation of secretion	-7.02444	1.96138	5.89174	616	68	SLC25A4|SLC25A5|SLC25A6|ANXA1|APOE|AQP1|CEACAM1|CES1|CHGA|DPP4|ENSA|GJA1|GNAS|HMOX1|IL11|INHBA|INS|ITPR2|LAMP1|NOTCH1|P2RX4|PLA2G4A|PRKCB|RAB3A|RAB3B|RAB27A|RBP4|REN|SDC4|SDCBP|SFRP1|SCG5|SLC2A1|SNAP25|SNCG|STC1|STXBP1|STXBP2|VAMP7|SYN1|SYP|SYT1|TGFB1|TGFB3|CADPS|BRSK2|SYT7|HMGN3|SLC9A3R1|SLC4A8|PTGES|TCIRG1|CPLX2|CLASP2|MYRIP|PNKD|STXBP6|KRT20|CLTRN|RIC1|P3H1|WLS|SCIN|MCU|STX1B|C1QTNF1|RAB3C|CPL…	-5.31236
GO:0008202	steroid metabolic process	-7.02168	2.37624	6.13196	329	44	ABCA2|APOA1|APOA4|APOB|APOC1|APOE|STS|TSPO|CAT|CES1|CYP27A1|AKR1C1|DHCR7|DHCR24|GC|HMGCS2|HSD17B2|IGFBP7|LDLR|LIPE|NFYB|NPC1|PBX1|PDGFRA|RDH5|MSMO1|SCD|SOAT1|SOD1|SQLE|ACOX2|FGF19|LPCAT3|ERLIN1|EBP|SLC27A2|TSKU|DKK3|CYB5R2|CYB5R1|WNT4|LAMTOR1|STARD3NL|CYP4V2	-5.31102
GO:0110020	regulation of actomyosin structure organization	-7.0087	3.80739	6.79871	98	21	ABL1|ACTG1|APOA1|CAV3|CCN2|STMN1|PAK1|PAK2|PFN2|S100A10|SDC4|SFRP1|SLC9A1|TGFB3|WNT11|PPM1E|CLASP2|F11R|INPP5K|WNT4|CGNL1	-5.29946
GO:0006857	oligopeptide transport	-7.00551	10.934	8.74887	13	8	CDH17|GJA1|ABCC1|SLC9A3R1|ABCC5|SLC13A3|SLC26A6|SLC15A4	-5.29769
GO:0045927	positive regulation of growth	-6.99439	2.59846	6.23698	253	37	ACTN3|CSF1|F2|PTK2B|FN1|GDI1|SFN|H1-5|IGF2|INS|INSR|KRT17|L1CAM|MAP1B|MAPT|NOTCH1|PAK1|PIN1|MAPK1|SDCBP|SFRP1|SFRP2|SLC9A1|SYT1|TGFBR3|WFS1|WNT2|LGI1|SLC23A2|CIB1|AGR2|RUFY3|RFTN1|NEDD4L|ITSN2|MUL1|SLC44A4	-5.28917
GO:0016042	lipid catabolic process	-6.99417	2.34473	6.10114	341	45	ACADS|ABCD1|APOA1|APOA4|APOB|APOC1|APOE|STS|CES1|CPS1|CPT2|CRABP1|CYP27A1|ETFDH|FABP1|FABP3|FABP5|FABP7|GCDH|HADHA|HADHB|INS|LDLR|LIPE|LPL|PAFAH1B3|PCK1|ENPP2|PLA2G4A|PLD1|PPT1|ABCD4|SMPD2|SORL1|ACOX2|LIPG|PNPLA6|ILVBL|SLC27A2|MGLL|HACL1|SMPDL3B|AKR1B10|MCEE|OC90	-5.28917
GO:0031638	zymogen activation	-6.98766	4.81839	7.16995	59	16	APOH|C1R|CASP8|CTSH|CTSZ|ENO1|GGT1|HP|SERPINE1|SERPINE2|PLAU|THBS1|CLEC3B|PRSS12|C1RL|PLGRKT	-5.28406
GO:0046503	glycerolipid catabolic process	-6.98462	4.3219	6.9876	74	18	APOA1|APOA4|APOB|APOC1|CPS1|FABP1|FABP3|FABP5|FABP7|LDLR|LIPE|LPL|ENPP2|PLA2G4A|SORL1|LIPG|PNPLA6|MGLL	-5.28242
GO:0055088	lipid homeostasis	-6.96769	3.07098	6.45566	162	28	ABCA2|ABCD1|APOA1|APOA4|APOB|APOE|CAV3|CES1|AKR1C1|FABP3|INS|ITGB6|LDLR|LPL|MTTP|NPC1|RBP1|SOAT1|CNBP|ACOX2|DGAT1|LIPG|TSKU|ANGPTL4|LAMTOR1|RCN3|TLCD3A|TLCD4	-5.26828
GO:0110148	biomineralization	-6.96769	3.07098	6.45566	162	28	AHSG|BMP7|COL1A1|COL1A2|COMP|ECM1|PTK2B|GPM6B|CCN1|ITGB6|LOX|LTF|NBR1|MGP|NOTCH1|PTN|STIM1|TGFB1|TGFB3|CLEC3B|WNT11|TCIRG1|WNT4|TMEM38B|ANO6|TMEM119|RFLNB|OC90	-5.26828
GO:0070997	neuron death	-6.95677	2.33787	6.07903	342	45	ABL1|PARP1|APOE|FAS|CASP3|CASP8|CHGA|CLN3|CSF1|CTSZ|DHCR24|NQO1|EFNB2|PTK2B|GRN|HMOX1|ITGA1|MAPT|NGFR|SERPINF1|PIN1|PPT1|PRNP|SET|SLC9A1|SNCB|SNCG|SOD1|SOD2|SORL1|STXBP1|TGFB3|WFS1|WNT1|CRLF1|SLC23A2|SIGMAR1|GPNMB|DPYSL4|CHP1|RRAS2|DKK1|TRIM2|NDNF|UNC5B	-5.25874
GO:0061025	membrane fusion	-6.95043	2.99574	6.41139	172	29	ANXA1|ANXA2|CAV2|CLN3|DNM1|STX2|FOLR1|MX1|RAB3A|SNAP25|STXBP1|VAMP7|SYT1|TAP1|TAP2|TAPBP|SNAP23|SYT7|GOSR2|CPLX2|CHP1|MYOF|STXBP6|BET1L|CLTRN|RAB34|PRRT2|STX1B|VTI1A	-5.25378
GO:0019693	ribose phosphate metabolic process	-6.92	2.15985	5.96056	436	53	ACTN3|PARP1|AK1|ABCD1|AMPD3|ATP5F1C|DPYD|ENO1|ENO2|ENO3|ACSL1|GCDH|GPD1|GUCY1B1|HINT1|HMGCS2|HPRT1|INS|INSR|ITPA|NT5E|OGDH|PFKFB3|PFKM|PGAM2|PPT1|SCD|TGFB1|TMSB4X|UPP1|TPST1|SLC4A4|DGAT1|PAPSS2|SLC25A13|NUDT4|NUDT3|TREX1|ACOT7|RHOQ|ACOT11|RAB23|NUDT11|OGDHL|ELOVL1|HKDC1|ACSF2|FAR1|ACSS1|MCEE|ADSS1|NUDT14|SLC35B2	-5.22472
GO:0030510	regulation of BMP signaling pathway	-6.8982	3.90502	6.77838	91	20	ABL1|FBN1|CCN1|ITGA3|NOTCH1|NOTCH2|SFRP1|SFRP2|SFRP4|SFRP5|SORL1|WNT1|NOG|SOSTDC1|SOST|CHRDL1|HTRA3|LEMD2|ELAPOR2|RBPMS2	-5.2043
GO:0042542	response to hydrogen peroxide	-6.88846	3.29034	6.51424	135	25	ABL1|ANXA1|APEX1|AQP1|CASP3|CAT|COL1A1|NQO1|FABP1|PTK2B|HBA1|HGF|HMOX1|HP|MB|PDGFRB|PYCR1|SOD1|SOD2|PPIF|SIGMAR1|SETX|STK26|MAP1LC3A|SIRPA	-5.19658
GO:0043434	response to peptide hormone	-6.88775	2.15491	5.94207	437	53	PARP1|AHSG|ANXA1|APEX1|CEACAM1|BMP7|CAT|CAV2|COL1A1|CPS1|CCN2|EIF4EBP2|FABP3|FBN1|GJA1|ICAM1|IGF2|IGFBP5|INS|INSR|LPL|MAP1B|CYTB|MYO1C|PAK1|PCK1|PHB|PRKCB|SLC2A1|SLC2A4|SLC9A1|SORL1|SPARC|TGFBR3|TIMP1|WNT1|CSRP3|GGH|ATP6V0D1|GDF15|BCAR1|TCIRG1|KANK1|RHOQ|SLC39A14|ATP6V0A2|SLC2A8|INPP5K|BAIAP2L1|AGTRAP|ZNF106|ECHDC3|MGARP	-5.19658
GO:0044409	entry into host	-6.87412	3.11514	6.42752	154	27	ANPEP|CAV2|CDH1|CD55|DPP4|EFNB2|ICAM1|ITGA2|ITGA5|ITGAV|ITGB1|ITGB3|ITGB5|ITGB6|LAMP1|LDLR|LGALS1|MOG|NCAM1|NPC1|P4HB|PHB|PTX3|PVR|SLC1A5|TFRC|F11R	-5.18567
GO:1905039	carboxylic acid transmembrane transport	-6.87412	3.11514	6.42752	154	27	ABCD1|ATP1A2|CPT2|SLC25A10|ACSL1|FOLR1|ITGB1|ABCC1|ABCB1|ABCD4|SLC1A5|SLC2A1|SLC3A2|SLC7A1|THBS1|SLC7A5|SLC5A6|SLC7A6|SLC16A3|SLC23A2|SLC25A13|SLC7A8|LRRC8D|SLC38A7|CLTRN|SLC13A3|SLC15A4	-5.18567
GO:0006753	nucleoside phosphate metabolic process	-6.86499	2.0139	5.84795	547	62	ACP3|ACTN3|PARP1|AK1|ABCD1|AMPD3|ATP5F1C|DPYD|TYMP|ENO1|ENO2|ENO3|ACSL1|GCDH|GPD1|GUCY1B1|HINT1|HMGCS2|HPRT1|INS|INSR|ITPA|NNMT|NT5E|OGDH|PFKFB3|PFKM|PGAM2|PPT1|MAPK1|PTGIS|PTGS2|SCD|TGFB1|TK2|TMSB4X|UPP1|TPST1|SLC4A4|DGAT1|PAPSS2|SLC25A13|NUDT4|NUDT3|TREX1|ACOT7|RHOQ|ACOT11|RAB23|NUDT11|OGDHL|ELOVL1|DCTPP1|HKDC1|ACSF2|FAR1|ACSS1|MCEE|ADSS1|NUDT14|SLC35B2|ENTPD8	-5.17789
GO:0009259	ribonucleotide metabolic process	-6.85961	2.16884	5.93642	426	52	ACTN3|PARP1|AK1|ABCD1|AMPD3|ATP5F1C|DPYD|ENO1|ENO2|ENO3|ACSL1|GCDH|GPD1|GUCY1B1|HINT1|HMGCS2|HPRT1|INS|INSR|ITPA|NT5E|OGDH|PFKFB3|PFKM|PGAM2|PPT1|SCD|TGFB1|TMSB4X|UPP1|TPST1|SLC4A4|DGAT1|PAPSS2|SLC25A13|NUDT4|NUDT3|TREX1|ACOT7|RHOQ|ACOT11|RAB23|NUDT11|OGDHL|ELOVL1|HKDC1|ACSF2|FAR1|ACSS1|MCEE|ADSS1|SLC35B2	-5.17445
GO:0071827	plasma lipoprotein particle organization	-6.85886	5.02863	7.16899	53	15	ALB|APOA1|APOA4|APOB|APOC1|APOE|BMP1|LPL|MTTP|P4HB|PLTP|SOAT1|DGAT1|LIPG|LPCAT3	-5.17445
GO:1990138	neuron projection extension	-6.85187	3.03353	6.37815	164	28	ABL1|APOE|DPYSL2|FN1|GDI1|HSP90AA1|L1CAM|LAMB2|MAP1B|MAP2|MAPT|NRCAM|PAK1|SYT1|SEMA3B|CPNE1|WASF1|DCLK1|SLC23A2|SEMA3C|POSTN|RUFY3|NEDD4L|FLRT3|ITSN2|SEMA4C|MUL1|SEMA3D	-5.1688
GO:1903827	regulation of cellular protein localization	-6.83678	2.01023	5.83218	548	62	ABCA2|PARP1|APOD|BICD1|CASP8|CAV3|CDH1|CLN3|STOM|F2|GDI1|SFN|GPM6B|HSP90AA1|INS|ITGA3|ITGB1|ITGB3|LCP1|MAP2|MAPT|MYO1C|NGFR|NVL|PAK1|PIN1|PKIA|MAPK1|PRNP|PTN|PTPN14|SUMO3|SORL1|SP100|TFRC|TGFB1|YWHAE|CSRP3|BRSK2|DCLK1|TM9SF4|SAE1|GPC6|NUTF2|CIB1|AGR2|YWHAQ|CHP1|RUFY3|NEDD4L|RHOQ|TMEM98|ABHD17B|RAB23|INPP5K|NECAB2|PARL|TMEM30A|GRIPAP1|TMBIM1|WNK3|TRIM67	-5.15504
GO:0018146	keratan sulfate biosynthetic process	-6.81562	6.98022	7.73154	28	11	FMOD|B4GALT1|LUM|OGN|PRELP|ST3GAL1|ST3GAL2|ST3GAL4|B4GALT4|B4GAT1|B3GNT7	-5.13556
GO:1903825	organic acid transmembrane transport	-6.81465	3.09504	6.3872	155	27	ABCD1|ATP1A2|CPT2|SLC25A10|ACSL1|FOLR1|ITGB1|ABCC1|ABCB1|ABCD4|SLC1A5|SLC2A1|SLC3A2|SLC7A1|THBS1|SLC7A5|SLC5A6|SLC7A6|SLC16A3|SLC23A2|SLC25A13|SLC7A8|LRRC8D|SLC38A7|CLTRN|SLC13A3|SLC15A4	-5.13556
GO:0098771	inorganic ion homeostasis	-6.7985	1.84881	5.71432	740	77	ABL1|APOE|ATP1A2|ATP1A3|ATP2A1|B2M|C7|CALB1|CAV2|CAV3|CKB|CLCN3|CLN3|CD55|F2|PTK2B|GJA1|GRN|HMGB1|HMOX1|HPX|HRC|ITGAV|ITPR2|LTF|SLC11A2|P2RX4|PDGFRA|PPT1|PRKCB|MAPK1|PRNP|SCO1|SFRP4|SLC9A1|SLC12A4|SOD1|STC1|STIM1|TF|TFRC|WFS1|YWHAE|SLC39A7|CSRP3|SLC4A4|ATP6V0D1|SLC9A3R1|SLC4A8|TM9SF4|TCIRG1|SLC12A7|CHP1|NEDD4L|SLC7A8|SLC39A14|ATP6V0A2|RAB38|ERO1A|TPCN1|TRPM7|TMEM38B|STEAP3|CAND1|TMEM165|SLC12A9|C…	-5.12073
GO:0007584	response to nutrient	-6.79478	3.01515	6.33984	165	28	APOA1|SERPINC1|CCND1|BMP7|TSPO|CAT|COL1A1|DAD1|NQO1|ENSA|ACSL1|FOLR1|HMOX1|TNC|ITGA2|LPL|MAP1B|CYTB|PTN|SFRP1|SFRP2|SOD2|SPARC|STC1|ALDH1A2|LIPG|POSTN|KANK2	-5.11833
GO:0099003	vesicle-mediated transport in synapse	-6.78441	2.82463	6.24388	195	31	CLCN3|DNM1|STX2|ITGB3|MX1|PLD1|PRKCB|RAB3A|RAB3B|SLC2A4|SNAP25|SNCB|SNCG|STXBP1|SYN1|SYP|SYT1|CADPS|SNAP23|BRSK2|SYT7|SLC4A8|DNAJC6|SNAP91|CPLX2|ITSN2|GRIPAP1|NAPB|PRRT2|STX1B|CPLX4	-5.11143
GO:0045766	positive regulation of angiogenesis	-6.78395	2.94438	6.30098	175	29	ABL1|ANXA3|AQP1|C3|C5|CHI3L1|CTSH|ECM1|PTK2B|GRN|HGF|HMGB1|HMOX1|ITGA5|ITGB1|SERPINE1|PRKCB|PTGIS|RRAS|S100A1|SFRP2|STIM1|THBS1|TLR3|ANGPTL4|SMOC2|PDCL3|CCBE1|EMC10	-5.11143
GO:1904018	positive regulation of vasculature development	-6.78395	2.94438	6.30098	175	29	ABL1|ANXA3|AQP1|C3|C5|CHI3L1|CTSH|ECM1|PTK2B|GRN|HGF|HMGB1|HMOX1|ITGA5|ITGB1|SERPINE1|PRKCB|PTGIS|RRAS|S100A1|SFRP2|STIM1|THBS1|TLR3|ANGPTL4|SMOC2|PDCL3|CCBE1|EMC10	-5.11143
GO:0034113	heterotypic cell-cell adhesion	-6.76726	4.66041	6.98908	61	16	APOA1|BMP7|CD44|DSC2|DSG2|DSP|ITGA5|ITGA7|ITGAV|ITGB1|ITGB3|MBP|CEACAM6|PKP2|MYADM|SIRPA	-5.09732
GO:1901214	regulation of neuron death	-6.76723	2.41219	6.02547	302	41	ABL1|PARP1|APOE|CASP3|CASP8|CHGA|CLN3|CSF1|CTSZ|DHCR24|NQO1|EFNB2|PTK2B|GRN|HMOX1|ITGA1|MAPT|SERPINF1|PIN1|PPT1|PRNP|SET|SNCB|SNCG|SOD1|SOD2|SORL1|STXBP1|TGFB3|WFS1|WNT1|CRLF1|SLC23A2|SIGMAR1|GPNMB|CHP1|RRAS2|DKK1|TRIM2|NDNF|UNC5B	-5.09732
GO:1901652	response to peptide	-6.76007	2.02675	5.80503	526	60	PARP1|AHSG|ANXA1|APEX1|ATP1A3|CEACAM1|BMP7|CAT|CAV2|COL1A1|CPS1|CCN2|EIF4EBP2|FABP3|FBN1|GJA1|ICAM1|IGF2|IGFBP5|INS|INSR|LPL|MAP1B|MMP2|ABCC1|CYTB|MYO1C|NGFR|NOTCH1|PAK1|PCK1|SERPINF1|PHB|PRKCB|PRNP|SLC2A1|SLC2A4|SLC9A1|SORL1|SPARC|TGFBR3|TIMP1|WNT1|CSRP3|GGH|ATP6V0D1|GDF15|BCAR1|TCIRG1|KANK1|RHOQ|SLC39A14|ATP6V0A2|SLC2A8|INPP5K|BAIAP2L1|AGTRAP|ZNF106|ECHDC3|MGARP	-5.09145
GO:0048259	regulation of receptor-mediated endocytosis	-6.74833	3.55356	6.5531	110	22	ABCA2|ANXA2|APOC1|B2M|BICD1|C3|CD63|INSR|ITGAV|ITGB3|SERPINE1|PPT1|ATXN2|SDCBP|SFRP4|TF|VTN|UNC119|DNAJC6|SNAP91|DKK1|NECAB2	-5.081
GO:0010942	positive regulation of cell death	-6.74599	1.90759	5.72602	652	70	ABL1|PARP1|ANXA1|FAS|BMP7|TSPO|CASP3|CASP8|CDKN2A|CCN2|GSDME|NQO1|EEF1A2|EFNB2|FAP|FRZB|B4GALT1|GRN|HBA1|HMGB1|HMOX1|HP|IGF2R|IGFBP3|CCN1|INHBA|ITGA6|ITGA1|ITGB1|MAPT|NGFR|NOTCH1|NOTCH2|PAK2|PDGFRB|PHB|PIN1|PRNP|PTGIS|PTN|SFRP1|SFRP2|SFRP4|SLC9A1|SOD1|SOD2|SOS2|TGFB3|THBS1|TIMP3|TLR3|UBA52|WNT11|ACOX2|SRPX|PEA15|TNFRSF10B|ALDH1A2|SLC9A3R1|MELK|HTATIP2|DKK1|PHLDA3|CD274|APH1A|WDR35|SAV1|AIFM2|SCIN…	-5.07995
GO:0048608	reproductive structure development	-6.74035	2.18816	5.88903	406	50	ANXA1|CCND1|BMP7|C3|CASP3|CASP8|CRIP1|DCN|GJA1|HMGB2|HSD17B2|TNC|ICAM1|IGF2|CCN1|INHBA|KRT8|KRT19|MGST1|MME|MMP19|NDP|NOTCH1|NOTCH2|PDGFRA|PDGFRB|SERPINF1|PHB|SERPINE2|MAPK1|PTN|PTX3|RBP4|REN|SFRP1|SFRP2|SOD1|SPINT1|STC1|TLR3|WNT2|WNT2B|ADAM15|NOG|PCYT1B|TMED2|RHOBTB3|TPPP3|WNT4|ARID5B	-5.07568
GO:0048251	elastic fiber assembly	-6.73916	12.4375	8.83408	10	7	LOX|MFAP4|MYH11|TNXB|FBLN5|EMILIN1|THSD4	-5.07568
GO:1903530	regulation of secretion by cell	-6.73736	1.9847	5.76889	564	63	SLC25A4|SLC25A5|SLC25A6|ANXA1|APOE|CEACAM1|CHGA|DPP4|ENSA|GJA1|GNAS|HMOX1|IL11|INHBA|INS|ITPR2|LAMP1|NOTCH1|P2RX4|PLA2G4A|PRKCB|RAB3A|RAB3B|RAB27A|RBP4|REN|SDC4|SDCBP|SFRP1|SCG5|SLC2A1|SNAP25|SNCG|STXBP1|STXBP2|VAMP7|SYN1|SYP|SYT1|TGFB1|TGFB3|CADPS|BRSK2|SYT7|HMGN3|SLC4A8|PTGES|TCIRG1|CPLX2|CLASP2|MYRIP|PNKD|STXBP6|KRT20|CLTRN|RIC1|P3H1|WLS|MCU|STX1B|C1QTNF1|RAB3C|CPLX4	-5.07516
GO:0010634	positive regulation of epithelial cell migration	-6.72944	2.92765	6.2647	176	29	ABL1|ANXA1|ANXA3|CTSH|PTK2B|GRN|HMGB1|HMOX1|ITGA2|ITGA3|ITGB3|P2RX4|ENPP2|PTGS2|RRAS|SPARC|TGFB1|THBS1|TMSB4X|BCAR1|CIB1|MAPRE2|CLASP2|ADGRA2|SRPX2|RAB25|SMOC2|CCBE1|EMC10	-5.06851
GO:0008015	blood circulation	-6.70304	2.01907	5.77278	528	60	ANPEP|APOE|ATP1A2|ATP1A3|ATP2A1|CEACAM1|CAV3|CES1|CHGA|COL1A2|COMP|CPS1|CCN2|CTSZ|DSC2|DSG2|DSP|ECE1|ELN|EMP2|ENPEP|F5|GJA1|GUCY1B1|HMOX1|HRC|ICAM1|ITGA1|ITPR2|MME|MYH7|MYL1|MYL3|MYL4|P2RX4|PCSK5|PKP2|PTGS2|REN|S100A1|SGCD|SLC9A1|SOD1|SOD2|STC1|STIM1|TGFB1|TNNI2|YWHAE|CSRP3|PLOD3|POSTN|NEDD4L|MYOF|F11R|FXYD6|TMEM38B|AGTRAP|TMEM38A|OCLN	-5.044
GO:0048678	response to axon injury	-6.7024	4.15352	6.76689	77	18	APOA1|APOD|ARF4|TSPO|DPYSL3|FOLR1|GAP43|GRN|TNC|LAMB2|LGALS1|MAP1B|P2RX4|PTN|SOD1|CHL1|FLRT3|CERS2	-5.044
GO:0033674	positive regulation of kinase activity	-6.70061	1.94474	5.72695	603	66	ABL1|CCND1|BTC|C5|CHI3L1|CSF1|EEF1A2|EMP2|EPHB3|EPHB4|ERCC6|F2|ACSL1|PTK2B|HGF|HMGB1|HSP90AA1|IGF2|IGFBP6|CCN1|INS|INSR|ITGA1|ITGB3|LTF|MAPT|PAK1|PAK2|PDGFRA|PDGFRB|PHB|PPP2CA|MAPK1|MAPK10|PRNP|SDC4|SOD1|PRDX2|TF|TGFB1|TGFB3|THBS1|TLR3|UBA52|UBE2N|WNT11|MAPKAPK3|LMO4|PEA15|TNFRSF10B|GPRC5A|UNC119|GDF15|CIB1|PHB2|DKK1|LAMTOR2|TAOK3|GPRC5B|DIRAS2|GPRC5C|PDGFC|MUL1|AFAP1L2|MOB1B|DIRAS1	-5.04348
GO:0001889	liver development	-6.69673	3.21881	6.38087	138	25	ANXA1|CCND1|CEACAM1|CPS1|FRZB|GFER|HGF|HMOX1|HNRNPD|IGF2R|ITGA2|KRT18|MAN2A1|NOTCH1|NOTCH2|PCK1|PTN|TGFBR3|WNT1|ALDH1A2|SEC63|LSR|WNT4|WDR35|ARID5B	-5.04085
GO:0007568	aging	-6.68885	2.39632	5.97767	304	41	ABL1|APEX1|APOD|B2M|TSPO|CAT|CDKN2A|COMP|CCN2|DCN|NQO1|ENO3|FOXG1|ICAM1|IGFBP5|LMNA|LOXL2|MIF|MME|MMP7|SERPINE1|PCK1|PDGFRB|SERPINF1|POLG|PRELP|MAPK1|PRNP|RPN2|SOD1|SOD2|TGFB3|TIMP1|TIMP2|WNT1|LITAF|SEC63|TREX1|DKK1|ERO1A|SRR	-5.03422
GO:1905954	positive regulation of lipid localization	-6.6759	3.52155	6.50041	111	22	PLIN2|ANXA2|APOA1|APOB|APOE|C3|CES1|FABP3|ACSL1|ITGB1|LPL|P2RX4|PLA2G4A|PLTP|STXBP1|LIPG|PTGES|LPCAT3|ABCA8|ATP8A1|TMEM30A|C1QTNF1	-5.02328
GO:0007565	female pregnancy	-6.67541	2.91111	6.22868	177	29	ARHGDIB|STS|COL16A1|DSG2|EMP2|GJA1|IGFBP5|IGFBP7|ITGA2|ITGA3|ITGA5|ITGB4|MMP2|MMP7|PAPPA|PCSK5|MAPK1|PTN|PZP|SLC2A1|SOD1|STC1|TGFB3|TIMP1|RECK|TMED2|TPPP3|WNT4|VMP1	-5.02328
GO:0070252	actin-mediated cell contraction	-6.67142	3.4055	6.44877	120	23	ACTN3|ATP1A2|ATP2A1|CAV3|DSC2|DSG2|DSP|EMP2|GJA1|MYBPC1|MYH3|MYH7|MYH8|MYL1|MYL3|MYL4|PKP2|SLC9A1|STC1|TNNC2|TNNI2|NEDD4L|EPDR1	-5.02075
GO:0070371	ERK1 and ERK2 cascade	-6.67041	2.33644	5.93627	327	43	ABL1|APOA1|APOE|CEACAM1|CD44|CHI3L1|CCN2|CTSH|PTK2B|FN1|HMGB1|ICAM1|CCN1|ITGAV|MIF|NOTCH1|NOTCH2|PDGFRA|PDGFRB|PHB|PIN1|MAPK1|RRAS|TF|TGFB1|TGFBR3|TIMP3|TPBG|SLC9A3R1|FGF19|GPNMB|CIB1|EMILIN1|PHB2|NECAB2|SYNJ2BP|PDGFC|NDRG2|NDRG4|WNK2|SIRPA|NPNT|C3orf33	-5.02075
GO:0009150	purine ribonucleotide metabolic process	-6.64169	2.17211	5.83122	409	50	ACTN3|PARP1|AK1|ABCD1|AMPD3|ATP5F1C|ENO1|ENO2|ENO3|ACSL1|GCDH|GPD1|GUCY1B1|HINT1|HMGCS2|HPRT1|INS|INSR|ITPA|NT5E|OGDH|PFKFB3|PFKM|PGAM2|PPT1|SCD|TGFB1|TMSB4X|TPST1|SLC4A4|DGAT1|PAPSS2|SLC25A13|NUDT4|NUDT3|TREX1|ACOT7|RHOQ|ACOT11|RAB23|NUDT11|OGDHL|ELOVL1|HKDC1|ACSF2|FAR1|ACSS1|MCEE|ADSS1|SLC35B2	-4.99451
GO:0061458	reproductive system development	-6.64169	2.17211	5.83122	409	50	ANXA1|CCND1|BMP7|C3|CASP3|CASP8|CRIP1|DCN|GJA1|HMGB2|HSD17B2|TNC|ICAM1|IGF2|CCN1|INHBA|KRT8|KRT19|MGST1|MME|MMP19|NDP|NOTCH1|NOTCH2|PDGFRA|PDGFRB|SERPINF1|PHB|SERPINE2|MAPK1|PTN|PTX3|RBP4|REN|SFRP1|SFRP2|SOD1|SPINT1|STC1|TLR3|WNT2|WNT2B|ADAM15|NOG|PCYT1B|TMED2|RHOBTB3|TPPP3|WNT4|ARID5B	-4.99451
GO:0051494	negative regulation of cytoskeleton organization	-6.6397	3.03627	6.26816	158	27	ADD2|CAV3|CTNNA2|STMN1|MAP1B|MAP2|PAK2|PFN2|TMSB4X|TMSB10|GMFG|CIB1|TMSB15A|STMN2|MAPRE1|CLASP2|KANK1|TMOD2|HDGFL3|F11R|INPP5K|CGNL1|SCIN|MYADM|KANK4|WASHC2C|KANK3	-4.99374
GO:0006633	fatty acid biosynthetic process	-6.62666	2.9613	6.22663	168	28	ABCD1|ANXA1|APOA1|APOA4|APOC1|CEACAM1|FABP5|GSTM1|GSTM4|FADS3|LPL|MIF|PLA2G4A|PTGDS|PTGIS|PTGS2|SCD|DEGS1|LIPG|FADS2|PTGES|LPGAT1|ERLIN1|LIAS|ACOT7|MGLL|ELOVL1|ACSS1	-4.98193
GO:0032526	response to retinoic acid	-6.61976	3.62257	6.5117	103	21	AQP1|COL1A1|CTSH|PTK2B|GJA1|HSD17B2|TNC|IGF2R|IGFBP7|PCK1|PDGFRB|SERPINF1|RBP4|WNT2|WNT8B|WNT11|ALDH1A2|PTGES|PHB2|SETX|NDUFA13	-4.97625
GO:0051960	regulation of nervous system development	-6.60532	2.1473	5.79915	422	51	B2M|BMP7|TSPO|CAMK2B|DCT|TYMP|EPHB3|F2|FOXG1|FN1|GDI1|HGF|HMGB2|IL1RAP|L1CAM|LDLR|MAN2A1|MAP1B|MAP2|MAP6|MAPT|MME|NGFR|NOTCH1|PAK1|SERPINF1|SERPINE2|PLXNB1|PTN|SORL1|SPINT1|TGFB1|TPBG|WNT2|SEMA3B|NOG|CLSTN3|SEMA3C|TPPP|RUFY3|FSTL4|PLXND1|DAAM2|FLRT3|TMEM98|SRPX2|CERS2|SEMA4C|CLSTN2|ELAPOR2|SEMA3D	-4.96303
GO:0048738	cardiac muscle tissue development	-6.59772	2.72043	6.09652	209	32	BMP7|CAV3|DSG2|DSP|EFNB2|FHL2|GJA1|MYH7|MYH11|MYL3|NOTCH1|PAK1|PDGFRA|PDGFRB|PIN1|PKP2|MAPK1|RBP4|SGCB|SGCD|SLC9A1|TGFB1|TGFBR3|WNT2|YY1|CSRP3|ALDH1A2|NOG|DKK1|ADAMTS9|SAV1|NDRG4	-4.95664
GO:0005975	carbohydrate metabolic process	-6.58774	1.92007	5.65725	620	67	ACTN3|ALDH2|ALDH1B1|APOD|CHI3L1|SLC25A10|CYB5A|ENO1|ENO2|ENO3|FABP5|PTK2B|B4GALT1|GLO1|GPD1|HMGB1|IGF2|IGFBP3|IGFBP4|INS|INSR|MAN1A1|MAN2A1|MST1|OGDH|PCK1|PFKFB3|PFKM|PGAM2|PGM5|PLA2G4A|PYGB|RBP4|ST3GAL2|ST3GAL4|SLC2A1|SLC2A3|SLC2A4|SLC3A2|TGFB1|MOGS|SLC4A4|B4GALT4|ST3GAL5|GYG2|CHST3|XYLB|SLC23A2|SLC25A13|MAN1A2|B4GAT1|MAN1B1|TREX1|SLC39A14|SLC2A8|CHST11|INPP5K|GALNT7|CSGALNACT2|OGDHL|MAN1C1|FAM3…	-4.94788
GO:0006575	cellular modified amino acid metabolic process	-6.58266	2.76785	6.11176	199	31	CKB|CKM|CKMT2|CPT2|CRYM|FOLR1|GAMT|GGT1|GGT5|GLO1|GSTA1|GSTA4|GSTM1|GSTM4|GSTT1|PLA2G4A|PLOD2|SOD1|GGH|SLC5A6|PLOD3|PTDSS1|LPCAT3|CPQ|MTHFD1L|DUOX2|GDAP1|CHDH|GDAP1L1|ALDH1L2|CKMT1A	-4.944
GO:0061008	hepaticobiliary system development	-6.57238	3.17283	6.29398	140	25	ANXA1|CCND1|CEACAM1|CPS1|FRZB|GFER|HGF|HMOX1|HNRNPD|IGF2R|ITGA2|KRT18|MAN2A1|NOTCH1|NOTCH2|PCK1|PTN|TGFBR3|WNT1|ALDH1A2|SEC63|LSR|WNT4|WDR35|ARID5B	-4.93492
GO:0051701	biological process involved in interaction with host	-6.57047	2.66517	6.05519	220	33	ANPEP|CASP8|CAV2|CDH1|CD55|DPP4|EFNB2|ICAM1|IFIT1|INSR|ITGA2|ITGA5|ITGAV|ITGB1|ITGB3|ITGB5|ITGB6|LAMP1|LDLR|LGALS1|MOG|NCAM1|NPC1|P4HB|PHB|SERPINB9|PTX3|PVR|SLC1A5|TFRC|ALYREF|PHB2|F11R	-4.93422
GO:0032870	cellular response to hormone stimulus	-6.56209	1.91698	5.64288	621	67	PARP1|AHSG|ANXA1|APEX1|APOB|AQP1|ATP1A2|ATP1A3|CEACAM1|BMP7|CAV2|CPS1|CTSH|CTSS|AKR1C1|EIF4EBP2|ACSL1|FBN1|GJA1|TNC|ICAM1|IGF2|IGFBP7|INHBA|INS|INSR|LPL|MAP1B|MYO1C|NOTCH1|NPC1|PAK1|PCK1|SERPINF1|PHB|SERPINB9|PRKCB|REN|SFRP1|SLC2A4|SLC9A1|SORL1|STC1|TFPI|WNT1|CSRP3|PLPP1|PLOD3|ATP6V0D1|GDF15|BCAR1|TCIRG1|PHB2|KANK1|RHOQ|SLC39A14|ATP6V0A2|KANK2|SLC2A8|SOST|INPP5K|BAIAP2L1|AGTRAP|CALCOCO1|ZNF106|EC…	-4.92704
GO:0048638	regulation of developmental growth	-6.54588	2.33934	5.87507	319	42	ABL1|ACTN3|APOE|CAV3|CSF1|DPYSL2|FN1|GAMT|GDI1|GJA1|IGF2|INSR|L1CAM|MAP1B|MAP2|MAPT|NOTCH1|NRCAM|PAK1|PIN1|MAPK1|RBP4|SOD1|SYT1|TGFBR3|WNT2|YY1|SEMA3B|NOG|GDF15|SLC23A2|SEMA3C|AGR2|RUFY3|FSTL4|NEDD4L|ITSN2|SEMA4C|WWC3|SAV1|MUL1|SEMA3D	-4.91225
GO:0072521	purine-containing compound metabolic process	-6.54462	2.08579	5.73395	460	54	ACP3|ACTN3|PARP1|AK1|ABCD1|AMPD3|ATP5F1C|DPYD|ENO1|ENO2|ENO3|ACSL1|GCDH|GPD1|GUCY1B1|HINT1|HMGCS2|HPRT1|INS|INSR|ITPA|NT5E|OGDH|PFKFB3|PFKM|PGAM2|PPT1|SCD|TGFB1|TMSB4X|TTR|TPST1|SLC4A4|DGAT1|PAPSS2|SLC25A13|NUDT4|NUDT3|TREX1|ACOT7|ENPP4|RHOQ|ACOT11|RAB23|NUDT11|OGDHL|ELOVL1|HKDC1|ACSF2|FAR1|ACSS1|MCEE|ADSS1|SLC35B2	-4.91225
GO:0030048	actin filament-based movement	-6.54372	3.07976	6.23694	150	26	ACTN3|ATP1A2|ATP2A1|CAV3|DSC2|DSG2|DSP|EMP2|GJA1|MYBPC1|MYH3|MYH7|MYH8|MYH9|MYL1|MYL3|MYL4|MYO1C|MYO7A|PKP2|SLC9A1|STC1|TNNC2|TNNI2|NEDD4L|EPDR1	-4.91225
GO:0030282	bone mineralization	-6.53388	3.45922	6.39682	113	22	AHSG|BMP7|COL1A2|COMP|ECM1|PTK2B|GPM6B|CCN1|LOX|LTF|NBR1|MGP|PTN|TGFB1|TGFB3|CLEC3B|WNT11|WNT4|TMEM38B|ANO6|TMEM119|RFLNB	-4.90359
GO:0002483	antigen processing and presentation of endogenous peptide antigen	-6.51444	8.41634	7.89708	19	9	B2M|HLA-A|HLA-B|HLA-C|HLA-E|TAP1|TAP2|TAPBP|ABCB9	-4.88533
GO:0010594	regulation of endothelial cell migration	-6.5047	2.60391	5.99064	232	34	ABL1|ANXA1|ANXA3|APOE|APOH|CEACAM1|DCN|EMP2|PTK2B|GRN|HMGB1|HMOX1|ITGB3|NOTCH1|P2RX4|SERPINF1|PTGS2|PTN|RRAS|SP100|SPARC|STC1|TGFB1|THBS1|TMSB4X|BCAR1|CIB1|ADGRA2|SRPX2|SYNJ2BP|ADAMTS9|SMOC2|CCBE1|EMC10	-4.87677
GO:0090257	regulation of muscle system process	-6.49106	2.55915	5.96111	243	35	ACTN3|PARP1|ATP1A2|ATP2A1|CAMK2B|CAV3|CHGA|CNN1|CCN2|DSC2|DSG2|DSP|ENO1|HRC|IGFBP5|ITGA2|LMNA|MYH7|MYL3|NOTCH1|P2RX4|PAK1|PIN1|PKP2|SLC9A1|SOD1|STC1|TNNC2|TNNI2|UTRN|YY1|MYL9|TMEM38B|TMEM38A|TRIM63	-4.8643
GO:0006694	steroid biosynthetic process	-6.47131	2.79076	6.06436	191	30	ABCA2|APOA1|APOA4|APOB|APOE|TSPO|CES1|CYP27A1|DHCR7|DHCR24|HMGCS2|HSD17B2|IGFBP7|NFYB|PBX1|MSMO1|SCD|SOD1|SQLE|ACOX2|FGF19|LPCAT3|ERLIN1|EBP|SLC27A2|DKK3|CYB5R2|CYB5R1|WNT4|STARD3NL	-4.84572
GO:0031346	positive regulation of cell projection organization	-6.46795	2.27263	5.79967	344	44	APOE|BMP7|CAMK2B|DPYSL3|PTK2B|FN1|GDI1|GPM6A|GRN|HGF|INS|ITGA6|ITGA2|ITGA3|L1CAM|MAP1B|MAP6|MAPT|NGFR|PAK1|ENPP2|SERPINF1|PLXNB1|PTN|TGFB3|WNT1|SF3A2|STMN2|RUFY3|SETX|PLXND1|CRTC1|RHOQ|TENM3|TMEM30A|P3H1|EPS8L2|NDRG4|EPS8L3|NDNF|DOCK11|NEGR1|TRIM67|OCLN	-4.84354
GO:0090407	organophosphate biosynthetic process	-6.45742	1.93721	5.6038	587	64	ABCA2|PARP1|AK1|AMPD3|APOA1|ATP5F1C|CDS1|CKB|CKM|CKMT2|CLN3|CPS1|DPAGT1|ENO1|FABP3|FABP5|ACSL1|PTK2B|GCDH|GPD1|GUCY1B1|HMGCS2|HPRT1|MOCS1|NNMT|PLA2G4A|PLD1|PPT1|MAPK1|PTGIS|PTGS2|SCD|TGFB1|TK2|TMSB4X|UPP1|CPNE1|PAPSS2|PCYT1B|PTDSS1|FIG4|LPGAT1|XYLB|LPCAT3|SLC25A13|ABCA8|CHP1|ACOT7|SLC44A1|RAB38|INPP5K|LPCAT2|TMEM38B|PI4K2A|ELOVL1|PLEKHA3|MBOAT7|SLC44A4|FAR1|ACSS1|ADSS1|SLC35B2|ENTPD8|CKMT1A	-4.83417
GO:0071711	basement membrane organization	-6.45552	6.51487	7.38042	30	11	CAV2|CTSS|LAMB1|LAMB2|LAMB3|MMP11|NID1|PXDN|PLOD3|NID2|CLASP2	-4.83343
GO:0098662	inorganic cation transmembrane transport	-6.43078	1.8022	5.50821	769	78	ABL1|ANXA2|SHROOM2|AQP1|ATP1A2|ATP1A3|ATP2A1|ATP5F1C|CAV3|CD63|CLCN3|CLCN4|CLCN5|CYB5A|STOM|F2|PTK2B|FHL1|GPM6A|HRC|ITGAV|ITGB1|ITPR2|CYTB|SLC11A2|P2RX4|PHB|PRNP|SLC3A2|SLC9A1|SLC12A4|SNAP25|STIM1|TMSB4X|SUMO1|UTRN|YWHAE|SLC39A7|SLC4A4|ATP6V0D1|SLC33A1|SLC9A3R1|SLC4A8|PPIF|TCIRG1|SLC12A7|CHP1|PHB2|NEDD4L|SLC39A14|ATP6V0A2|PANX1|SLC17A5|SEC61A1|ERO1A|TPCN1|FXYD6|TRPM7|TMEM38B|PARL|SLC30A6|TMEM165|…	-4.80985
GO:0009117	nucleotide metabolic process	-6.42409	1.98154	5.61361	538	60	ACP3|ACTN3|PARP1|AK1|ABCD1|AMPD3|ATP5F1C|DPYD|TYMP|ENO1|ENO2|ENO3|ACSL1|GCDH|GPD1|GUCY1B1|HINT1|HMGCS2|HPRT1|INS|INSR|ITPA|NNMT|NT5E|OGDH|PFKFB3|PFKM|PGAM2|PPT1|MAPK1|PTGIS|PTGS2|SCD|TGFB1|TK2|TMSB4X|UPP1|TPST1|SLC4A4|DGAT1|PAPSS2|SLC25A13|NUDT4|NUDT3|TREX1|ACOT7|RHOQ|ACOT11|RAB23|NUDT11|OGDHL|ELOVL1|DCTPP1|HKDC1|ACSF2|FAR1|ACSS1|MCEE|ADSS1|SLC35B2	-4.80432
GO:0071825	protein-lipid complex subunit organization	-6.40371	4.67574	6.78385	57	15	ALB|APOA1|APOA4|APOB|APOC1|APOE|BMP1|LPL|MTTP|P4HB|PLTP|SOAT1|DGAT1|LIPG|LPCAT3	-4.78509
GO:0023061	signal release	-6.40119	2.0487	5.64124	477	55	SLC25A4|SLC25A5|SLC25A6|ANXA1|CHGA|DPP4|ENSA|STX2|GJA1|GNAS|IL11|INHBA|INS|ITPR2|P2RX4|PCSK5|PLA2G4A|PRKCB|RAB3A|RBP4|REN|SFRP1|SCG5|SLC2A1|SNAP25|SNCG|STXBP1|STXBP2|VAMP7|SYN1|SYP|SYT1|CADPS|SNAP23|BRSK2|SYT7|HMGN3|SLC4A8|PTGES|ABCC4|TCIRG1|CPLX2|MYRIP|PNKD|CLTRN|NAPB|WLS|SLC44A4|MCU|PRRT2|STX1B|C1QTNF1|SELENOM|CPLX4|ILDR2	-4.78373
GO:0010639	negative regulation of organelle organization	-6.39734	2.25949	5.75668	346	44	ADD2|PARP1|SLC25A5|BMP7|TSPO|CAV3|CTNNA2|HGF|STMN1|MAP1B|MAP2|MAPT|PAK2|PFN2|TFRC|TMSB4X|ZNF207|TMSB10|GMFG|PPIF|CIB1|TMSB15A|STMN2|MAPRE1|CLASP2|KANK1|GHITM|TMOD2|HDGFL3|F11R|DYNC1LI1|INPP5K|TERF2IP|SLC35F6|MUL1|CEP97|STN1|CGNL1|SCIN|MYADM|PRRT2|KANK4|WASHC2C|KANK3	-4.78102
GO:0050920	regulation of chemotaxis	-6.38654	2.61758	5.93578	224	33	C5|CDH13|CSF1|DPP4|EFNB2|PTK2B|HMGB1|ITGA2|MIF|MST1|NOTCH1|P2RX4|SERPINE1|PDGFRA|PDGFRB|MAPK1|PTN|TGFB1|THBS1|THBS4|TMSB4X|TPBG|SEMA3B|CXCL14|SEMA3C|ADGRA2|SEMA4C|SMOC2|MCU|ANO6|SEMA3D|TUBB2B|PRSS56	-4.77137
GO:1903793	positive regulation of anion transport	-6.37201	2.04441	5.62417	478	55	ANXA2|APOA1|APOE|C3|CASP8|CDH1|CES1|CLN3|STOM|FABP3|ACSL1|GJA1|SFN|INS|INSR|ITGB1|MYO1C|P2RX4|PAK1|ABCB1|PLA2G4A|PLTP|MAPK1|PRNP|RAB3B|RBP4|SORL1|STXBP1|VAMP7|SYT1|TGFB1|TGFB3|YWHAE|LIPG|PTGES|TM9SF4|FGF19|SAE1|LPCAT3|NUTF2|ABCA8|ATP8A1|CIB1|YWHAQ|CHP1|RUFY3|RHOQ|MYRIP|TMEM30A|CLTRN|SLC26A6|WLS|MCU|C1QTNF1|OCLN	-4.75798
GO:0060389	pathway-restricted SMAD protein phosphorylation	-6.35552	4.37362	6.6498	65	16	BMP3|BMP7|INHBA|PIN1|SDCBP|TGFB1|TGFB3|LEFTY2|TGFBR3|NOG|GDF15|GDF11|LEFTY1|RBPMS|EMILIN1|DKK1	-4.74262
GO:0006873	cellular ion homeostasis	-6.35047	1.8619	5.50568	668	70	ABL1|APOE|ATP1A2|ATP1A3|ATP2A1|C7|CALB1|CAV2|CAV3|CKB|CLCN3|CLN3|CD55|F2|PTK2B|GJA1|GRN|HMGB1|HMOX1|HPX|HRC|ITGAV|ITPR2|LTF|SLC11A2|P2RX4|PDGFRA|PPT1|PRKCB|MAPK1|PRNP|SCO1|SLC9A1|SOD1|STC1|STIM1|TF|TFRC|WFS1|YWHAE|SLC39A7|CSRP3|SLC4A4|ATP6V0D1|SLC9A3R1|SLC4A8|TM9SF4|TCIRG1|CHP1|NEDD4L|SLC39A14|ATP6V0A2|RAB38|ERO1A|TPCN1|TRPM7|TMEM38B|CAND1|TMEM165|CCDC47|STIM2|MCUR1|SLC30A5|SLC26A6|TMEM38A|CYBRD1…	-4.73871
GO:0051347	positive regulation of transferase activity	-6.34928	1.85245	5.49933	681	71	ABL1|CCND1|BTC|C5|CHI3L1|CSF1|EEF1A2|EMP2|EPHB3|EPHB4|ERCC6|F2|ACSL1|PTK2B|HGF|HMGB1|HNRNPD|HSP90AA1|IGF2|IGFBP6|CCN1|INS|INSR|ITGA1|ITGB3|LTF|MAPT|NVL|PAK1|PAK2|PDGFRA|PDGFRB|PHB|PIN1|PPP2CA|MAPK1|MAPK10|PRNP|SDC4|SOD1|SORL1|PRDX2|TF|TGFB1|TGFB3|THBS1|TLR3|UBA52|UBE2I|UBE2N|WNT11|MAPKAPK3|LMO4|PEA15|TNFRSF10B|GPRC5A|UNC119|GDF15|CIB1|PHB2|DKK1|LAMTOR2|TAOK3|GPRC5B|DIRAS2|GPRC5C|PDGFC|MUL1|AFAP1L…	-4.73865
GO:0006695	cholesterol biosynthetic process	-6.34043	4.13771	6.55529	73	17	ABCA2|APOA1|APOA4|APOB|APOE|CES1|DHCR7|DHCR24|HMGCS2|NFYB|MSMO1|SCD|SOD1|SQLE|LPCAT3|ERLIN1|EBP	-4.73217
GO:1902653	secondary alcohol biosynthetic process	-6.34043	4.13771	6.55529	73	17	ABCA2|APOA1|APOA4|APOB|APOE|CES1|DHCR7|DHCR24|HMGCS2|NFYB|MSMO1|SCD|SOD1|SQLE|LPCAT3|ERLIN1|EBP	-4.73217
GO:0044706	multi-multicellular organism process	-6.33942	2.70001	5.95114	204	31	ARHGDIB|STS|COL16A1|DSG2|EMP2|B4GALT1|GJA1|IGFBP5|IGFBP7|ITGA2|ITGA3|ITGA5|ITGB4|MMP2|MMP7|PAPPA|PCSK5|SERPINE2|MAPK1|PTN|PZP|SLC2A1|SOD1|STC1|TGFB3|TIMP1|RECK|TMED2|TPPP3|WNT4|VMP1	-4.73217
GO:0042730	fibrinolysis	-6.33262	7.10713	7.46026	25	10	APOH|F2|FAP|KRT1|SERPINE1|PLAU|PLAUR|PLG|PROS1|THBS1	-4.72649
GO:0034378	chylomicron assembly	-6.32161	11.3068	8.34947	11	7	APOA1|APOA4|APOB|APOE|MTTP|P4HB|LPCAT3	-4.7166
GO:0060537	muscle tissue development	-6.30559	2.1971	5.676	372	46	ACTN3|BMP7|CAV2|CAV3|CSRP1|DCN|DSG2|DSP|EFNB2|ELN|FHL2|GJA1|IGF2|IGFBP5|LOX|MYH7|MYH11|MYL3|NOTCH1|PAK1|PDGFRA|PDGFRB|PGM5|PIN1|PKP2|MAPK1|RBP4|SGCB|SGCD|SLC9A1|TGFB1|TGFBR3|WNT2|YY1|CSRP3|ALDH1A2|MYOM2|NOG|SEMA3C|DKK1|MYLPF|CDON|ADAMTS9|SAV1|NDRG4|LEMD2	-4.70239
GO:0008361	regulation of cell size	-6.30406	2.85919	6.00756	174	28	ABL1|APOE|AQP1|CAV3|CLCN3|CLN3|DPYSL2|FN1|GDI1|L1CAM|MAP1B|MAP2|MAPT|NRCAM|PAK1|SLC12A4|SEMA3B|SLC9A3R1|SEMA3C|SLC12A7|RUFY3|FSTL4|SEMA4C|SLC12A9|WNK3|ANO6|SEMA3D|LAMTOR4	-4.70239
GO:0010721	negative regulation of cell development	-6.30406	2.85919	6.00756	174	28	B2M|BMP7|TSPO|CAV3|F2|FBN1|FRZB|GDI1|LDLR|LTF|MAP2|NGFR|NOTCH1|PTN|SORL1|SEMA3B|NOG|SEMA3C|POSTN|RUFY3|FSTL4|KANK1|DAAM2|TMEM98|CERS2|SEMA4C|SEMA3D|RFLNB	-4.70239
GO:0071496	cellular response to external stimulus	-6.2969	2.34559	5.7509	303	40	ALB|FAS|AQP1|ATP1A2|CASP8|COL1A1|DSC2|FOLR1|GJA1|HMOX1|TNC|ICAM1|ITGA2|LPL|MMP7|PCK1|MAPK1|PTN|SFRP1|SFRP2|SLC2A1|SLC9A1|TLR3|UPP1|WNT11|WNT2B|TNFRSF10B|BRSK2|PIEZO1|POSTN|KANK2|TBL2|F11R|STK26|WNT4|KRT20|DCTPP1|MAP1LC3A|DAPL1|MAP1LC3B2	-4.69634
GO:0034377	plasma lipoprotein particle assembly	-6.28787	6.30471	7.21665	31	11	APOA1|APOA4|APOB|APOC1|APOE|BMP1|MTTP|P4HB|SOAT1|DGAT1|LPCAT3	-4.68951
GO:0042744	hydrogen peroxide catabolic process	-6.28787	6.30471	7.21665	31	11	APOA4|CAT|GPX3|HBA1|HBD|HBE1|HBG1|HP|PRDX2|PXDN|DUOX2	-4.68951
GO:0006636	unsaturated fatty acid biosynthetic process	-6.26295	4.87744	6.76827	51	14	ABCD1|ANXA1|FABP5|FADS3|MIF|PLA2G4A|PTGDS|PTGIS|PTGS2|SCD|DEGS1|FADS2|PTGES|ELOVL1	-4.66678
GO:0030514	negative regulation of BMP signaling pathway	-6.26295	4.87744	6.76827	51	14	ABL1|FBN1|NOTCH1|SFRP1|SFRP2|SORL1|WNT1|NOG|SOSTDC1|SOST|CHRDL1|HTRA3|LEMD2|RBPMS2	-4.66678
GO:0007009	plasma membrane organization	-6.2607	3.34096	6.19647	117	22	ABCD1|CAV2|CAV3|CLN3|COL5A1|EMP2|STX2|MYH9|RAB3A|SOD1|CSRP3|DEGS1|SYT7|SLC9A3R1|EPB41L3|MYOF|PACSIN3|EHD2|BAIAP2L1|PLSCR4|AHNAK2|ANO6	-4.66586
GO:0030308	negative regulation of cell growth	-6.25984	2.78523	5.94928	185	29	BST2|CAV3|CDKN2A|ENO1|FHL1|FRZB|GJA1|INHBA|MAP2|PAK1|PHB|SERPINE2|PPP2CA|PPT1|SFRP1|SFRP2|TGFB1|WNT11|YY1|SEMA3B|ADAM15|EI24|SEMA3C|FSTL4|NDUFA13|SEMA4C|NDRG3|MUL1|SEMA3D	-4.66586
GO:0015850	organic hydroxy compound transport	-6.23448	2.42587	5.75992	271	37	ABCA2|ANXA2|APOA1|APOA4|APOB|APOC1|APOE|AQP1|CEACAM1|TSPO|CES1|CHGA|AKR1C1|GPM6B|ITGB3|LDLR|MTTP|NPC1|PLTP|RAB3A|RAB3B|RBP4|REN|SNCG|SOAT1|SYT1|SYT7|SLC16A3|LIPG|LPCAT3|ABCA8|TSKU|LAMTOR1|SLC26A6|SLC2A13|C1QTNF1|SELENOM	-4.64267
GO:0051146	striated muscle cell differentiation	-6.23448	2.42587	5.75992	271	37	CASP3|CAV2|CAV3|CEACAM5|COMP|CSRP1|EFNB2|FHL2|IGF2|IGFBP5|KRT8|KRT19|LOX|MYH3|MYH9|MYH11|NOTCH1|PAK1|PDGFRA|PDGFRB|PGM5|PIN1|PTGFRN|SGCB|SLC9A1|TGFB1|WNT1|YY1|CSRP3|GDF15|LDB3|DKK1|MYOF|TMOD2|EHD2|CDON|TMEM119	-4.64267
GO:0007033	vacuole organization	-6.20038	2.8267	5.93661	176	28	ACP2|ACP3|ANXA2|CLN3|ENO1|ENO2|ENO3|GRN|MAN2A1|MYO7A|NDP|PPT1|SRPX|SYT7|TCIRG1|TREX1|RAB23|LAMTOR1|TMEM165|ATG9A|VMP1|EMC6|RAB34|MAP1LC3A|RAB43|STING1|TMEM41B|MAP1LC3B2	-4.60965
GO:0016125	sterol metabolic process	-6.19728	2.88995	5.96405	166	27	ABCA2|APOA1|APOA4|APOB|APOE|CAT|CES1|CYP27A1|DHCR7|DHCR24|HMGCS2|LDLR|LIPE|NFYB|NPC1|MSMO1|SCD|SOAT1|SOD1|SQLE|LPCAT3|ERLIN1|EBP|TSKU|CYB5R2|CYB5R1|CYP4V2	-4.60763
GO:1902041	regulation of extrinsic apoptotic signaling pathway via death domain receptors	-6.19257	4.51724	6.60447	59	15	FAS|CASP8|HGF|HMGB2|HMOX1|ICAM1|SERPINE1|SFRP1|SFRP2|SP100|THBS1|TIMP3|PEA15|TNFRSF10B|TMBIM1	-4.60399
GO:0014706	striated muscle tissue development	-6.1898	2.22098	5.62943	352	44	ACTN3|BMP7|CAV2|CAV3|DCN|DSG2|DSP|EFNB2|ELN|FHL2|GJA1|IGF2|LOX|MYH7|MYH11|MYL3|NOTCH1|PAK1|PDGFRA|PDGFRB|PGM5|PIN1|PKP2|MAPK1|RBP4|SGCB|SGCD|SLC9A1|TGFB1|TGFBR3|WNT2|YY1|CSRP3|ALDH1A2|MYOM2|NOG|SEMA3C|DKK1|MYLPF|CDON|ADAMTS9|SAV1|NDRG4|LEMD2	-4.6023
GO:0042445	hormone metabolic process	-6.17805	2.60812	5.82088	218	32	ADH1B|TSPO|CES1|CRABP1|CRYM|CTSZ|AKR1C1|DHCR7|ECE1|ENPEP|HSD17B2|LIPE|MME|PCSK5|PDGFRA|RBP1|RBP4|RDH5|REN|SCG5|TTR|DGAT1|ALDH1A2|CPQ|DKK3|CYP2S1|DUOX2|RDH11|WNT4|AKR1B10|STARD3NL|SELENOM	-4.59162
GO:0003007	heart morphogenesis	-6.15541	2.51711	5.76414	240	34	BMP7|CAV3|COL5A1|DSP|ELN|EPHB4|FHL2|FOLR1|CCN1|INSR|MYH7|MYL3|NOTCH1|NOTCH2|PKP2|RBP4|SFRP2|TGFB1|TGFB3|TGFBR3|WNT2|WNT11|ADAM15|ALDH1A2|NOG|SEMA3C|LEFTY1|TMED2|TREX1|DKK1|PLXND1|SAV1|NDRG4|LEMD2	-4.57004
GO:0017015	regulation of transforming growth factor beta receptor signaling pathway	-6.14967	3.19266	6.07182	128	23	CAV2|CAV3|CDKN1C|FBN1|FOLR1|ITGA3|LOX|PIN1|SDCBP|TGFB1|TGFB1I1|TGFB3|TGFBR3|THBS1|UBA52|WNT1|EMILIN1|ZNF451|DKK3|CHST11|PRDM16|HTRA3|VASN	-4.56537
GO:0048545	response to steroid hormone	-6.14693	2.26136	5.62872	330	42	ABCA2|PARP1|ANXA1|ANXA3|AQP1|ATP1A2|ATP1A3|CCND1|BMP7|TSPO|CASP3|COL1A1|CPS1|CCN2|DSG2|HMGB1|HMGB2|HNMT|ICAM1|IGFBP7|LOX|NOTCH1|NPC1|PAK1|PAPPA|PCK1|SERPINF1|PHB|PTN|SFRP1|SPARC|STC1|TFPI|TGFB1|TGFB3|THBS1|PLPP1|PHB2|KANK2|CALCOCO1|TRIM63|MGARP	-4.56369
GO:0030001	metal ion transport	-6.14274	2.01076	5.4891	486	55	ABL1|ANXA2|ATP1A2|ATP1A3|ATP2A1|TSPO|CAMK2B|CAV3|CCN2|F2|PTK2B|GJA1|GPM6A|HRC|ICAM1|ITGAV|ITPR2|SLC11A2|P2RX4|PDGFRB|PHB|PRKCB|PRNP|SLC3A2|SLC9A1|STC1|STIM1|BEST1|WFS1|YWHAE|SLC39A7|SLC4A4|PHB2|SLC39A14|PANX1|PACSIN3|SEC61A1|ERO1A|INPP5K|TPCN1|TRPM7|TMEM38B|PARL|SLC30A6|TMEM165|STIM2|MCUR1|SLC30A5|WNK3|TMEM38A|MAGT1|ORAI1|MCU|ANO6|MICU2	-4.56056
GO:0046942	carboxylic acid transport	-6.12404	2.36904	5.67286	285	38	ANXA1|ATP1A2|CEACAM1|CES1|CLN3|SLC25A10|AKR1C1|FOLR1|GJA1|ITGB1|ABCC1|P2RX4|PLA2G4A|RAB3A|SLC1A5|SLC3A2|SLC7A1|SNAP25|STXBP1|SYT1|SLC7A5|SLC5A6|SLC7A6|SLC16A3|SLC9A3R1|PTGES|SLC23A2|SLC25A13|ABCC4|SLC7A8|SLC17A5|LRRC8D|SLC38A7|CLTRN|SLC13A3|SLC26A6|SLC15A4|OC90	-4.54296
GO:0055080	cation homeostasis	-6.12302	1.80112	5.35571	730	74	ABL1|APOE|ATP1A2|ATP1A3|ATP2A1|B2M|C7|CALB1|CAV2|CAV3|CLCN3|CLN3|CD55|F2|PTK2B|GJA1|GRN|HMGB1|HMOX1|HPX|HRC|ITGAV|ITPR2|LTF|SLC11A2|P2RX4|PDGFRA|PPT1|PRKCB|MAPK1|PRNP|SCO1|SLC9A1|SLC12A4|SOD1|STC1|STIM1|TF|TFRC|WFS1|YWHAE|SLC39A7|CSRP3|SLC4A4|ATP6V0D1|SLC4A8|TM9SF4|TCIRG1|SLC12A7|CHP1|NEDD4L|SLC7A8|SLC39A14|ATP6V0A2|RAB38|ERO1A|TPCN1|TRPM7|TMEM38B|STEAP3|CAND1|TMEM165|SLC12A9|CCDC47|STIM2|MCUR1|S…	-4.54296
GO:0090288	negative regulation of cellular response to growth factor stimulus	-6.1194	3.39204	6.13859	110	21	ABL1|DCN|FBN1|NGFR|NOTCH1|SFRP1|SFRP2|SORL1|THBS1|WNT1|NOG|EMILIN1|SOSTDC1|ADGRA2|SOST|WNT4|CHRDL1|HTRA3|LEMD2|RBPMS2|SHISA2	-4.54039
GO:0006208	pyrimidine nucleobase catabolic process	-6.0973	13.3259	8.51487	8	6	CRMP1|DPYD|DPYSL2|DPYSL3|DPYSL4|DPYSL5	-4.51934
GO:0030500	regulation of bone mineralization	-6.0752	3.97438	6.3408	76	17	AHSG|BMP7|COMP|ECM1|PTK2B|GPM6B|CCN1|LTF|NBR1|MGP|PTN|TGFB1|TGFB3|WNT4|ANO6|TMEM119|RFLNB	-4.49829
GO:0006206	pyrimidine nucleobase metabolic process	-6.05641	7.61478	7.40527	21	9	CPS1|CRMP1|DPYD|DPYSL2|DPYSL3|TYMP|MAPK1|DPYSL4|DPYSL5	-4.48263
GO:0031629	synaptic vesicle fusion to presynaptic active zone membrane	-6.05641	7.61478	7.40527	21	9	STX2|RAB3A|SNAP25|STXBP1|SYT1|SNAP23|CPLX2|PRRT2|STX1B	-4.48263
GO:0099500	vesicle fusion to plasma membrane	-6.05641	7.61478	7.40527	21	9	STX2|RAB3A|SNAP25|STXBP1|SYT1|SNAP23|CPLX2|PRRT2|STX1B	-4.48263
GO:0032231	regulation of actin filament bundle assembly	-6.05114	3.48389	6.13725	102	20	ABL1|ACTG1|APOA1|CCN2|STMN1|PAK1|PAK2|PFN2|S100A10|SDC4|SFRP1|SLC9A1|TGFB3|WNT11|PPM1E|CLASP2|F11R|INPP5K|WNT4|CGNL1	-4.47839
GO:0030003	cellular cation homeostasis	-6.04194	1.8446	5.34115	655	68	ABL1|APOE|ATP1A2|ATP1A3|ATP2A1|C7|CALB1|CAV2|CAV3|CLCN3|CLN3|CD55|F2|PTK2B|GJA1|GRN|HMGB1|HMOX1|HPX|HRC|ITGAV|ITPR2|LTF|SLC11A2|P2RX4|PDGFRA|PPT1|PRKCB|MAPK1|PRNP|SCO1|SLC9A1|SOD1|STC1|STIM1|TF|TFRC|WFS1|YWHAE|SLC39A7|CSRP3|SLC4A4|ATP6V0D1|SLC4A8|TM9SF4|TCIRG1|CHP1|NEDD4L|SLC39A14|ATP6V0A2|RAB38|ERO1A|TPCN1|TRPM7|TMEM38B|CAND1|TMEM165|CCDC47|STIM2|MCUR1|SLC30A5|SLC26A6|TMEM38A|CYBRD1|SLC9A7|MCU|C…	-4.47023
GO:0030212	hyaluronan metabolic process	-6.03888	5.46702	6.81719	39	12	CD44|HGF|ITIH1|ITIH2|ITIH3|ITIH4|SLC9A1|TGFB1|ABCC5|CHP1|CEMIP2|ITIH5	-4.4682
GO:0032370	positive regulation of lipid transport	-6.02091	3.7626	6.22927	85	18	ANXA2|APOA1|APOE|CES1|FABP3|ACSL1|ITGB1|P2RX4|PLA2G4A|PLTP|STXBP1|LIPG|PTGES|LPCAT3|ABCA8|ATP8A1|TMEM30A|C1QTNF1	-4.45126
GO:0010171	body morphogenesis	-6.01767	5.02134	6.6659	46	13	COL1A1|GNAS|MMP2|MYH3|PDGFRA|RRAS|TGFB3|NOG|CLASP2|CDON|CRISPLD1|CRISPLD2|ARID5B	-4.44905
GO:0060249	anatomical structure homeostasis	-6.0094	2.0208	5.42641	466	53	SERPINA3|ACP5|ACTG1|PARP1|ALB|APEX1|B2M|CALB1|CAV3|CDH3|CLCN3|CLDN3|CSF1|CCN2|CTSH|ERCC6|PTK2B|GJA1|GNAS|HNRNPD|HSP90AA1|ITGB1|ITGB3|ITGB6|KRT1|LAMA2|LAMC1|LOX|LTF|MBP|NOTCH1|P2RX4|PFKM|MAPK1|RBP4|SLC2A1|SOD1|SP100|TF|TFRC|TUB|TCIRG1|F11R|LSR|TERF2IP|MUC13|RCN3|WNK3|STN1|TMEM119|ILDR2|POTEJ|OCLN	-4.44181
GO:0048588	developmental cell growth	-6.00051	2.56113	5.70279	222	32	ABL1|APOE|CAV3|DPYSL2|FN1|GDI1|HSP90AA1|L1CAM|LAMB2|MAP1B|MAP2|MAPT|NRCAM|PAK1|PIN1|SYT1|YY1|SEMA3B|CPNE1|WASF1|DCLK1|SLC23A2|SEMA3C|POSTN|RUFY3|FSTL4|NEDD4L|FLRT3|ITSN2|SEMA4C|MUL1|SEMA3D	-4.43394
GO:0048762	mesenchymal cell differentiation	-5.99183	2.51647	5.67637	233	33	BMP7|COL1A1|FN1|FOLR1|FRZB|HGF|HNRNPAB|LAMA5|LOXL2|NOTCH1|PPP2CA|MAPK1|S100A4|SDCBP|SFRP1|SFRP2|TGFB1|TGFB1I1|TGFB3|TGFBR3|WNT2|WNT11|SEMA3B|ADAM15|ALDH1A2|NOG|SEMA3C|CLASP2|WNT4|SEMA4C|VASN|SEMA3D|RFLNB	-4.42672
GO:0033619	membrane protein proteolysis	-5.99125	4.36914	6.43292	61	15	APOE|CTSH|MMP7|MYH9|NGFR|TGFB1|TIMP1|TIMP2|TIMP3|PACSIN3|APH1A|PARL|HM13|SPPL2A|SH3D19	-4.42672
GO:0051098	regulation of binding	-5.98857	2.18375	5.50472	358	44	ABL1|ADD2|PARP1|ANXA2|APOE|B2M|CRMP1|CTSZ|HMGB1|HMGB2|HMOX1|IFIT1|ITGA2|STMN1|LOX|MAP2|NVL|PIN1|PLAUR|PPP2CA|S100A10|SLPI|SUMO3|SORL1|SP100|TGFB1|TGFBR3|TMSB4X|SUMO1|VTN|EDF1|ADAM15|CPNE1|CCPG1|NOG|BAG2|MAPRE1|DKK1|PLXND1|CDON|PRMT7|DERL1|CTHRC1|STING1	-4.4258
GO:0031334	positive regulation of protein-containing complex assembly	-5.9883	2.43872	5.63606	255	35	PARP1|CAV3|CDH17|CTNNA2|PTK2B|GTF2H4|HSP90AA1|ICAM1|LCP1|MAP1B|MAPT|MMP1|MYO1C|PAK1|PFN2|TFRC|TGFB1|SUMO1|VASP|WASF1|GMFG|PIEZO1|ARPC1B|TPPP|MAPRE1|TPPP3|CAND1|BAIAP2L1|SPIRE1|CLTRN|ATAT1|SCIN|FCHSD1|WASHC2C|OCLN	-4.4258
GO:0002697	regulation of immune effector process	-5.98098	2.01648	5.4093	467	53	A2M|ANXA1|APOA1|B2M|CFB|CEACAM1|BST2|C1R|C1S|C3|C4A|C4B|C5|C7|C9|CD55|F2|GRN|CFH|HLA-A|HLA-B|HLA-E|HMGB1|HMOX1|HPX|HSP90AA1|ICAM1|IFIT1|INS|LAMP1|PCK1|PHB|SERPINB9|PROS1|PVR|RBP4|STXBP1|STXBP2|VAMP7|TFRC|TGFB1|TGFB3|TLR3|VTN|SLC7A5|TREX1|PHB2|HERC5|GPRC5B|MUL1|SLC15A4|APOBEC3F|STING1	-4.41949
GO:0035633	maintenance of blood-brain barrier	-5.97419	5.92261	6.90972	33	11	ACTG1|CLDN3|GJA1|ITGB1|LAMA2|LAMC1|MBP|F11R|LSR|WNK3|OCLN	-4.41472
GO:0042339	keratan sulfate metabolic process	-5.97419	5.92261	6.90972	33	11	FMOD|B4GALT1|LUM|OGN|PRELP|ST3GAL1|ST3GAL2|ST3GAL4|B4GALT4|B4GAT1|B3GNT7	-4.41472
GO:0001505	regulation of neurotransmitter levels	-5.96967	2.59813	5.70392	212	31	ABAT|ATP1A2|CLN3|COMT|SLC29A1|STX2|GPM6B|HNMT|ITGB1|ITGB3|PRKCB|RAB3A|RAB3B|SNAP25|SNCG|STXBP1|STXBP2|SYN1|SYP|SYT1|CADPS|SNAP23|SYT7|SLC4A8|CPLX2|PNKD|NAPB|SLC44A4|PRRT2|STX1B|CPLX4	-4.4112
GO:1903844	regulation of cellular response to transforming growth factor beta stimulus	-5.9665	3.11954	5.93805	131	23	CAV2|CAV3|CDKN1C|FBN1|FOLR1|ITGA3|LOX|PIN1|SDCBP|TGFB1|TGFB1I1|TGFB3|TGFBR3|THBS1|UBA52|WNT1|EMILIN1|ZNF451|DKK3|CHST11|PRDM16|HTRA3|VASN	-4.40903
GO:0045860	positive regulation of protein kinase activity	-5.96481	1.9444	5.36013	530	58	ABL1|CCND1|BTC|C5|CHI3L1|CSF1|EMP2|ERCC6|ACSL1|PTK2B|HGF|HMGB1|HSP90AA1|IGF2|IGFBP6|CCN1|INS|INSR|ITGA1|ITGB3|LTF|PAK1|PAK2|PDGFRB|PHB|PPP2CA|MAPK1|MAPK10|PRNP|SDC4|SOD1|PRDX2|TF|TGFB1|TGFB3|THBS1|TLR3|UBA52|UBE2N|WNT11|MAPKAPK3|PEA15|TNFRSF10B|GPRC5A|UNC119|GDF15|CIB1|PHB2|DKK1|LAMTOR2|TAOK3|GPRC5B|DIRAS2|GPRC5C|PDGFC|MUL1|AFAP1L2|DIRAS1	-4.40834
GO:0035672	oligopeptide transmembrane transport	-5.96317	10.3646	7.92364	12	7	CDH17|GJA1|ABCC1|ABCC5|SLC13A3|SLC26A6|SLC15A4	-4.40769
GO:0009612	response to mechanical stimulus	-5.94234	2.63879	5.70841	202	30	FAS|AQP1|ATP1A2|CASP8|CAV3|CHI3L1|COL1A1|COL3A1|DCN|PTK2B|GJA1|TNC|ITGA2|MAP1B|MMP7|SERPINE2|PPL|PTN|SLC2A1|SLC9A1|SMPD2|THBS1|TLR3|WNT11|CSRP3|TNFRSF10B|PIEZO1|POSTN|F11R|SOST	-4.38786
GO:0001954	positive regulation of cell-matrix adhesion	-5.93222	4.60647	6.47814	54	14	ABL1|CDH13|COL16A1|CSF1|EMP2|PTK2B|CEACAM6|RRAS|S100A10|SDC4|SFRP1|UTRN|CIB1|WNT4	-4.38133
GO:0030307	positive regulation of cell growth	-5.93189	2.86934	5.80898	161	26	F2|PTK2B|FN1|GDI1|SFN|H1-5|INS|KRT17|L1CAM|MAP1B|MAPT|PAK1|PIN1|SDCBP|SFRP1|SFRP2|SLC9A1|SYT1|LGI1|SLC23A2|CIB1|RUFY3|NEDD4L|ITSN2|MUL1|SLC44A4	-4.38133
GO:0098739	import across plasma membrane	-5.93189	2.86934	5.80898	161	26	ATP1A2|ATP1A3|ACSL1|FOLR1|ITGB1|PRNP|SLC1A5|SLC2A1|SLC2A3|SLC3A2|SLC7A1|SLC9A1|SLC12A4|THBS1|SLC7A5|SLC5A6|SLC9A3R1|SLC12A7|SLC7A8|SLC39A14|SLC12A9|CLTRN|WNK3|WNK2|SLC9A7|SLC15A4	-4.38133
GO:0046034	ATP metabolic process	-5.93185	2.27065	5.5205	313	40	ACTN3|PARP1|AK1|ABCD1|ATP1A2|ATP5F1C|TSPO|ENO1|ENO2|ENO3|GPD1|INS|INSR|CYTB|MYH3|MYH7|MYH8|NDUFA6|NDUFA9|NDUFB6|NDUFB10|NDUFC2|OGDH|PFKFB3|PFKM|PGAM2|TGFB1|TMSB4X|UQCRB|UQCRC2|UQCRFS1|SLC4A4|PPIF|SLC25A13|TREX1|GHITM|NDUFA13|CHCHD2|OGDHL|HKDC1	-4.38133
GO:2001233	regulation of apoptotic signaling pathway	-5.92963	2.19545	5.47993	348	43	PARP1|SLC25A5|FAS|CASP8|CD44|GSDME|ENO1|HGF|HMGB2|HMOX1|ICAM1|INHBA|INS|ITGA6|ITGAV|MAZ|MIF|MUC1|NGFR|P4HB|SERPINE1|PAK2|PLAUR|SFRP1|SFRP2|SOD1|SOD2|SP100|PRDX2|THBS1|TIMP3|SRPX|PEA15|TNFRSF10B|NOG|SLC9A3R1|PPIF|GHITM|NDUFA13|WNT4|SLC35F6|TMBIM1|UNC5B	-4.38009
GO:0006644	phospholipid metabolic process	-5.92235	2.07291	5.41011	420	49	ABCA2|APOA1|APOA4|APOC1|CDS1|CLN3|DPAGT1|FABP3|FABP5|GPD1|HADHA|HADHB|HMGCS2|LDLR|LPL|PDGFRB|ENPP2|PLA2G4A|PLD1|SMPD2|PLPP1|PLPP2|CPNE1|LIPG|PCYT1B|PTDSS1|FIG4|LPGAT1|LPCAT3|ABCA8|PNPLA6|CHP1|PHB2|EFR3B|EFR3A|SLC44A1|RAB38|SMPDL3B|INPP5K|MTMR10|LPCAT2|TMEM38B|PI4K2A|PLEKHA3|MBOAT7|SLC44A4|FAR1|FAM126A|OC90	-4.3738
GO:2000377	regulation of reactive oxygen species metabolic process	-5.919	2.68368	5.71676	192	29	ABCD1|ARF4|BMP7|TSPO|CLCN3|F2|PTK2B|HP|HSP90AA1|ICAM1|INS|INSR|MAPT|P2RX4|PDGFRB|PTGIS|PTGS2|PTX3|RAB27A|SOD1|SOD2|PRDX2|TGFB1|THBS1|FBLN5|DDAH2|PARL|WDR35|SIRPA	-4.37143
GO:0055092	sterol homeostasis	-5.91779	3.55356	6.0883	95	19	ABCA2|ABCD1|APOA1|APOA4|APOB|APOE|CAV3|CES1|AKR1C1|FABP3|LDLR|LPL|MTTP|NPC1|SOAT1|CNBP|LIPG|TSKU|LAMTOR1	-4.3712
GO:0051648	vesicle localization	-5.9137	2.53826	5.64471	224	32	SHROOM2|CDH3|CLN3|CTSZ|DNM1|F5|FOLR1|KIF5C|MAP2|MX1|MYO1C|MYO7A|GPR143|SERPINA1|RAB3A|RAB27A|SLC2A4|VAMP7|SYN1|AP3B2|SNAP23|BRSK2|GOSR2|SNAP91|TCIRG1|TMED2|CHP1|CLASP2|TMED9|STARD3NL|MCFD2|TRAPPC6B	-4.36808
GO:0032273	positive regulation of protein polymerization	-5.90685	3.09591	5.89432	132	23	CAV3|CTNNA2|PTK2B|HSP90AA1|ICAM1|MAP1B|MAPT|MYO1C|PAK1|PFN2|VASP|WASF1|GMFG|ARPC1B|TPPP|MAPRE1|TPPP3|BAIAP2L1|SPIRE1|SCIN|FCHSD1|WASHC2C|OCLN	-4.36309
GO:0009112	nucleobase metabolic process	-5.90677	5.33035	6.69291	40	12	ACP3|CPS1|CRMP1|DPYD|DPYSL2|DPYSL3|TYMP|HPRT1|MAPK1|TTR|DPYSL4|DPYSL5	-4.36309
GO:0030574	collagen catabolic process	-5.89996	4.9145	6.55907	47	13	COL15A1|CST3|CTSS|FAP|ITGB1|MMP1|MMP2|MMP7|MMP11|MMP15|MMP19|ADAM15|MRC2	-4.35822
GO:1903053	regulation of extracellular matrix organization	-5.89996	4.9145	6.55907	47	13	ABL1|AEBP1|CST3|DPP4|FAP|NOTCH1|TGFB1|ANGPTL7|EMILIN1|CLASP2|RIC1|COLGALT1|CHADL	-4.35822
GO:0071407	cellular response to organic cyclic compound	-5.89606	1.91052	5.30525	558	60	ABL1|PARP1|ANXA1|APEX1|APLP1|AQP1|ATP1A2|ATP1A3|BMP7|CASP3|CASP7|CASP8|CAV2|CDH1|CES1|COL1A1|CPS1|FOLR1|GNAS|GPD1|HNRNPD|TNC|ICAM1|IFIT1|IGFBP5|INHBA|ITGA6|ITGA2|ITPR2|LGALS1|NPC1|P2RX4|PAK1|PAK2|PCK1|SERPINF1|PHB|MAPK1|PTN|SFRP1|SLC9A1|SOD1|STC1|TFPI|TGFB1|TLR3|PLPP1|SLC9A3R1|PHB2|KANK2|NSG2|INPP5K|TMEM38B|CALCOCO1|SLC26A6|TMEM38A|MUL1|COLEC12|MGARP|STING1	-4.35528
GO:0060393	regulation of pathway-restricted SMAD protein phosphorylation	-5.89405	4.29867	6.3499	62	15	BMP3|BMP7|INHBA|PIN1|SDCBP|TGFB1|TGFB3|LEFTY2|NOG|GDF15|GDF11|LEFTY1|RBPMS|EMILIN1|DKK1	-4.35423
GO:0010638	positive regulation of organelle organization	-5.88513	1.88631	5.28563	584	62	ABL1|ANXA1|ANXA2|APOA1|BTC|CASP8|CAV3|CCN2|CTNNA2|DCN|PTK2B|SFN|GRN|H1-5|HNRNPD|ICAM1|IGF2|INS|INSR|LCP1|MAP1B|MAPT|MUC1|MYO1C|PAK1|PDGFRB|PFN2|PLAUR|MAPK1|S100A10|SDC4|SDCBP|SFRP1|SURF4|SYT1|TGFB3|UBE2N|VASP|WNT11|YWHAE|WASF1|GMFG|ARPC1B|PPIF|YWHAQ|STMN2|PPM1E|MAPRE1|ATL3|WNT4|TMED9|BAIAP2L1|SPIRE1|CLTRN|WDR35|MUL1|MGARP|SCIN|FCHSD1|MCU|WASHC2C|OCLN	-4.34627
GO:0030004	cellular monovalent inorganic cation homeostasis	-5.85415	3.27302	5.93869	114	21	ATP1A2|ATP1A3|C7|CLCN3|CLN3|GRN|PPT1|MAPK1|SLC9A1|SLC4A4|ATP6V0D1|SLC4A8|TM9SF4|TCIRG1|CHP1|NEDD4L|ATP6V0A2|RAB38|TMEM165|SLC26A6|SLC9A7	-4.31624
GO:0030258	lipid modification	-5.83737	2.36904	5.52007	270	36	ABCA2|ACADS|ABCD1|APOA1|APOA4|APOC1|APOD|APOE|CPT2|ETFDH|FABP1|FABP3|GCDH|HADHA|HADHB|ABCD4|ST3GAL2|ST3GAL4|SOAT1|ACOX2|PLPP1|PLPP2|FIG4|LPCAT3|ILVBL|SLC27A2|EFR3B|EFR3A|HACL1|INPP5K|MTMR10|LAMTOR1|PI4K2A|MBOAT7|FAM126A|CYP4V2	-4.30085
GO:0007601	visual perception	-5.83685	2.56187	5.61413	215	31	ARR3|CDH3|COL1A1|CRYBB1|CRYBB2|CRYZ|EFEMP1|GNAT2|LAMB2|LUM|MYO7A|NDP|GPR143|OAT|SIX6|PDC|PPT1|RBP4|RDH5|RLBP1|SFRP5|TGFBI|TIMP3|BEST1|WFS1|UNC119|REEP6|CLDN19|CYP4V2|VSX2|CPLX4	-4.30085
GO:0006091	generation of precursor metabolites and energy	-5.79099	1.93276	5.26342	524	57	ACTN3|ADH1B|ABCD1|ALDH2|ALDH1B1|SLC25A4|ATP5F1C|CAT|CYB5A|ENO1|ENO2|ENO3|ETFDH|GFPT1|GNAS|GPD1|HMGB1|HMGCS2|IGF2|INS|INSR|LOXL2|CYTB|NDUFA6|NDUFA9|NDUFB6|NDUFB10|NDUFC2|OGDH|PFKFB3|PFKM|PGAM2|PYGB|TYRP1|UQCRB|UQCRC2|UQCRFS1|DEGS1|SLC4A4|GYG2|P4HA2|XYLB|GFPT2|PPIF|SLC25A13|TREX1|PHB2|GHITM|NDUFA13|CHCHD2|INPP5K|OGDHL|NDUFA4L2|PRDM16|HKDC1|ACSS1|AIFM2	-4.25595
GO:0033559	unsaturated fatty acid metabolic process	-5.79	3.24456	5.8901	115	21	ABCD1|ANXA1|AKR1C1|FABP5|ACSL1|GSTA1|GSTM1|FADS3|MIF|PLA2G4A|PTGDS|PTGIS|PTGS2|SCD|DEGS1|FADS2|PTGES|MGLL|CYP2S1|ELOVL1|CYP2U1	-4.2559
GO:0046461	neutral lipid catabolic process	-5.78569	4.81212	6.45523	48	13	APOA1|APOA4|APOB|CPS1|FABP1|FABP3|FABP5|FABP7|LIPE|LPL|SORL1|LIPG|MGLL	-4.25349
GO:0046464	acylglycerol catabolic process	-5.78569	4.81212	6.45523	48	13	APOA1|APOA4|APOB|CPS1|FABP1|FABP3|FABP5|FABP7|LIPE|LPL|SORL1|LIPG|MGLL	-4.25349
GO:0009261	ribonucleotide catabolic process	-5.77917	5.20034	6.57274	41	12	ABCD1|AMPD3|DPYD|HINT1|HPRT1|ITPA|NT5E|UPP1|NUDT4|NUDT3|ACOT7|NUDT11	-4.24791
GO:0060048	cardiac muscle contraction	-5.73197	3.02711	5.76556	135	23	ATP1A2|ATP2A1|CAV3|CHGA|CCN2|DSC2|DSG2|DSP|GJA1|HRC|MYH7|MYL1|MYL3|MYL4|P2RX4|PKP2|SLC9A1|STC1|TNNI2|CSRP3|NEDD4L|TMEM38B|TMEM38A	-4.20165
GO:0046434	organophosphate catabolic process	-5.7193	2.86578	5.68824	155	25	ABCD1|AMPD3|APOC1|DPYD|TYMP|GPD1|HINT1|HPRT1|ITPA|LDLR|NT5E|ENPP2|PLA2G4A|SMPD2|UPP1|LIPG|PNPLA6|NUDT4|NUDT3|ACOT7|SMPDL3B|INPP5K|NUDT11|DCTPP1|ENTPD8	-4.18993
GO:0015909	long-chain fatty acid transport	-5.71479	3.94841	6.11735	72	16	PLIN2|ABCD1|ANXA1|APOE|CPT2|FABP1|FABP3|FABP5|ACSL1|PLA2G4A|ABCD4|SLC2A1|THBS1|SLC27A2|SLC27A6|OC90	-4.18635
GO:0033273	response to vitamin	-5.71386	3.59349	5.98441	89	18	CCND1|BMP7|TSPO|CAT|COL1A1|FOLR1|TNC|ITGA2|MAP1B|CYTB|PTN|SFRP1|SOD2|SPARC|STC1|ALDH1A2|POSTN|KANK2	-4.18635
GO:0018215	protein phosphopantetheinylation	-5.71236	2.20085	5.3669	331	41	F13A1|GALNT1|GGT1|GGT5|ITGB3|LOX|LOXL1|LOXL2|MGAT1|P4HB|PLOD1|PLOD2|PPT1|QSOX1|TGM1|UBA1|UBE2E1|UCHL1|USP5|USP11|UBL4A|TPST1|PLOD3|SAE1|C1GALT1C1|ERO1A|ABHD17B|HERC5|GALNT7|TMX3|QPCTL|GALNT10|C1GALT1|GALNT12|COLGALT1|ATAT1|TXNDC5|LOXL4|B3GALT6|B4GALNT4|GALNTL6	-4.18578
GO:0006493	protein O-linked glycosylation	-5.70908	3.32109	5.87441	107	20	GALNT1|MUC1|PLOD1|PLOD2|ST3GAL1|ST3GAL2|ST3GAL4|PLOD3|ST6GALNAC2|OGA|B4GAT1|C1GALT1C1|GALNT7|GALNT10|MUC13|C1GALT1|GALNT12|B3GNT7|TMTC3|GALNTL6	-4.18437
GO:0090100	positive regulation of transmembrane receptor protein serine/threonine kinase signaling pathway	-5.70908	3.32109	5.87441	107	20	PARP1|BMP3|BMP7|CDKN1C|CCN1|INHBA|NOTCH1|NOTCH2|SDCBP|TGFB1|TGFB1I1|TGFB3|LEFTY2|TGFBR3|THBS1|GDF15|GDF11|LEFTY1|RBPMS|ELAPOR2	-4.18437
GO:0048771	tissue remodeling	-5.68917	2.72575	5.60852	176	27	ACP5|BGN|CEACAM1|CST3|PTK2B|GJA1|IGFBP5|ITGB3|MMP2|NOTCH2|PLG|PTN|SFRP1|TF|TFRC|TGFB1|TGFB3|THBS4|TIMP1|SYT7|TCIRG1|GPNMB|SEMA3C|P3H4|TMBIM1|CTHRC1|TMEM119	-4.16631
GO:0052126	movement in host environment	-5.68917	2.72575	5.60852	176	27	ANPEP|CAV2|CDH1|CD55|DPP4|EFNB2|ICAM1|ITGA2|ITGA5|ITGAV|ITGB1|ITGB3|ITGB5|ITGB6|LAMP1|LDLR|LGALS1|MOG|NCAM1|NPC1|P4HB|PHB|PTX3|PVR|SLC1A5|TFRC|F11R	-4.16631
GO:0065005	protein-lipid complex assembly	-5.68589	5.58417	6.62703	35	11	APOA1|APOA4|APOB|APOC1|APOE|BMP1|MTTP|P4HB|SOAT1|DGAT1|LPCAT3	-4.16395
GO:0090150	establishment of protein localization to membrane	-5.66825	2.14611	5.31458	356	43	CASP8|CLN3|STOM|GDI1|SFN|HSPA4|HSP90AA1|KRT18|MYO1C|NPC1|PAK1|PRNP|RPS27|SDCBP|SGTA|SNAP25|SRPRA|SSR1|SSR3|UBA52|YWHAE|UBL4A|TRAM2|CIB1|SEC61B|YWHAQ|SEC63|CHP1|RFTN1|TRAM1|SAMM50|SEC61A1|NDUFA13|REEP2|INPP5K|GRIPAP1|EMC7|SIL1|EMC6|RAB34|SYS1|STX1B|EMC10	-4.14723
GO:1902600	proton transmembrane transport	-5.667	2.84741	5.65048	156	25	ATP1A2|ATP1A3|ATP2A1|ATP5F1C|CLCN3|CLCN4|CLCN5|CYB5A|CYTB|SLC11A2|SLC9A1|TMSB4X|ATP6V0D1|SLC33A1|SLC9A3R1|PPIF|TCIRG1|CHP1|PHB2|ATP6V0A2|SLC17A5|NDUFA4L2|SLC30A5|SLC9A7|SLC15A4	-4.14702
GO:0060562	epithelial tube morphogenesis	-5.6662	2.24254	5.36339	309	39	ABL1|BMP7|CASP3|CAV3|CSF1|CTSH|FOLR1|TNC|LAMA5|NOTCH1|NOTCH2|PAK1|PBX1|PODXL|SDC4|SFRP1|SFRP2|SPINT1|TGFB1|VASP|WNT1|WNT2|WNT11|WNT2B|LMO4|NOG|TMED2|LIAS|PHB2|PLXND1|MTHFD1L|SOSTDC1|WNT4|SEMA4C|HHIP|NDRG4|CTHRC1|NPNT|LAMA1	-4.14702
GO:0050953	sensory perception of light stimulus	-5.66445	2.51508	5.49676	219	31	ARR3|CDH3|COL1A1|CRYBB1|CRYBB2|CRYZ|EFEMP1|GNAT2|LAMB2|LUM|MYO7A|NDP|GPR143|OAT|SIX6|PDC|PPT1|RBP4|RDH5|RLBP1|SFRP5|TGFBI|TIMP3|BEST1|WFS1|UNC119|REEP6|CLDN19|CYP4V2|VSX2|CPLX4	-4.14618
GO:0030194	positive regulation of blood coagulation	-5.65693	6.95263	6.97435	23	9	APOH|F2|SERPINE1|PLG|ST3GAL4|PRDX2|THBS1|ENPP4|ANO6	-4.1414
GO:0031639	plasminogen activation	-5.65693	6.95263	6.97435	23	9	APOH|CTSZ|ENO1|SERPINE1|SERPINE2|PLAU|THBS1|CLEC3B|PLGRKT	-4.1414
GO:1900048	positive regulation of hemostasis	-5.65693	6.95263	6.97435	23	9	APOH|F2|SERPINE1|PLG|ST3GAL4|PRDX2|THBS1|ENPP4|ANO6	-4.1414
GO:0010755	regulation of plasminogen activation	-5.64912	9.56729	7.54518	13	7	CTSZ|ENO1|SERPINE1|SERPINE2|THBS1|CLEC3B|PLGRKT	-4.13631
GO:0034379	very-low-density lipoprotein particle assembly	-5.64912	9.56729	7.54518	13	7	APOB|APOC1|MTTP|P4HB|SOAT1|DGAT1|LPCAT3	-4.13631
GO:1903054	negative regulation of extracellular matrix organization	-5.64912	9.56729	7.54518	13	7	CST3|DPP4|FAP|NOTCH1|TGFB1|EMILIN1|CHADL	-4.13631
GO:0014012	peripheral nervous system axon regeneration	-5.64153	11.8452	7.94663	9	6	APOA1|APOD|TSPO|TNC|MAP1B|CERS2	-4.13051
GO:0017185	peptidyl-lysine hydroxylation	-5.64153	11.8452	7.94663	9	6	PLOD1|PLOD2|PLOD3|P3H3|P3H4|FKBP10	-4.13051
GO:0006163	purine nucleotide metabolic process	-5.6394	2.00993	5.22629	442	50	ACTN3|PARP1|AK1|ABCD1|AMPD3|ATP5F1C|ENO1|ENO2|ENO3|ACSL1|GCDH|GPD1|GUCY1B1|HINT1|HMGCS2|HPRT1|INS|INSR|ITPA|NT5E|OGDH|PFKFB3|PFKM|PGAM2|PPT1|SCD|TGFB1|TMSB4X|TPST1|SLC4A4|DGAT1|PAPSS2|SLC25A13|NUDT4|NUDT3|TREX1|ACOT7|RHOQ|ACOT11|RAB23|NUDT11|OGDHL|ELOVL1|HKDC1|ACSF2|FAR1|ACSS1|MCEE|ADSS1|SLC35B2	-4.12929
GO:0060325	face morphogenesis	-5.63532	6.12684	6.74569	29	10	COL1A1|MMP2|MYH3|PDGFRA|RRAS|TGFB3|NOG|CRISPLD1|CRISPLD2|ARID5B	-4.12611
GO:0051650	establishment of vesicle localization	-5.62947	2.55041	5.49402	209	30	SHROOM2|CDH3|CLN3|CTSZ|DNM1|F5|FOLR1|KIF5C|MAP2|MX1|MYO1C|MYO7A|GPR143|SERPINA1|RAB3A|RAB27A|SLC2A4|VAMP7|AP3B2|SNAP23|GOSR2|SNAP91|TCIRG1|TMED2|CHP1|CLASP2|TMED9|STARD3NL|MCFD2|TRAPPC6B	-4.12115
GO:0051495	positive regulation of cytoskeleton organization	-5.62217	2.50365	5.46782	220	31	ABL1|APOA1|CAV3|CCN2|CTNNA2|PTK2B|ICAM1|MAP1B|MAPT|MYO1C|PAK1|PFN2|S100A10|SDC4|SFRP1|TGFB3|VASP|WNT11|WASF1|GMFG|ARPC1B|STMN2|PPM1E|MAPRE1|WNT4|BAIAP2L1|SPIRE1|SCIN|FCHSD1|WASHC2C|OCLN	-4.11474
GO:0030301	cholesterol transport	-5.57884	3.26015	5.7736	109	20	ABCA2|ANXA2|APOA1|APOA4|APOB|APOC1|APOE|TSPO|CES1|AKR1C1|LDLR|NPC1|PLTP|SOAT1|SYT7|LIPG|LPCAT3|ABCA8|TSKU|LAMTOR1	-4.0723
GO:0050678	regulation of epithelial cell proliferation	-5.57524	2.0876	5.23356	383	45	APOE|APOH|B2M|CCND1|CEACAM1|CAV2|CDH3|CDH13|CDKN1C|ECM1|B4GALT1|GJA1|SFN|GRN|HMGB1|HMGB2|HMOX1|IGF2|ITGB3|LAMB1|LAMC1|MST1|NGFR|NOTCH1|NOTCH2|SERPINF1|PTN|SFRP1|SFRP2|SOX2|SPARC|TGFB1|TGFBR3|TGM1|THBS1|THBS4|WNT2|ALDH1A2|NOG|PHB2|EGFL7|SYNJ2BP|SAV1|PDCL3|EMC10	-4.06959
GO:0006942	regulation of striated muscle contraction	-5.56776	3.51451	5.86721	91	18	ACTN3|ATP1A2|ATP2A1|CAV3|CHGA|CCN2|DSC2|DSG2|DSP|HRC|MYH7|MYL3|P2RX4|PKP2|SLC9A1|STC1|TMEM38B|TMEM38A	-4.063
GO:0007566	embryo implantation	-5.5668	4.61963	6.2559	50	13	ARHGDIB|EMP2|GJA1|IGFBP7|ITGB4|MMP2|PCSK5|SOD1|STC1|TIMP1|RECK|TPPP3|VMP1	-4.06293
GO:0090596	sensory organ morphogenesis	-5.54272	2.40303	5.37532	244	33	SHROOM2|BMP7|CALB1|COL5A1|COL5A2|COL8A1|COL8A2|FBN1|EFEMP1|FOXG1|FRZB|MAN2A1|MYO7A|NOTCH2|MAPK1|PTN|RBP4|SOD1|WNT1|WNT2|WNT2B|YY1|NOG|SLC9A3R1|GDF11|TSKU|CDON|TENM3|SLC44A4|MEGF11|CTHRC1|TTC39C|TPRN	-4.03973
GO:0009743	response to carbohydrate	-5.53856	2.48109	5.41042	222	31	APOB|CASP3|CAT|COL6A2|CCN2|NQO1|SLC29A1|PTK2B|GJA1|ICAM1|ITGA2|KRT18|LGALS1|LPL|MAP1B|NDUFA9|PCK1|SERPINF1|POLG|PRKCB|SOD2|SPARC|THBS1|BRSK2|HMGN3|SLC39A14|CLTRN|WDR35|SLC26A6|COLEC12|ILDR2	-4.03645
GO:0006816	calcium ion transport	-5.52652	2.04178	5.18284	409	47	ABL1|ANXA2|ATP1A2|ATP2A1|TSPO|CAMK2B|CAV3|CCN2|F2|PTK2B|GJA1|GPM6A|HRC|ICAM1|ITGAV|ITPR2|P2RX4|PDGFRB|PHB|PRKCB|PRNP|SLC3A2|SLC9A1|STC1|STIM1|BEST1|WFS1|YWHAE|PHB2|PANX1|PACSIN3|SEC61A1|ERO1A|INPP5K|TPCN1|TRPM7|TMEM38B|PARL|TMEM165|STIM2|MCUR1|WNK3|TMEM38A|ORAI1|MCU|ANO6|MICU2	-4.02529
GO:0043065	positive regulation of apoptotic process	-5.50064	1.85726	5.06753	574	60	ABL1|ANXA1|FAS|BMP7|TSPO|CASP3|CASP8|CDKN2A|GSDME|NQO1|EEF1A2|FAP|FRZB|B4GALT1|GRN|HMGB1|HMOX1|IGF2R|IGFBP3|CCN1|INHBA|ITGA6|ITGA1|ITGB1|NGFR|NOTCH1|NOTCH2|PAK2|PDGFRB|PIN1|PRNP|PTGIS|PTN|SFRP1|SFRP2|SFRP4|SLC9A1|SOD1|SOD2|SOS2|TGFB3|THBS1|TIMP3|TLR3|UBA52|WNT11|SRPX|PEA15|TNFRSF10B|ALDH1A2|SLC9A3R1|MELK|PHLDA3|CD274|APH1A|WDR35|SAV1|AIFM2|SCIN|ANO6	-4.00029
GO:0034635	glutathione transport	-5.49341	14.8065	8.25962	6	5	GJA1|ABCC1|SLC9A3R1|ABCC5|SLC13A3	-3.99393
GO:0032386	regulation of intracellular transport	-5.4795	2.13214	5.20479	350	42	ABCA2|ANXA2|APOD|ATP2A1|CASP8|CDH1|STOM|GDI1|SFN|LAMP1|LCP1|MAP1B|MAP2|MYO1C|PAK1|PKIA|MAPK1|PRNP|PTPN14|SORL1|SP100|TGFB1|YWHAE|REEP5|BRSK2|TM9SF4|SAE1|NUTF2|CIB1|YWHAQ|CHP1|RUFY3|EHD2|REEP2|RAB23|INPP5K|PARL|TMEM30A|GRIPAP1|NDRG4|YIPF5|REEP6	-3.98089
GO:0050820	positive regulation of coagulation	-5.47509	6.66293	6.77776	24	9	APOH|F2|SERPINE1|PLG|ST3GAL4|PRDX2|THBS1|ENPP4|ANO6	-3.97736
GO:0048705	skeletal system morphogenesis	-5.45834	2.50251	5.37539	213	30	BMP1|BMP7|SERPINH1|COL1A1|COMP|CCN2|GNAS|HOXA7|HOXB6|HOXB8|HOXC4|LTF|MGP|MMP2|PDGFRA|SFRP1|SFRP2|SFRP4|STC1|TGFB3|NOG|MTHFD1L|TSKU|CHST11|RAB23|PAPPA2|HHIP|ARID5B|TMEM119|RFLNB	-3.96149
GO:2001234	negative regulation of apoptotic signaling pathway	-5.45621	2.45894	5.35364	224	31	SLC25A5|FAS|CASP8|CD44|ENO1|HGF|HMGB2|HMOX1|ICAM1|INS|ITGA6|ITGAV|MAZ|MIF|MUC1|SERPINE1|PLAUR|SFRP2|SOD2|PRDX2|THBS1|PEA15|TNFRSF10B|NOG|PPIF|GHITM|NDUFA13|WNT4|SLC35F6|TMBIM1|UNC5B	-3.96022
GO:0008203	cholesterol metabolic process	-5.45433	2.84285	5.52649	150	24	ABCA2|APOA1|APOA4|APOB|APOE|CAT|CES1|CYP27A1|DHCR7|DHCR24|HMGCS2|LDLR|LIPE|NFYB|NPC1|MSMO1|SCD|SOAT1|SOD1|SQLE|LPCAT3|ERLIN1|EBP|TSKU	-3.96007
GO:0045834	positive regulation of lipid metabolic process	-5.45433	2.84285	5.52649	150	24	ABCD1|ANXA1|APOA1|APOA4|APOC1|APOE|CES1|EEF1A2|F2|FABP1|FABP3|PTK2B|CCN1|INS|LDLR|PDGFRA|PDGFRB|PTGS2|SMPD2|TGFB1|LPGAT1|CHP1|RAB38|WNT4	-3.96007
GO:0016331	morphogenesis of embryonic epithelium	-5.45341	2.919	5.55872	140	23	ABL1|BMP7|CASP3|FOLR1|LAMA5|SDC4|SFRP1|SFRP2|SPINT1|TGFB1|TGFB1I1|VASP|WNT2|WNT2B|LMO4|ALDH1A2|NOG|TMED2|LIAS|MTHFD1L|WNT4|SEMA4C|CTHRC1	-3.96002
GO:1902532	negative regulation of intracellular signal transduction	-5.44045	1.89523	5.05658	525	56	ABL1|ACTN3|APOE|BMP7|CASP8|CAV3|CD44|ENO1|FHL2|INS|ITGA3|STMN1|MIF|MUC1|PHB|SERPINE2|PIN1|PLAUR|PPP2CA|PRNP|SFRP1|SFRP2|SFRP5|SOD2|SORL1|THBS1|TIMP2|TIMP3|TMSB4X|UCHL1|CPNE1|SLC9A3R1|LITAF|PPIF|RASA4|CIB1|EMILIN1|CHP1|KANK1|PHLDA3|NDUFA13|TAOK3|INPP5K|SYNJ2BP|WWC3|NDRG2|WNK2|MUL1|CARD19|CGNL1|MYADM|SIRPA|LEMD2|C3orf33|TRIM67|RASA4B	-3.94792
GO:0036503	ERAD pathway	-5.4329	3.30969	5.70685	102	19	MAN1A1|DNAJB9|SGTA|WFS1|BRSK2|ERLIN1|SEC61B|MAN1B1|FBXO2|CCDC47|RCN3|TMUB2|DERL1|DNAJB14|HM13|RNF185|FBXO44|STT3B|NCCRP1	-3.94338
GO:0043200	response to amino acid	-5.4329	3.30969	5.70685	102	19	CASP3|COL1A1|COL1A2|COL5A2|COL6A1|COL16A1|CPS1|CCN2|NQO1|HNRNPD|ICAM1|MMP2|PCK1|PDGFRA|PTN|LAMTOR2|LAMTOR1|PDGFC|LAMTOR4	-3.94338
GO:0097006	regulation of plasma lipoprotein particle levels	-5.4329	3.30969	5.70685	102	19	ALB|ANXA2|APOA1|APOA4|APOB|APOC1|APOE|BMP1|HMOX1|LDLR|LPL|MTTP|NPC1|P4HB|PLTP|SOAT1|DGAT1|LIPG|LPCAT3	-3.94338
GO:0051656	establishment of organelle localization	-5.43247	1.99227	5.10531	437	49	SHROOM2|BICD1|CDH3|CHGA|CLN3|CTSZ|DNM1|F5|FOLR1|GJA1|HMOX1|ITGB1|KIF5C|KIFC1|LAMP1|MAP1B|MAP2|MAPT|MX1|MYH9|MYO1C|MYO7A|GPR143|SERPINA1|PTGDS|RAB3A|RAB27A|S100A13|SLC2A4|STXBP1|STXBP2|VAMP7|AP3B2|SNAP23|WASF1|SLC9A3R1|GOSR2|SNAP91|TCIRG1|CPLX2|TMED2|CHP1|CLASP2|TMED9|SPIRE1|STARD3NL|MGARP|MCFD2|TRAPPC6B	-3.94338
GO:0043068	positive regulation of programmed cell death	-5.42894	1.83701	5.01775	590	61	ABL1|ANXA1|FAS|BMP7|TSPO|CASP3|CASP8|CDKN2A|GSDME|NQO1|EEF1A2|FAP|FRZB|B4GALT1|GRN|HMGB1|HMOX1|IGF2R|IGFBP3|CCN1|INHBA|ITGA6|ITGA1|ITGB1|NGFR|NOTCH1|NOTCH2|PAK2|PDGFRB|PIN1|PRNP|PTGIS|PTN|SFRP1|SFRP2|SFRP4|SLC9A1|SOD1|SOD2|SOS2|TGFB3|THBS1|TIMP3|TLR3|UBA52|WNT11|SRPX|PEA15|TNFRSF10B|ALDH1A2|SLC9A3R1|MELK|HTATIP2|PHLDA3|CD274|APH1A|WDR35|SAV1|AIFM2|SCIN|ANO6	-3.9407
GO:0060324	face development	-5.42094	4.84577	6.23452	44	12	COL1A1|MMP2|MYH3|PDGFRA|MAPK1|RRAS|TGFB3|ALDH1A2|NOG|CRISPLD1|CRISPLD2|ARID5B	-3.93355
GO:0042692	muscle cell differentiation	-5.41749	2.09895	5.15354	364	43	ABL1|CASP3|CAV2|CAV3|CEACAM5|COMP|CSRP1|CTNNA2|EFNB2|FHL2|IGF2|IGFBP5|KRT8|KRT19|LOX|MYH3|MYH9|MYH11|NOTCH1|PAK1|PDGFRA|PDGFRB|PGM5|PIN1|PTGFRN|SGCB|SLC9A1|SOD2|TGFB1|WNT1|YY1|CSRP3|GDF15|LDB3|DKK1|MYOF|TMOD2|EHD2|CDON|WNT4|SEMA4C|TMEM119|RBPMS2	-3.93096
GO:0006937	regulation of muscle contraction	-5.41319	2.75898	5.46604	161	25	ACTN3|ATP1A2|ATP2A1|CAV3|CHGA|CNN1|CCN2|DSC2|DSG2|DSP|ENO1|HRC|ITGA2|MYH7|MYL3|P2RX4|PKP2|SLC9A1|SOD1|STC1|TNNC2|TNNI2|MYL9|TMEM38B|TMEM38A	-3.92751
GO:0022411	cellular component disassembly	-5.40618	1.8554	5.0159	565	59	A2M|ADD2|BMP1|TSPO|C3|CASP3|CD44|CLN3|CST3|CTSS|DPP4|FAP|HMGB1|HMGB2|INSR|KLC1|LAMC1|STMN1|LCP1|MAP1B|MMP1|MMP2|MMP7|MMP11|MMP15|MMP19|PLG|PRKCB|SET|VAMP7|TGFB1|TGFB3|TIMP1|TIMP2|WNT1|WNT8B|ADAM15|ADAMTS4|MRPL19|DNAJC6|CIB1|MAPRE2|STMN2|PHB2|DKK1|SETX|CLASP2|TMOD2|HDGFL3|NAPB|KIF9|ATG9A|MUL1|MAP1LC3A|SCIN|MRRF|WASHC2C|STING1|MAP1LC3B2	-3.92136
GO:0006766	vitamin metabolic process	-5.40535	2.98391	5.55807	131	22	ACP5|ACP3|CRABP1|CYB5A|CYP27A1|FOLR1|GC|ABCC1|PLTP|ABCD4|RBP1|RLBP1|SLC2A1|SLC2A3|ALDH1A2|SLC5A6|SLC23A2|MTHFD1L|CD320|LMBRD1|ALDH1L2|CLYBL	-3.92136
GO:0031333	negative regulation of protein-containing complex assembly	-5.39954	2.8983	5.51846	141	23	ADD2|HMGB1|STMN1|MAP2|PFN2|SORL1|STXBP1|TMSB4X|LMO4|TMSB10|TMSB15A|STMN2|MAPRE1|DKK1|KANK1|TMOD2|SOST|SCIN|MYADM|PRRT2|KANK4|WASHC2C|KANK3	-3.91639
GO:0015918	sterol transport	-5.36338	3.0584	5.56424	122	21	ABCA2|ANXA2|APOA1|APOA4|APOB|APOC1|APOE|TSPO|CES1|AKR1C1|LDLR|MTTP|NPC1|PLTP|SOAT1|SYT7|LIPG|LPCAT3|ABCA8|TSKU|LAMTOR1	-3.88107
GO:0048041	focal adhesion assembly	-5.36218	3.55356	5.75793	85	17	ABL1|ACTG1|ACTN1|ACTN3|APOD|COL16A1|PTK2B|GPM6B|ITGA2|S100A10|SDC4|SFRP1|SLC9A1|THBS1|CLASP2|WNT4|PEAK1	-3.88071
GO:0042632	cholesterol homeostasis	-5.35724	3.40235	5.69744	94	18	ABCA2|APOA1|APOA4|APOB|APOE|CAV3|CES1|AKR1C1|FABP3|LDLR|LPL|MTTP|NPC1|SOAT1|CNBP|LIPG|TSKU|LAMTOR1	-3.87745
GO:0070167	regulation of biomineral tissue development	-5.35724	3.40235	5.69744	94	18	AHSG|BMP7|COMP|ECM1|PTK2B|GPM6B|CCN1|LTF|NBR1|MGP|NOTCH1|PTN|TGFB1|TGFB3|WNT4|ANO6|TMEM119|RFLNB	-3.87745
GO:0070372	regulation of ERK1 and ERK2 cascade	-5.33607	2.19927	5.15967	307	38	ABL1|APOE|CEACAM1|CD44|CHI3L1|CCN2|PTK2B|FN1|HMGB1|ICAM1|CCN1|MIF|NOTCH1|NOTCH2|PDGFRA|PDGFRB|PHB|PIN1|RRAS|TGFB1|TGFBR3|TIMP3|TPBG|SLC9A3R1|FGF19|GPNMB|CIB1|EMILIN1|PHB2|NECAB2|SYNJ2BP|PDGFC|NDRG2|NDRG4|WNK2|SIRPA|NPNT|C3orf33	-3.85711
GO:0007610	behavior	-5.31352	1.86513	4.97122	543	57	ABAT|ABCA2|APOE|ARF4|ASTN1|ATP1A2|B2M|TSPO|CALB1|CAMK4|CASP3|CLCN3|CLN3|DACH1|DPP4|EIF4EBP2|GJA1|HOXB8|HPRT1|INS|INSR|ITGA3|ITGA5|LDLR|MAPT|MME|NOVA1|NPC1|SLC11A2|P2RX4|SERPINF1|MAPK1|PRNP|PTGDS|PTN|REN|S100B|SLC2A4|SNAP25|SNCG|SOD1|THBS1|THBS4|TPBG|NRXN3|GDF15|PJA2|ATP8A1|DKK1|CRTC1|SRPX2|TMOD2|CEND1|VWA1|NDRG4|CNTNAP4|NEGR1	-3.83539
GO:0060395	SMAD protein signal transduction	-5.30918	3.69202	5.77659	77	16	PARP1|BMP3|BMP7|INHBA|ITGB6|TF|TGFB1|TGFB3|LEFTY2|CILP|SLC33A1|GDF15|GDF11|LEFTY1|SUB1|RBPMS	-3.83254
GO:0072529	pyrimidine-containing compound catabolic process	-5.30899	4.73809	6.12854	45	12	CRMP1|DPYD|DPYSL2|DPYSL3|TYMP|NT5E|UPP1|DPYSL4|APOBEC2|DPYSL5|DCTPP1|APOBEC3F	-3.83254
GO:0015865	purine nucleotide transport	-5.30354	6.39642	6.59208	25	9	ABCD1|SLC25A4|SLC25A5|SLC25A6|GJA1|SLC33A1|ABCC5|ABCC4|SLC35B2	-3.82791
GO:1901888	regulation of cell junction assembly	-5.30157	2.55128	5.30847	195	28	ABL1|ACTG1|APOD|COL16A1|CLDN3|EPHB3|GJA1|GPM6B|IL1RAP|MYO1C|S100A10|SDC4|SFRP1|SLC9A1|THBS1|TPBG|CLSTN3|GPC6|CLASP2|FLRT3|SRPX2|F11R|WNT4|CLSTN2|PEAK1|CRB3|CLDN19|OCLN	-3.82677
GO:0010595	positive regulation of endothelial cell migration	-5.2945	2.93904	5.47387	133	22	ABL1|ANXA1|ANXA3|PTK2B|GRN|HMGB1|HMOX1|ITGB3|P2RX4|PTGS2|RRAS|SPARC|TGFB1|THBS1|TMSB4X|BCAR1|CIB1|ADGRA2|SRPX2|SMOC2|CCBE1|EMC10	-3.82053
GO:0071214	cellular response to abiotic stimulus	-5.29269	2.1407	5.10588	332	40	PARP1|FAS|AQP1|ATP1A2|TSPO|CASP3|CASP8|CLN3|COL1A1|CRIP1|GJA1|ITGA2|ITGB6|MFAP4|MME|MMP1|MMP2|MMP7|PCK1|PTN|SFRP1|SFRP2|SLC2A1|SLC2A4|SLC9A1|TIMP1|TLR3|WNT11|YY1|TNFRSF10B|PIEZO1|CHP1|TREX1|METAP1|F11R|LRRC8D|WNK3|TMEM109|CAMKMT|ADSS1	-3.82037
GO:0104004	cellular response to environmental stimulus	-5.29269	2.1407	5.10588	332	40	PARP1|FAS|AQP1|ATP1A2|TSPO|CASP3|CASP8|CLN3|COL1A1|CRIP1|GJA1|ITGA2|ITGB6|MFAP4|MME|MMP1|MMP2|MMP7|PCK1|PTN|SFRP1|SFRP2|SLC2A1|SLC2A4|SLC9A1|TIMP1|TLR3|WNT11|YY1|TNFRSF10B|PIEZO1|CHP1|TREX1|METAP1|F11R|LRRC8D|WNK3|TMEM109|CAMKMT|ADSS1	-3.82037
GO:0050764	regulation of phagocytosis	-5.28925	3.36653	5.64238	95	18	AHSG|APOA1|C3|C4A|C4B|DOCK2|HMGB1|ITGA2|ITGAV|MFGE8|PTX3|RAB27A|SOD1|TUB|SYT7|OLFM4|SIRPA|ANO6	-3.81775
GO:0150116	regulation of cell-substrate junction organization	-5.27074	3.86257	5.8139	69	15	ABL1|ACTG1|APOD|COL16A1|GPM6B|S100A10|SDC4|SFRP1|SLC9A1|THBS1|MAPRE2|CLASP2|LAMTOR2|WNT4|PEAK1	-3.80005
GO:0046113	nucleobase catabolic process	-5.26491	10.6607	7.46173	10	6	CRMP1|DPYD|DPYSL2|DPYSL3|DPYSL4|DPYSL5	-3.79505
GO:0070613	regulation of protein processing	-5.25192	4.07786	5.87677	61	14	CLN3|CTSZ|ENO1|MYH9|SERPINE1|SERPINE2|PRNP|THBS1|CLEC3B|BAG2|LPCAT3|TMEM98|PLGRKT|CCBE1	-3.78287
GO:0032272	negative regulation of protein polymerization	-5.23259	3.64468	5.71185	78	16	ADD2|STMN1|MAP2|PFN2|TMSB4X|TMSB10|TMSB15A|STMN2|MAPRE1|KANK1|TMOD2|SCIN|MYADM|KANK4|WASHC2C|KANK3	-3.76517
GO:0046785	microtubule polymerization	-5.23259	3.64468	5.71185	78	16	ABL1|CAV3|STMN1|MAP1B|MAP2|MAPT|PAK1|PIN1|ZNF207|STMN2|TPPP|MAPRE1|CLASP2|HDGFL3|TPPP3|OCLN	-3.76517
GO:0002237	response to molecule of bacterial origin	-5.22945	2.10544	5.05254	346	41	ABL1|APOB|B2M|TSPO|C4B|CASP3|CASP8|CPS1|CD55|DCN|DMBT1|GGT1|GGT5|GJA1|HMGB1|HMGB2|ICAM1|LOXL1|LTF|MGST1|NOTCH1|SERPINE1|PCK1|MAPK1|REN|SLPI|SOD2|SPARC|PRDX2|TFPI|TGFB1|MAPKAPK3|LITAF|PTGES|LIAS|CD274|GNG12|PLSCR4|WDR35|SRR|SIRPA	-3.76284
GO:0110149	regulation of biomineralization	-5.22231	3.33147	5.58805	96	18	AHSG|BMP7|COMP|ECM1|PTK2B|GPM6B|CCN1|LTF|NBR1|MGP|NOTCH1|PTN|TGFB1|TGFB3|WNT4|ANO6|TMEM119|RFLNB	-3.75652
GO:0043393	regulation of protein binding	-5.21524	2.52538	5.24672	197	28	ABL1|ADD2|ANXA2|APOE|B2M|CRMP1|CTSZ|IFIT1|LOX|MAP2|NVL|PIN1|PPP2CA|SLPI|SORL1|TGFBR3|VTN|ADAM15|NOG|BAG2|MAPRE1|DKK1|PLXND1|CDON|PRMT7|DERL1|CTHRC1|STING1	-3.75026
GO:0045862	positive regulation of proteolysis	-5.20641	2.05934	5.016	371	43	APOE|FAS|CASP8|CAV3|CLDN3|CCN2|CTSH|ENO1|PTK2B|FN1|GRN|HMGB1|CCN1|MAPT|MBP|MYH9|NGFR|PCOLCE|SFRP2|SGTA|SUMO2|CLEC3B|SUMO1|USP5|TNFRSF10B|BAG2|LPCAT3|BCL2L13|RCHY1|PCOLCE2|PACSIN3|RPS27L|NDUFA13|APH1A|PLGRKT|RCN3|WDR35|MUL1|RNF185|CCBE1|SH3D19|TMTC3|TRIM67	-3.74224
GO:0050890	cognition	-5.19934	2.25317	5.10923	276	35	APOE|ARF4|ATP1A2|B2M|CALB1|CAMK4|CASP3|CBR3|CLN3|EIF4EBP2|INS|INSR|ITGA3|ITGA5|LDLR|MAPT|MME|SLC11A2|SERPINF1|MAPK1|PRNP|PTN|S100B|ST3GAL4|SLC2A4|SNAP25|TPBG|NRXN3|PJA2|ATP8A1|DKK1|CRTC1|TMOD2|NDRG4|MAGT1	-3.73597
GO:0099537	trans-synaptic signaling	-5.19693	1.74345	4.83931	693	68	ABL1|APOE|ATP1A2|CALB1|CAMK2B|CDH1|CLCN3|CLN3|NQO1|EIF4EBP2|SLC29A1|STX2|FABP5|PTK2B|GUCY1B1|IL1RAP|INS|ITGB1|LAMA2|MAP1B|MAPT|MBP|MME|NOVA1|P2RX4|SERPINE2|PRKCB|MAPK1|PTN|RAB3A|RAB3B|SDCBP|SLC12A4|SNAP25|SNCB|SNCG|STXBP1|STXBP2|SYN1|SYP|SYPL1|SYT1|TPBG|CADPS|SNAP23|SYT7|UNC119|SYNGR1|LGI1|SLC4A8|CLSTN3|SLC12A7|CPLX2|ERC1|CRTC1|PNKD|TMOD2|SYNJ2BP|PCDHB6|LRRC4C|NAPB|CLSTN2|CNTNAP4|FCHSD1|PRRT2|STX…	-3.73436
GO:0071453	cellular response to oxygen levels	-5.17752	2.38443	5.15963	231	31	FAS|AQP1|BMP7|CA9|ENO1|SLC29A1|FABP1|HMOX1|ICAM1|LMNA|NOTCH1|P4HB|PCK1|PTGIS|PTGS2|PTN|SFRP1|SLC2A4|SLC9A1|STC1|UBA52|ATP6V0D1|PSMF1|PHB2|ATP6V0A2|TBL2|ERO1A|CHCHD2|NDNF|MGARP|VASN	-3.71576
GO:0043405	regulation of MAP kinase activity	-5.1709	2.16403	5.04911	312	38	APOE|BMP7|C5|CAV3|ERCC6|PTK2B|HGF|IGFBP6|INSR|ITGA1|PAK1|PDGFRB|PPP2CA|MAPK1|MAPK10|SFRP1|SFRP2|SOD1|SORL1|PRDX2|TF|TGFB1|TGFB3|THBS1|UBA52|UBE2N|UCHL1|MAPKAPK3|PEA15|GDF15|PHB2|DKK1|TAOK3|INPP5K|DIRAS2|PDGFC|MUL1|DIRAS1	-3.70994
GO:0051223	regulation of protein transport	-5.16984	1.84475	4.88137	549	57	SLC25A4|SLC25A5|SLC25A6|ANXA1|APOD|APOE|CASP8|CDH1|CHGA|CLN3|DPP4|ENSA|STOM|GDI1|GJA1|SFN|INS|ITGB3|ITPR2|LCP1|MYO1C|PAK1|PKIA|MAPK1|PRNP|PTPN14|RBP4|SFRP1|SLC2A1|SNAP25|SORL1|SP100|TGFB1|TGFB3|YWHAE|BRSK2|SYT7|HMGN3|TM9SF4|SAE1|NUTF2|TCIRG1|CIB1|YWHAQ|CHP1|RUFY3|MYRIP|RAB23|INPP5K|KRT20|PARL|TMEM30A|GRIPAP1|CLTRN|P3H1|WLS|MCU	-3.70968
GO:0014020	primary neural tube formation	-5.14843	3.43242	5.58102	88	17	ABL1|BMP7|CASP3|FOLR1|SDC4|SFRP1|SFRP2|SPINT1|TGFB1|VASP|LMO4|NOG|TMED2|LIAS|MTHFD1L|SEMA4C|CTHRC1	-3.68907
GO:0019883	antigen processing and presentation of endogenous antigen	-5.14127	6.1504	6.41626	26	9	B2M|HLA-A|HLA-B|HLA-C|HLA-E|TAP1|TAP2|TAPBP|ABCB9	-3.6827
GO:0019058	viral life cycle	-5.13749	2.08734	4.99159	349	41	ANPEP|APOE|BST2|CAV2|CD55|DPP4|EFNB2|STOM|ICAM1|IFIT1|ITGA2|ITGA5|ITGAV|ITGB1|ITGB3|ITGB5|ITGB6|LAMP1|LDLR|LGALS1|LTF|MOG|MX1|NCAM1|NOTCH1|NPC1|P4HB|PCSK5|PHB|PTX3|PVR|SLC1A5|SLPI|TFRC|UBA52|BANF1|NEDD4L|F11R|INPP5K|APOBEC3F|RAB43	-3.67973
GO:0019511	peptidyl-proline hydroxylation	-5.11853	8.29165	6.89828	15	7	P4HA1|P4HB|P4HA2|CRTAP|P3H3|ERO1A|P3H1	-3.66156
GO:0016055	Wnt signaling pathway	-5.10265	1.8703	4.85816	513	54	ABL1|APOE|CCND1|CDH3|COL1A1|FOLR1|FRZB|GNAT2|IGFBP4|IGFBP6|ITGA3|NDP|NOTCH1|PIN1|PPP2CA|SFRP1|SFRP2|SFRP4|SFRP5|SOX2|TBL1X|TGFB1|TGFB1I1|UBA52|WNT1|WNT2|WNT8B|WNT11|WNT2B|RECK|CPZ|NOG|SLC9A3R1|PSMF1|GPC6|WIF1|DKK1|KANK1|DAAM2|SOSTDC1|ADGRA2|TSKU|DKK3|SOST|GPRC5B|WNT4|NDRG2|CALCOCO1|WNK2|WLS|BICC1|CTHRC1|AMER2|SHISA2	-3.64647
GO:0010712	regulation of collagen metabolic process	-5.09516	4.53647	5.92564	47	12	CST3|CCN2|F2|FAP|ITGA2|ITGB1|MFAP4|PDGFRB|TGFB1|TGFB3|EMILIN1|WNT4	-3.63977
GO:0071692	protein localization to extracellular region	-5.08916	2.03738	4.93875	375	43	AFM|SLC25A4|SLC25A5|SLC25A6|ANXA1|APOE|CHGA|COMP|DPP4|ENSA|FBN1|GJA1|INS|ITPR2|LTBP2|MIA2|MTTP|PCSK5|RAB3A|RAB3B|RBP4|SFRP1|SLC2A1|SNAP25|SNCG|TGFB1|TGFB3|BRSK2|SYT7|HMGN3|TCIRG1|MYRIP|KRT20|STEAP3|RCN3|CLTRN|P3H1|WLS|MCU|RAB3C|TANGO2|TVP23C|ILDR2	-3.63456
GO:0030433	ubiquitin-dependent ERAD pathway	-5.08361	3.55356	5.58552	80	16	MAN1A1|DNAJB9|SGTA|WFS1|ERLIN1|SEC61B|MAN1B1|FBXO2|CCDC47|TMUB2|DERL1|DNAJB14|RNF185|FBXO44|STT3B|NCCRP1	-3.6298
GO:1903317	regulation of protein maturation	-5.07752	3.94841	5.72134	63	14	CLN3|CTSZ|ENO1|MYH9|SERPINE1|SERPINE2|PRNP|THBS1|CLEC3B|BAG2|LPCAT3|TMEM98|PLGRKT|CCBE1	-3.6245
GO:0062012	regulation of small molecule metabolic process	-5.06615	1.94716	4.87885	438	48	ABCA2|ACTN3|PARP1|ABCD1|ANXA1|APOA1|APOA4|APOB|APOC1|APOE|CEACAM1|CES1|CLN3|DHCR7|NQO1|ENO1|FABP1|FABP3|FABP5|PTK2B|GPD1|HMGB1|IGF2|IGFBP3|IGFBP4|INS|INSR|MST1|NFYB|PFKFB3|PTGS2|SCD|SOD1|SQLE|TMSB4X|SLC4A4|PSMF1|LPGAT1|FGF19|LPCAT3|ERLIN1|TREX1|DKK3|INPP5K|WNT4|FAM3A|C1QTNF1|CLYBL	-3.61392
GO:0060323	head morphogenesis	-5.0604	5.38419	6.15396	33	10	COL1A1|MMP2|MYH3|PDGFRA|RRAS|TGFB3|NOG|CRISPLD1|CRISPLD2|ARID5B	-3.60895
GO:0042908	xenobiotic transport	-5.05539	4.88615	6.00637	40	11	GJA1|ABCC1|SLC22A18|ABCB1|SLC2A1|SLC7A5|ABCC5|ABCC4|ABCA8|EBP|LRRC8D	-3.60473
GO:0198738	cell-cell signaling by wnt	-5.05409	1.86303	4.82718	515	54	ABL1|APOE|CCND1|CDH3|COL1A1|FOLR1|FRZB|GNAT2|IGFBP4|IGFBP6|ITGA3|NDP|NOTCH1|PIN1|PPP2CA|SFRP1|SFRP2|SFRP4|SFRP5|SOX2|TBL1X|TGFB1|TGFB1I1|UBA52|WNT1|WNT2|WNT8B|WNT11|WNT2B|RECK|CPZ|NOG|SLC9A3R1|PSMF1|GPC6|WIF1|DKK1|KANK1|DAAM2|SOSTDC1|ADGRA2|TSKU|DKK3|SOST|GPRC5B|WNT4|NDRG2|CALCOCO1|WNK2|WLS|BICC1|CTHRC1|AMER2|SHISA2	-3.60421
GO:0032147	activation of protein kinase activity	-5.04154	2.11264	4.94981	328	39	ABL1|C5|CHI3L1|EMP2|ERCC6|PTK2B|HGF|HMGB1|IGFBP6|INS|INSR|ITGA1|ITGB3|PAK1|PAK2|PHB|MAPK1|MAPK10|SOD1|PRDX2|TF|TGFB3|THBS1|TLR3|UBA52|UBE2N|WNT11|MAPKAPK3|PEA15|TNFRSF10B|GPRC5A|GDF15|PHB2|LAMTOR2|TAOK3|GPRC5B|GPRC5C|PDGFC|MUL1	-3.59244
GO:0022407	regulation of cell-cell adhesion	-5.0397	1.94272	4.86163	439	48	ABL1|ANXA1|APOA1|CEACAM1|BMP7|CASP3|CD44|CDH1|CD55|DPP4|EPHB3|HLA-A|HLA-E|HMGB1|ICAM1|IGF2|LGALS1|EPCAM|MBP|CEACAM6|NOTCH1|PAK1|PAK2|PCK1|SERPINE2|PLAUR|PLG|PODXL|PRNP|SDC4|ST3GAL4|SLC7A1|SOX2|PRDX2|TFRC|TGFB1|WNT1|PIEZO1|GPNMB|CD274|F11R|WNT4|TENM3|FERMT3|MYADM|C1QTNF1|SIRPA|ADAMTS18	-3.59138
GO:0048568	embryonic organ development	-5.03706	1.9742	4.87662	414	46	BMP7|CASP8|FBN1|EFEMP1|FOXG1|FOLR1|FRZB|GNAS|HOXA7|HOXB6|HOXB8|HOXC4|IGF2|CCN1|KRT8|KRT19|MYO7A|NOTCH1|NOTCH2|PBX1|PCSK5|PDGFRA|MAPK1|RAD23B|RBP4|SOD1|SPINT1|TGFB1|TGFB3|WNT1|WNT2|WNT11|ALDH1A2|NOG|SLC9A3R1|TMED2|MTHFD1L|CHST11|PDGFC|NDRG4|SLC44A4|CTHRC1|TTC39C|TPRN|TUBB2B|RBPMS2	-3.58951
GO:0051961	negative regulation of nervous system development	-5.02837	2.83255	5.27007	138	22	B2M|BMP7|TSPO|F2|GDI1|LDLR|MAP2|NGFR|NOTCH1|PTN|SORL1|SEMA3B|NOG|SEMA3C|RUFY3|FSTL4|DAAM2|TMEM98|CERS2|SEMA4C|ELAPOR2|SEMA3D	-3.5816
GO:0007611	learning or memory	-5.02467	2.34384	5.05191	235	31	APOE|ARF4|ATP1A2|B2M|CALB1|CAMK4|CASP3|CLN3|EIF4EBP2|INSR|ITGA3|ITGA5|LDLR|MAPT|MME|SLC11A2|SERPINF1|MAPK1|PRNP|PTN|S100B|SLC2A4|SNAP25|TPBG|NRXN3|PJA2|ATP8A1|DKK1|CRTC1|TMOD2|NDRG4	-3.57868
GO:0099536	synaptic signaling	-5.02194	1.71466	4.72704	715	69	ABL1|APOE|ATP1A2|CALB1|CAMK2B|CDH1|CLCN3|CLN3|NQO1|EIF4EBP2|SLC29A1|STX2|FABP5|PTK2B|GUCY1B1|IL1RAP|INS|ITGB1|LAMA2|LY6H|MAP1B|MAPT|MBP|MME|NOVA1|P2RX4|SERPINE2|PRKCB|MAPK1|PTN|RAB3A|RAB3B|SDCBP|SLC12A4|SNAP25|SNCB|SNCG|STXBP1|STXBP2|SYN1|SYP|SYPL1|SYT1|TPBG|CADPS|SNAP23|SYT7|UNC119|SYNGR1|LGI1|SLC4A8|CLSTN3|SLC12A7|CPLX2|ERC1|CRTC1|PNKD|TMOD2|SYNJ2BP|PCDHB6|LRRC4C|NAPB|CLSTN2|CNTNAP4|FCHSD1|PRRT…	-3.57672
GO:0031345	negative regulation of cell projection organization	-5.01695	2.56646	5.14876	180	26	APOE|B2M|CRMP1|DPYSL3|EFNB2|GDI1|ITGA3|LGALS1|MAP2|NGFR|PFN2|PRNP|RAP1GAP|SEMA3B|SEMA3C|CIB1|STMN2|RUFY3|FSTL4|KANK1|TSKU|CERS2|SEMA4C|CEP97|STX1B|SEMA3D	-3.5725
GO:0046470	phosphatidylcholine metabolic process	-5.01179	3.35614	5.46729	90	17	APOA1|APOA4|APOC1|CDS1|FABP3|FABP5|LDLR|ENPP2|PLA2G4A|PCYT1B|LPCAT3|PNPLA6|SLC44A1|RAB38|LPCAT2|MBOAT7|SLC44A4	-3.56811
GO:1902652	secondary alcohol metabolic process	-5.00798	2.68194	5.19387	159	24	ABCA2|APOA1|APOA4|APOB|APOE|CAT|CES1|CYP27A1|DHCR7|DHCR24|HMGCS2|LDLR|LIPE|NFYB|NPC1|MSMO1|SCD|SOAT1|SOD1|SQLE|LPCAT3|ERLIN1|EBP|TSKU	-3.56507
GO:0060244	negative regulation of cell proliferation involved in contact inhibition	-5.00009	17.7678	8.19014	4	4	DACH1|FAP|PAK1|SRPX	-3.55795
GO:0006692	prostanoid metabolic process	-4.99295	4.44196	5.82841	48	12	ANXA1|AKR1C1|FABP5|GSTA1|GSTM1|MIF|PLA2G4A|PTGDS|PTGIS|PTGS2|PTGES|CYP2S1	-3.5531
GO:0006693	prostaglandin metabolic process	-4.99295	4.44196	5.82841	48	12	ANXA1|AKR1C1|FABP5|GSTA1|GSTM1|MIF|PLA2G4A|PTGDS|PTGIS|PTGS2|PTGES|CYP2S1	-3.5531
GO:0042398	cellular modified amino acid biosynthetic process	-4.99295	4.44196	5.82841	48	12	CKB|CKM|CKMT2|GAMT|GGT1|GGT5|PLOD2|PLOD3|PTDSS1|MTHFD1L|CHDH|CKMT1A	-3.5531
GO:0016054	organic acid catabolic process	-4.98346	2.26385	4.99007	259	33	ABAT|ACADS|ACADSB|ABCD1|BCAT1|CPT2|CRABP1|CRYM|ETFDH|FABP1|GCDH|GCSH|GLUD2|HADHA|HADHB|HNMT|MAT1A|OAT|OGDH|PCK1|ABCD4|ACOX2|XYLB|ILVBL|SLC27A2|DDAH2|HACL1|ASRGL1|MCEE|CARNMT1|ALDH1L2|LDHD|IL4I1	-3.54466
GO:0030325	adrenal gland development	-4.98298	6.76869	6.45808	21	8	APOA1|TSPO|PBX1|PDGFRA|WNT11|DKK3|WNT4|ARID5B	-3.54466
GO:0001101	response to acid chemical	-4.97789	2.98619	5.30234	119	20	CASP3|COL1A1|COL1A2|COL5A2|COL6A1|COL16A1|CPS1|CCN2|NQO1|HNRNPD|ICAM1|KRT8|MMP2|PCK1|PDGFRA|PTN|LAMTOR2|LAMTOR1|PDGFC|LAMTOR4	-3.54076
GO:0042743	hydrogen peroxide metabolic process	-4.97756	4.12467	5.7159	56	13	APOA4|CAT|GPX3|HBA1|HBD|HBE1|HBG1|HP|SOD1|SOD2|PRDX2|PXDN|DUOX2	-3.54076
GO:0042939	tripeptide transport	-4.97011	12.6913	7.55475	7	5	GJA1|ABCC1|SLC9A3R1|ABCC5|SLC13A3	-3.53406
GO:1901605	alpha-amino acid metabolic process	-4.96616	2.4986	5.08834	192	27	ACADSB|ART4|ASL|CLN3|CPS1|CRYM|DCT|GCDH|GCSH|GFPT1|GGT1|GLUD2|MAT1A|OAT|OGDH|PLOD2|PYCR1|PLOD3|GFPT2|ILVBL|SEPHS1|DDAH2|SRR|DGLUCY|ASRGL1|ADSS1|IL4I1	-3.53087
GO:0055067	monovalent inorganic cation homeostasis	-4.96087	2.66517	5.15835	160	24	ATP1A2|ATP1A3|C7|CLCN3|CLN3|GRN|PPT1|MAPK1|SLC9A1|SLC12A4|SLC4A4|ATP6V0D1|SLC4A8|TM9SF4|TCIRG1|SLC12A7|CHP1|NEDD4L|ATP6V0A2|RAB38|TMEM165|SLC12A9|SLC26A6|SLC9A7	-3.52633
GO:0001765	membrane raft assembly	-4.94379	9.69154	7.04096	11	6	ANXA2|CAV2|CAV3|EMP2|S100A10|RFTN1	-3.51076
GO:0033690	positive regulation of osteoblast proliferation	-4.94379	9.69154	7.04096	11	6	ABL1|CCN1|ITGAV|LTF|CTHRC1|TMEM119	-3.51076
[truncated: 1,632 more rows]

## Sheet: GO Cellular Components (GOCC)
GO	Description	LogP-value	Enrichment	Z-score	#GeneInGO	#GeneInGOAndHitList	Hits	Log(q-value)	URL
[truncated: 274 more rows]

## Sheet: GOBP RNA splicing
Mean LFCs	Accession	Protein name	Description
[truncated: 258 more rows]

[truncated: 1 more sheets: GO DisGeNET]
